# Supplementary material for: Harbinger transposon insertion in ethylene signaling gene leads to emergence of new sexual forms in cucurbits
Source: Nat Commun. 2024 Jun 7;15:4877. doi: 10.1038/s41467-024-49250-9 (PMC11161486; doi:10.1038/s41467-024-49250-9)
Supplement: Supplementary file 4 — Supplementary Data 1 [file 41467_2024_49250_MOESM4_ESM.xlsx]

## Sheet: DATASET1 DEGs_list
DATASET 1 DEGs list identified by RNAseq
genes	logFC	logCPM	LR	PValue	FDR	Comparison
CMiso1.1chr06g0161891	-7.48376	2.28706	134.538	4.16734e-31	5.74968e-27	Female-Herm
CMiso1.1chr12g0320751	-5.94445	3.29094	124.574	6.30706e-29	4.35092e-25	Female-Herm
CMiso1.1chr08g0224901	9.46074	1.78432	119.326	8.88778e-28	4.08749e-24	Female-Herm
CMiso1.1chr05g0122561	4.40921	3.65203	109.553	1.22792e-25	3.49869e-22	Female-Herm
CMiso1.1chr06g0160901	-5.00129	3.45887	109.489	1.26792e-25	3.49869e-22	Female-Herm
CMiso1.1chr10g0281051	-5.19002	3.20472	106.887	4.71333e-25	1.08383e-21	Female-Herm
CMiso1.1chr06g0164681	-6.45479	2.54616	101.364	7.65441e-24	1.50868e-20	Female-Herm
CMiso1.1chr02g0051441	-6.83517	2.06736	96.7556	7.84356e-23	1.35272e-19	Female-Herm
CMiso1.1chr01g0004151	7.24808	1.38653	96.215	1.03062e-22	1.57994e-19	Female-Herm
CMiso1.1chr09g0246211	2.72883	4.83287	95.0538	1.85283e-22	2.55635e-19	Female-Herm
CMiso1.1chr06g0166921	-6.24324	1.93636	94.3807	2.6032e-22	3.26512e-19	Female-Herm
CMiso1.1chr04g0102901	-3.60012	5.80491	93.1521	4.84255e-22	5.56772e-19	Female-Herm
CMiso1.1chr11g0301861	3.53668	4.3897	89.9888	2.39513e-21	2.54197e-18	Female-Herm
CMiso1.1chr02g0055531	-5.96468	2.00788	83.3407	6.90613e-20	6.80599e-17	Female-Herm
CMiso1.1chr05g0138781	4.64372	3.54637	82.1341	1.27157e-19	1.16959e-16	Female-Herm
CMiso1.1chr05g0122581	3.59785	3.42865	80.6674	2.67097e-19	2.30321e-16	Female-Herm
CMiso1.1chr11g0304121	4.79496	2.04514	77.535	1.30391e-18	1.05824e-15	Female-Herm
CMiso1.1chr01g0015321	2.50003	4.5201	76.9323	1.76917e-18	1.35607e-15	Female-Herm
CMiso1.1chr10g0277471	-5.66497	1.92343	76.2823	2.45882e-18	1.78549e-15	Female-Herm
CMiso1.1chr03g0065271	2.6808	3.45485	74.4561	6.20003e-18	4.27709e-15	Female-Herm
CMiso1.1chr02g0055041	-3.80384	2.04067	69.4823	7.71035e-17	4.83544e-14	Female-Herm
CMiso1.1chr07g0182531	2.4921	3.49404	69.5096	7.60433e-17	4.83544e-14	Female-Herm
CMiso1.1chr04g0102871	-4.09575	3.49362	63.965	1.26646e-15	7.59712e-13	Female-Herm
CMiso1.1chr06g0162651	2.55874	4.49455	63.6963	1.4516e-15	8.34487e-13	Female-Herm
CMiso1.1chr08g0233241	3.51596	7.02116	62.5842	2.5529e-15	1.40889e-12	Female-Herm
CMiso1.1chr01g0030641	2.11018	5.26792	60.7137	6.6008e-15	3.50274e-12	Female-Herm
CMiso1.1chr08g0228061	3.55283	1.43476	56.2063	6.52514e-14	3.33434e-11	Female-Herm
CMiso1.1chr10g0262841	3.99718	2.0148	55.4856	9.41466e-14	4.63907e-11	Female-Herm
CMiso1.1chr01g0007591	-2.28622	6.59839	54.6699	1.42573e-13	6.78306e-11	Female-Herm
CMiso1.1chr12g0329271	-2.3889	3.22064	53.9053	2.10392e-13	9.67592e-11	Female-Herm
CMiso1.1chr10g0270961	-2.21304	6.13645	52.9101	3.49167e-13	1.55402e-10	Female-Herm
CMiso1.1chr07g0205431	3.24307	1.55989	50.1018	1.45975e-12	6.29379e-10	Female-Herm
CMiso1.1chr06g0163001	-3.72971	3.78385	49.5195	1.9641e-12	8.21172e-10	Female-Herm
CMiso1.1chr04g0110481	-2.9109	2.46907	49.0402	2.50764e-12	1.01758e-09	Female-Herm
CMiso1.1chr05g0127911	3.23162	2.46984	48.6571	3.04861e-12	1.20176e-09	Female-Herm
CMiso1.1chr04g0100191	5.30265	2.39263	47.9896	4.2848e-12	1.64215e-09	Female-Herm
CMiso1.1chr09g0237761	4.37966	1.70921	47.3828	5.83936e-12	2.17745e-09	Female-Herm
CMiso1.1chr08g0213701	2.91507	2.94733	46.9714	7.20313e-12	2.61531e-09	Female-Herm
CMiso1.1chr12g0331001	3.05986	5.34439	46.1428	1.09938e-11	3.88926e-09	Female-Herm
CMiso1.1chr08g0210471	2.9626	2.17286	45.4964	1.52921e-11	5.27462e-09	Female-Herm
CMiso1.1chr01g0006701	3.07061	5.69907	45.105	1.86747e-11	6.28427e-09	Female-Herm
CMiso1.1chr07g0201311	2.96331	3.33023	44.2803	2.8456e-11	9.34779e-09	Female-Herm
CMiso1.1chr04g0119371	1.51209	6.75692	43.3541	4.56786e-11	1.46565e-08	Female-Herm
CMiso1.1chr11g0286621	1.82664	4.97735	43.033	5.38244e-11	1.68776e-08	Female-Herm
CMiso1.1chr12g0319301	-3.04207	2.13728	40.7279	1.74971e-10	5.36462e-08	Female-Herm
CMiso1.1chr05g0123901	1.37212	6.03999	39.1145	3.99673e-10	1.19876e-07	Female-Herm
CMiso1.1chr09g0240611	2.96548	2.38402	38.8929	4.47704e-10	1.31425e-07	Female-Herm
CMiso1.1chr04g0104981	2.48172	2.82397	37.5819	8.76527e-10	2.51947e-07	Female-Herm
CMiso1.1chr07g0200691	2.77392	4.12404	37.1272	1.10672e-09	3.11619e-07	Female-Herm
CMiso1.1chr01g0011971	1.8981	5.60753	37.0801	1.13378e-09	3.12854e-07	Female-Herm
CMiso1.1chr09g0253331	-2.3078	3.42603	37.0058	1.1778e-09	3.18629e-07	Female-Herm
CMiso1.1chr06g0178171	1.94254	3.31087	36.9651	1.20263e-09	3.1909e-07	Female-Herm
CMiso1.1chr07g0182881	2.38399	2.25758	35.6649	2.34351e-09	6.10063e-07	Female-Herm
CMiso1.1chr07g0205591	3.90294	2.08553	35.6136	2.40597e-09	6.14726e-07	Female-Herm
CMiso1.1chr10g0280541	1.44607	5.41451	35.5616	2.47109e-09	6.19885e-07	Female-Herm
CMiso1.1chr09g0259651	-2.1077	3.2638	35.4394	2.6311e-09	6.48238e-07	Female-Herm
CMiso1.1chr02g0041031	3.04072	3.19843	34.9287	3.41996e-09	8.13538e-07	Female-Herm
CMiso1.1chr07g0196621	1.68141	6.97994	34.9469	3.38818e-09	8.13538e-07	Female-Herm
CMiso1.1chr04g0101341	2.3404	2.82102	34.8676	3.52903e-09	8.25255e-07	Female-Herm
CMiso1.1chr02g0050441	-2.67934	4.09179	34.6099	4.02852e-09	9.26359e-07	Female-Herm
CMiso1.1chr11g0312641	2.53556	4.78356	34.4444	4.386e-09	9.92027e-07	Female-Herm
CMiso1.1chr08g0233461	1.8394	5.18426	34.3715	4.55346e-09	1.01329e-06	Female-Herm
CMiso1.1chr12g0329461	3.09793	2.23649	33.4171	7.43681e-09	1.62866e-06	Female-Herm
CMiso1.1chr08g0232591	-4.9737	2.19163	33.0054	9.19042e-09	1.98125e-06	Female-Herm
CMiso1.1chr06g0157911	-2.76298	2.77016	32.7844	1.02966e-08	2.18557e-06	Female-Herm
CMiso1.1chr12g0320111	-5.7667	3.64215	32.3029	1.31915e-08	2.75763e-06	Female-Herm
CMiso1.1chr09g0260421	2.37513	2.90547	31.9989	1.54263e-08	3.17666e-06	Female-Herm
CMiso1.1chr07g0204671	-2.21215	4.28643	31.8715	1.64719e-08	3.3421e-06	Female-Herm
CMiso1.1chr08g0225701	2.72695	2.09942	31.8298	1.68293e-08	3.36512e-06	Female-Herm
CMiso1.1chr06g0158351	3.61089	5.19858	31.739	1.76348e-08	3.47582e-06	Female-Herm
CMiso1.1chr01g0031001	4.00721	1.45337	31.3657	2.13725e-08	4.15319e-06	Female-Herm
CMiso1.1chr08g0219611	1.73206	4.70324	31.2378	2.28283e-08	4.37447e-06	Female-Herm
CMiso1.1chr07g0186181	2.16767	4.19018	31.0851	2.46957e-08	4.56875e-06	Female-Herm
CMiso1.1chr08g0222581	3.55862	1.99613	31.0742	2.48355e-08	4.56875e-06	Female-Herm
CMiso1.1chr12g0317331	1.4501	3.60071	31.103	2.44688e-08	4.56875e-06	Female-Herm
CMiso1.1chr09g0257161	-1.1921	5.9083	30.8326	2.81275e-08	5.10625e-06	Female-Herm
CMiso1.1chr06g0173851	-2.1614	3.0277	30.6639	3.06816e-08	5.49758e-06	Female-Herm
CMiso1.1chr02g0055311	1.90489	3.3414	30.5942	3.18048e-08	5.62579e-06	Female-Herm
CMiso1.1chr06g0157651	2.00716	3.20308	29.8969	4.55631e-08	7.9574e-06	Female-Herm
CMiso1.1chr12g0336541	1.59352	3.56714	29.7822	4.83422e-08	8.33721e-06	Female-Herm
CMiso1.1chr04g0097171	9.01116	2.78692	29.6477	5.18153e-08	8.82588e-06	Female-Herm
CMiso1.1chr01g0004641	-1.61643	4.13677	29.5872	5.34573e-08	8.99452e-06	Female-Herm
CMiso1.1chr01g0002931	2.45478	3.09438	28.9764	7.32659e-08	1.21789e-05	Female-Herm
CMiso1.1chr12g0333951	3.64287	5.48995	28.4582	9.57414e-08	1.57255e-05	Female-Herm
CMiso1.1chr06g0172841	-1.35463	4.87488	28.4097	9.81727e-08	1.59352e-05	Female-Herm
CMiso1.1chr05g0143921	3.37535	1.92186	28.1766	1.10736e-07	1.77654e-05	Female-Herm
CMiso1.1chr06g0175991	2.25221	2.11195	27.9022	1.27607e-07	2.02367e-05	Female-Herm
CMiso1.1chr11g0307511	-2.1716	3.22255	27.786	1.35506e-07	2.12452e-05	Female-Herm
CMiso1.1chr03g0081441	2.91103	1.83832	27.196	1.8384e-07	2.84993e-05	Female-Herm
CMiso1.1chr06g0154371	1.40256	4.01313	27.123	1.90911e-07	2.92666e-05	Female-Herm
CMiso1.1chr07g0201761	1.53235	4.98005	27.0229	2.01059e-07	3.04837e-05	Female-Herm
CMiso1.1chr02g0056081	-1.30137	4.87616	26.6282	2.46618e-07	3.69847e-05	Female-Herm
CMiso1.1chr04g0103041	-1.76614	2.72993	26.3362	2.86857e-07	4.25567e-05	Female-Herm
CMiso1.1chr12g0319291	-1.65832	4.68213	26.2063	3.06817e-07	4.50335e-05	Female-Herm
CMiso1.1chr01g0029541	1.23954	7.69584	25.8871	3.61973e-07	5.257e-05	Female-Herm
CMiso1.1chr12g0317321	-1.63343	3.65132	25.82	3.74792e-07	5.38646e-05	Female-Herm
CMiso1.1chr08g0209671	1.25544	6.28649	25.1476	5.31047e-07	7.55346e-05	Female-Herm
CMiso1.1chr03g0077631	-1.22045	8.38881	25.0637	5.54664e-07	7.80888e-05	Female-Herm
CMiso1.1chr12g0329591	-1.29998	4.87691	25.0279	5.65074e-07	7.87508e-05	Female-Herm
CMiso1.1chr12g0317541	2.9312	4.12733	24.9376	5.92167e-07	8.08924e-05	Female-Herm
CMiso1.1chr12g0331501	1.61626	3.76453	24.9552	5.86776e-07	8.08924e-05	Female-Herm
CMiso1.1chr01g0014271	1.47199	6.36956	24.9065	6.018e-07	8.14023e-05	Female-Herm
CMiso1.1chr11g0309071	1.3422	4.86869	24.5731	7.15441e-07	9.58344e-05	Female-Herm
CMiso1.1chr05g0122611	2.56287	3.10377	24.5513	7.23558e-07	9.59897e-05	Female-Herm
CMiso1.1chr06g0163861	-2.49915	2.39606	24.452	7.61841e-07	0.000100106	Female-Herm
CMiso1.1chr08g0219561	-2.11867	4.09601	24.357	8.00345e-07	0.000104173	Female-Herm
CMiso1.1chr11g0284951	1.80667	3.17554	24.3151	8.17935e-07	0.000105468	Female-Herm
CMiso1.1chr07g0205361	1.75605	4.7606	24.0429	9.42139e-07	0.000120358	Female-Herm
CMiso1.1chr03g0077031	1.13561	5.16989	23.7569	1.09302e-06	0.000138352	Female-Herm
CMiso1.1chr07g0196051	2.44336	6.15066	23.5639	1.20836e-06	0.000151562	Female-Herm
CMiso1.1chr11g0294251	1.30728	4.33257	23.4997	1.24934e-06	0.000153902	Female-Herm
CMiso1.1chr11g0295911	1.77973	4.1957	23.5167	1.23831e-06	0.000153902	Female-Herm
CMiso1.1chr01g0031311	-1.80967	7.9514	23.266	1.4107e-06	0.000172242	Female-Herm
CMiso1.1chr04g0101611	1.54043	2.37096	23.1871	1.46981e-06	0.000177885	Female-Herm
CMiso1.1chr11g0312221	-2.98995	4.35602	23.1483	1.49975e-06	0.000179931	Female-Herm
CMiso1.1chr12g0315811	-2.11682	6.89111	23.0872	1.5482e-06	0.000184143	Female-Herm
CMiso1.1chr10g0267591	1.141	5.25087	22.608	1.98652e-06	0.000234256	Female-Herm
CMiso1.1chr02g0056001	-1.83259	2.18754	22.1947	2.46356e-06	0.000288049	Female-Herm
CMiso1.1chr05g0132451	2.30527	5.78329	22.1161	2.56643e-06	0.000297554	Female-Herm
CMiso1.1chr01g0034641	-1.79227	5.25094	21.9799	2.75521e-06	0.000316781	Female-Herm
CMiso1.1chr07g0197531	1.27452	3.59113	21.8784	2.90484e-06	0.000331223	Female-Herm
CMiso1.1chr01g0014751	-1.44912	3.10638	21.6564	3.26118e-06	0.000368808	Female-Herm
CMiso1.1chr02g0049351	1.87327	2.24121	21.5604	3.4285e-06	0.000384578	Female-Herm
CMiso1.1chr02g0059771	-1.3385	7.78412	21.5359	3.4726e-06	0.000386382	Female-Herm
CMiso1.1chr01g0027021	-1.50237	3.90252	21.4398	3.65106e-06	0.000402989	Female-Herm
CMiso1.1chr11g0291591	1.61942	2.31787	21.395	3.73749e-06	0.000409255	Female-Herm
CMiso1.1chr08g0228911	-0.964749	5.36118	21.2806	3.9672e-06	0.000430988	Female-Herm
CMiso1.1chr08g0234441	1.09198	4.7043	21.2358	4.06103e-06	0.000437734	Female-Herm
CMiso1.1chr12g0337921	-1.0836	4.99899	21.1061	4.34534e-06	0.00046475	Female-Herm
CMiso1.1chr09g0256831	1.05646	6.94654	21.048	4.47915e-06	0.000475376	Female-Herm
CMiso1.1chr11g0310981	1.05701	5.6799	20.9764	4.6497e-06	0.000489709	Female-Herm
CMiso1.1chr12g0329131	2.48972	2.61426	20.8506	4.96547e-06	0.000519004	Female-Herm
CMiso1.1chr09g0240361	-2.39565	6.74566	20.6526	5.50628e-06	0.000571204	Female-Herm
CMiso1.1chr06g0163631	-3.99727	2.98722	20.5538	5.79775e-06	0.00059253	Female-Herm
CMiso1.1chr10g0278171	1.67148	6.97985	20.5623	5.7721e-06	0.00059253	Female-Herm
CMiso1.1chr06g0175941	-2.21139	3.77204	20.2683	6.73082e-06	0.000682832	Female-Herm
CMiso1.1chr01g0025401	1.77192	2.20998	20.1227	7.26281e-06	0.000721588	Female-Herm
CMiso1.1chr04g0094281	-2.42466	2.0712	20.1209	7.26975e-06	0.000721588	Female-Herm
CMiso1.1chr10g0262871	1.67892	8.23251	20.1258	7.25115e-06	0.000721588	Female-Herm
CMiso1.1chr04g0118981	1.26621	4.07922	19.9588	7.91302e-06	0.000779828	Female-Herm
CMiso1.1chr07g0188331	-1.94444	2.762	19.9047	8.14e-06	0.000796508	Female-Herm
CMiso1.1chr01g0017381	-1.94522	2.30346	19.7912	8.63797e-06	0.000839282	Female-Herm
CMiso1.1chr03g0077741	1.14661	4.12989	19.7199	8.96651e-06	0.000865112	Female-Herm
CMiso1.1chr10g0264791	1.55043	4.20584	19.509	1.00124e-05	0.000959315	Female-Herm
CMiso1.1chr01g0032231	-1.30805	5.10967	19.3059	1.11364e-05	0.00105965	Female-Herm
CMiso1.1chr01g0030591	1.18159	4.45087	19.2654	1.13749e-05	0.00107493	Female-Herm
CMiso1.1chr12g0329431	1.04272	4.85902	19.2463	1.14896e-05	0.00107838	Female-Herm
CMiso1.1chr05g0122851	1.38051	3.53674	19.1038	1.238e-05	0.0011541	Female-Herm
CMiso1.1chr03g0073201	1.44304	3.96128	19.074	1.25748e-05	0.00116439	Female-Herm
CMiso1.1chr03g0081041	1.13288	4.75683	19.0149	1.29702e-05	0.001193	Female-Herm
CMiso1.1chr12g0319481	2.76391	2.35045	18.9964	1.30963e-05	0.00119662	Female-Herm
CMiso1.1chr07g0192951	1.58174	3.16925	18.9123	1.36867e-05	0.00124234	Female-Herm
CMiso1.1chr07g0188651	-1.14036	8.70934	18.7914	1.45824e-05	0.00131499	Female-Herm
CMiso1.1chr06g0167451	1.78544	3.47805	18.7452	1.49402e-05	0.00133851	Female-Herm
CMiso1.1chr06g0152141	2.04052	2.70989	18.7199	1.51394e-05	0.0013476	Female-Herm
CMiso1.1chr04g0099451	1.82797	4.63289	18.6991	1.53056e-05	0.00135366	Female-Herm
CMiso1.1chr12g0322591	-1.63682	4.86878	18.5858	1.62427e-05	0.00142739	Female-Herm
CMiso1.1chr11g0299211	1.95381	3.00854	18.5616	1.64498e-05	0.00143644	Female-Herm
CMiso1.1chr12g0334791	1.08584	6.78623	18.5103	1.68991e-05	0.0014664	Female-Herm
CMiso1.1chr05g0126031	2.19566	2.29728	18.4707	1.72534e-05	0.00148779	Female-Herm
CMiso1.1chr04g0114601	1.34881	8.73857	18.4293	1.76329e-05	0.00151106	Female-Herm
CMiso1.1chr04g0116101	1.55897	2.85706	18.3437	1.84424e-05	0.00157068	Female-Herm
CMiso1.1chr02g0040231	3.00963	4.87657	18.1634	2.02734e-05	0.00170608	Female-Herm
CMiso1.1chr06g0160731	-2.57582	4.79161	18.1629	2.02796e-05	0.00170608	Female-Herm
CMiso1.1chr01g0007271	1.58198	3.62594	18.0971	2.09923e-05	0.00171379	Female-Herm
CMiso1.1chr03g0078401	1.2674	3.69567	18.0982	2.09804e-05	0.00171379	Female-Herm
CMiso1.1chr08g0210751	1.04079	5.30826	18.112	2.0828e-05	0.00171379	Female-Herm
CMiso1.1chr10g0283251	-1.78402	8.1809	18.1089	2.08623e-05	0.00171379	Female-Herm
CMiso1.1chr12g0331751	-2.668	3.71051	18.1229	2.07092e-05	0.00171379	Female-Herm
CMiso1.1chr03g0080891	-1.79378	2.84336	18.0202	2.18569e-05	0.00177388	Female-Herm
CMiso1.1chr06g0159041	-1.61532	3.04832	17.9782	2.23448e-05	0.00180287	Female-Herm
CMiso1.1chr09g0258941	1.18738	6.48691	17.9442	2.27478e-05	0.00182472	Female-Herm
CMiso1.1chr08g0236051	2.85294	2.7509	17.9087	2.31765e-05	0.00184836	Female-Herm
CMiso1.1chr09g0245731	-2.75482	2.24873	17.7685	2.49482e-05	0.00196692	Female-Herm
CMiso1.1chr10g0282081	1.79862	2.79407	17.7733	2.48847e-05	0.00196692	Female-Herm
CMiso1.1chr08g0215031	1.54818	4.10562	17.6387	2.67094e-05	0.00209381	Female-Herm
CMiso1.1chr02g0047891	-1.96371	3.87042	17.4732	2.91384e-05	0.00225855	Female-Herm
CMiso1.1chr06g0169031	-1.16767	3.6383	17.4807	2.90242e-05	0.00225855	Female-Herm
CMiso1.1chr06g0175061	1.14674	5.90226	17.3717	3.07376e-05	0.0023692	Female-Herm
CMiso1.1chr01g0003841	-1.68611	4.65202	17.3097	3.17566e-05	0.00243414	Female-Herm
CMiso1.1chr06g0159051	-1.31651	5.43058	17.2691	3.24413e-05	0.0024593	Female-Herm
CMiso1.1chr10g0280361	3.94687	4.54613	17.2748	3.23456e-05	0.0024593	Female-Herm
CMiso1.1chr12g0338981	1.41533	2.23401	17.2099	3.34696e-05	0.00252339	Female-Herm
CMiso1.1chr11g0311051	1.08355	5.10709	17.1934	3.37614e-05	0.00253155	Female-Herm
CMiso1.1chr07g0182691	1.7808	3.64866	17.157	3.44148e-05	0.0025666	Female-Herm
CMiso1.1chr03g0066551	-1.28738	5.37634	17.0104	3.71761e-05	0.00275362	Female-Herm
CMiso1.1chr08g0233381	1.09581	7.67778	17.003	3.73217e-05	0.00275362	Female-Herm
CMiso1.1chr04g0119351	1.15007	3.66209	16.9646	3.80823e-05	0.0027945	Female-Herm
CMiso1.1chr06g0166811	1.09654	7.8399	16.9457	3.84634e-05	0.0027945	Female-Herm
CMiso1.1chr12g0336151	1.27271	5.00438	16.9448	3.84834e-05	0.0027945	Female-Herm
CMiso1.1chr07g0184961	-1.48272	2.06744	16.9259	3.88668e-05	0.00279606	Female-Herm
CMiso1.1chr09g0253661	1.75101	1.83326	16.9238	3.89101e-05	0.00279606	Female-Herm
CMiso1.1chr08g0214181	1.01044	4.65917	16.8954	3.94963e-05	0.00282347	Female-Herm
CMiso1.1chr12g0316591	0.927002	5.67066	16.7662	4.22807e-05	0.00300694	Female-Herm
CMiso1.1chr12g0330771	0.89486	4.43579	16.5195	4.81512e-05	0.00340688	Female-Herm
CMiso1.1chr06g0166531	1.13439	5.89343	16.4059	5.11256e-05	0.00358061	Female-Herm
CMiso1.1chr11g0297671	-1.33694	3.95056	16.4108	5.09937e-05	0.00358061	Female-Herm
CMiso1.1chr08g0211121	-1.1258	4.292	16.3049	5.39256e-05	0.00375763	Female-Herm
CMiso1.1chr04g0101591	6.4907	3.13391	16.2946	5.42189e-05	0.00375908	Female-Herm
CMiso1.1chr07g0205001	1.22347	2.55107	16.2702	5.4921e-05	0.00376988	Female-Herm
CMiso1.1chr09g0260321	-0.911049	5.20218	16.271	5.48979e-05	0.00376988	Female-Herm
CMiso1.1chr03g0077431	1.24413	5.15391	16.2499	5.55124e-05	0.00379161	Female-Herm
CMiso1.1chr01g0005501	-1.47909	3.37678	16.1448	5.86791e-05	0.00393007	Female-Herm
CMiso1.1chr01g0011371	1.3336	7.58555	16.1657	5.8034e-05	0.00393007	Female-Herm
CMiso1.1chr06g0178231	-1.18664	4.01146	16.1523	5.84481e-05	0.00393007	Female-Herm
CMiso1.1chr09g0247141	-1.37673	3.01385	16.1596	5.82213e-05	0.00393007	Female-Herm
CMiso1.1chr04g0099051	2.27656	2.35095	16.0752	6.08759e-05	0.00404542	Female-Herm
CMiso1.1chr10g0268921	1.25564	3.02172	16.0713	6.10012e-05	0.00404542	Female-Herm
CMiso1.1chr12g0333741	1.42847	4.02549	16.0626	6.12809e-05	0.00404542	Female-Herm
CMiso1.1chr07g0187861	-1.64331	1.67198	16.0527	6.16034e-05	0.00404734	Female-Herm
CMiso1.1chr01g0036251	1.22168	4.80949	16.0297	6.23566e-05	0.00407741	Female-Herm
CMiso1.1chr01g0002961	1.05858	7.5215	15.9799	6.40192e-05	0.0041602	Female-Herm
CMiso1.1chr02g0045131	-1.16114	4.91296	15.9738	6.42257e-05	0.0041602	Female-Herm
CMiso1.1chr12g0332561	-3.5612	2.10113	15.8729	6.77414e-05	0.00436742	Female-Herm
CMiso1.1chr04g0094201	-1.48885	4.45057	15.859	6.82416e-05	0.00437921	Female-Herm
CMiso1.1chr03g0062851	4.7072	6.6963	15.8207	6.96361e-05	0.004448	Female-Herm
CMiso1.1chr04g0120341	1.4036	3.70294	15.7926	7.06772e-05	0.00447309	Female-Herm
CMiso1.1chr12g0339071	1.24903	2.86668	15.7933	7.06511e-05	0.00447309	Female-Herm
CMiso1.1chr01g0014031	-1.87943	5.04638	15.7461	7.24384e-05	0.00456362	Female-Herm
CMiso1.1chr04g0088001	1.29103	5.05481	15.7116	7.37686e-05	0.00462629	Female-Herm
CMiso1.1chr11g0285441	-0.940464	9.34685	15.6273	7.71324e-05	0.00481536	Female-Herm
CMiso1.1chr06g0167511	-3.62869	1.87319	15.6034	7.81134e-05	0.00483288	Female-Herm
CMiso1.1chr12g0330221	-0.89623	4.50284	15.6077	7.79353e-05	0.00483288	Female-Herm
CMiso1.1chr01g0037051	0.977107	4.88027	15.5915	7.86069e-05	0.00484169	Female-Herm
CMiso1.1chr04g0089761	1.58222	1.946	15.5592	7.99595e-05	0.00490312	Female-Herm
CMiso1.1chr09g0241731	-1.98381	2.65664	15.4387	8.52254e-05	0.0052029	Female-Herm
CMiso1.1chr05g0125991	1.10757	5.32039	15.3568	8.90007e-05	0.00540944	Female-Herm
CMiso1.1chr04g0117801	1.44637	2.61651	15.2943	9.19956e-05	0.00556694	Female-Herm
CMiso1.1chr08g0210291	1.03943	4.57894	15.2847	9.24609e-05	0.00557067	Female-Herm
CMiso1.1chr03g0068141	-0.916109	5.05962	15.2603	9.36648e-05	0.00561867	Female-Herm
CMiso1.1chr01g0015001	-1.07722	10.6894	15.2505	9.41543e-05	0.00562358	Female-Herm
CMiso1.1chr12g0337431	0.85901	4.49486	15.2015	9.66245e-05	0.00574624	Female-Herm
CMiso1.1chr10g0269471	-1.52253	3.65841	15.153	9.91394e-05	0.0058705	Female-Herm
CMiso1.1chr06g0160931	1.37978	2.36684	15.1408	9.97831e-05	0.00588337	Female-Herm
CMiso1.1chr07g0191251	0.865863	4.62176	15.1027	0.000101816	0.00597771	Female-Herm
CMiso1.1chr10g0266651	1.57552	7.47002	14.9651	0.000109516	0.0064025	Female-Herm
CMiso1.1chr12g0336821	-1.23079	5.03578	14.9558	0.000110058	0.00640707	Female-Herm
CMiso1.1chr07g0191431	-0.871447	5.74128	14.9323	0.000111437	0.00646006	Female-Herm
CMiso1.1chr04g0096101	1.94736	1.79479	14.9214	0.000112083	0.00647036	Female-Herm
CMiso1.1chr09g0246401	0.97413	3.89127	14.8465	0.000116627	0.00670461	Female-Herm
CMiso1.1chr01g0004591	1.7386	3.7874	14.7414	0.000123306	0.00705914	Female-Herm
CMiso1.1chr03g0080501	-1.10387	3.70887	14.7256	0.000124346	0.00708925	Female-Herm
CMiso1.1chr11g0284501	0.903646	7.12156	14.7074	0.000125553	0.00712864	Female-Herm
CMiso1.1chr06g0166721	-0.946562	5.14051	14.6664	0.00012831	0.0072257	Female-Herm
CMiso1.1chr08g0231981	-4.43717	2.28541	14.6732	0.000127852	0.0072257	Female-Herm
CMiso1.1chr06g0150471	2.25522	3.06071	14.6446	0.000129807	0.00728026	Female-Herm
CMiso1.1chr12g0320191	-0.89959	6.85975	14.5928	0.000133421	0.00745269	Female-Herm
CMiso1.1chr11g0288011	1.3229	3.7901	14.571	0.000134975	0.0075091	Female-Herm
CMiso1.1chr07g0184571	0.930774	6.17621	14.5619	0.000135627	0.00751503	Female-Herm
CMiso1.1chr04g0118371	2.94602	5.83819	14.3238	0.000153903	0.00849362	Female-Herm
CMiso1.1chr05g0123731	0.938097	7.05917	14.289	0.000156781	0.00861798	Female-Herm
CMiso1.1chr08g0234101	-1.78411	2.55536	14.2612	0.000159109	0.00871119	Female-Herm
CMiso1.1chr05g0122361	0.900545	4.62828	14.2329	0.000161523	0.00879279	Female-Herm
CMiso1.1chr08g0211401	2.26388	7.57744	14.2288	0.000161874	0.00879279	Female-Herm
CMiso1.1chr12g0332521	1.41805	4.2398	14.2129	0.000163249	0.00883274	Female-Herm
CMiso1.1chr04g0096241	-1.10985	9.25048	14.1997	0.000164399	0.00886018	Female-Herm
CMiso1.1chr01g0009551	1.20974	3.42663	14.0983	0.000173496	0.00924219	Female-Herm
CMiso1.1chr06g0164251	-1.09414	5.90072	14.1129	0.000172159	0.00924219	Female-Herm
CMiso1.1chr10g0263341	-0.865575	4.55014	14.0996	0.000173384	0.00924219	Female-Herm
CMiso1.1chr02g0059211	1.07417	3.12692	13.9904	0.000183742	0.00975033	Female-Herm
CMiso1.1chr11g0292671	1.00899	6.39466	13.9746	0.000185302	0.00979542	Female-Herm
CMiso1.1chr05g0122771	1.08334	7.73721	13.9258	0.000190167	0.0100142	Female-Herm
CMiso1.1chr01g0011491	0.932879	8.29731	13.9113	0.000191646	0.0100538	Female-Herm
CMiso1.1chr02g0039011	1.19623	7.79711	13.8206	0.000201116	0.0104369	Female-Herm
CMiso1.1chr02g0055301	-1.15484	10.2378	13.8197	0.000201219	0.0104369	Female-Herm
CMiso1.1chr04g0116191	-1.8452	2.3186	13.8242	0.000200738	0.0104369	Female-Herm
CMiso1.1chr01g0030481	1.03192	6.25881	13.7699	0.000206617	0.0106767	Female-Herm
CMiso1.1chr12g0331471	1.39675	2.87267	13.7587	0.000207861	0.010687	Female-Herm
CMiso1.1chr12g0337461	-1.09366	6.81651	13.7541	0.000208364	0.010687	Female-Herm
CMiso1.1chr11g0307411	1.88642	3.18647	13.7274	0.000211346	0.0107998	Female-Herm
CMiso1.1chr04g0088861	0.906684	6.13733	13.7028	0.000214134	0.0108298	Female-Herm
CMiso1.1chr04g0113091	-1.28594	7.12258	13.7015	0.000214289	0.0108298	Female-Herm
CMiso1.1chr12g0323021	-2.62093	2.76967	13.7097	0.000213348	0.0108298	Female-Herm
CMiso1.1chr11g0311031	-1.45947	4.8819	13.6717	0.000217712	0.0109627	Female-Herm
CMiso1.1chr03g0064981	1.65092	4.49988	13.6442	0.000220921	0.0110838	Female-Herm
CMiso1.1chr10g0272381	1.36602	3.02896	13.5479	0.000232553	0.0116251	Female-Herm
CMiso1.1chr11g0306121	-1.58554	8.35831	13.5379	0.000233791	0.0116448	Female-Herm
CMiso1.1chr03g0073071	-1.31904	9.71406	13.5172	0.000236389	0.0117318	Female-Herm
CMiso1.1chr02g0038241	-1.10918	6.18875	13.4708	0.0002423	0.0118968	Female-Herm
CMiso1.1chr08g0206851	-0.814538	6.90394	13.4776	0.000241434	0.0118968	Female-Herm
CMiso1.1chr09g0258761	-1.22548	4.93429	13.476	0.000241631	0.0118968	Female-Herm
CMiso1.1chr05g0145851	1.15352	4.56238	13.4444	0.000245743	0.0119499	Female-Herm
CMiso1.1chr07g0194921	-1.35153	7.08078	13.4426	0.00024598	0.0119499	Female-Herm
CMiso1.1chr08g0234491	1.5344	3.4398	13.4449	0.000245672	0.0119499	Female-Herm
CMiso1.1chr12g0334301	1.52603	4.52374	13.3796	0.000254382	0.0123148	Female-Herm
CMiso1.1chr06g0156531	-1.59204	2.21249	13.3376	0.000260137	0.0125493	Female-Herm
CMiso1.1chr04g0120251	-1.18179	4.69616	13.301	0.00026527	0.0127524	Female-Herm
CMiso1.1chr01g0004161	0.810733	6.55816	13.2613	0.000270944	0.0129291	Female-Herm
CMiso1.1chr05g0124811	1.30422	2.7474	13.2631	0.000270678	0.0129291	Female-Herm
CMiso1.1chr06g0159061	-1.52569	2.43226	13.2557	0.000271758	0.0129291	Female-Herm
CMiso1.1chr04g0089181	-1.53762	4.28457	13.2226	0.00027659	0.0131138	Female-Herm
CMiso1.1chr03g0064441	1.68897	2.12039	13.1671	0.000284915	0.0134622	Female-Herm
CMiso1.1chr03g0063411	-1.61017	4.60025	13.1188	0.000292354	0.0137666	Female-Herm
CMiso1.1chr10g0263171	1.80554	5.43457	13.0296	0.000306602	0.0143884	Female-Herm
CMiso1.1chr07g0183171	0.892622	5.79891	13.0228	0.000307719	0.0143918	Female-Herm
CMiso1.1chr04g0099341	1.48989	4.07667	13.0078	0.000310197	0.0144234	Female-Herm
CMiso1.1chr06g0164311	1.05045	2.89095	12.9883	0.000313447	0.0144234	Female-Herm
CMiso1.1chr11g0291241	-1.54253	4.74642	12.9872	0.000313621	0.0144234	Female-Herm
CMiso1.1chr12g0315931	-0.874415	9.50434	13.0052	0.000310634	0.0144234	Female-Herm
CMiso1.1chr12g0335621	-1.13292	3.62808	12.9987	0.000311714	0.0144234	Female-Herm
CMiso1.1chr05g0145381	-1.29474	3.89819	12.9742	0.000315807	0.0144757	Female-Herm
CMiso1.1chr04g0104431	1.14041	3.63029	12.9292	0.0003235	0.014664	Female-Herm
CMiso1.1chr05g0124841	1.04611	3.66488	12.9253	0.000324166	0.014664	Female-Herm
CMiso1.1chr06g0153371	-1.24139	1.99985	12.9311	0.000323173	0.014664	Female-Herm
CMiso1.1chr10g0282621	-1.41383	4.81197	12.9365	0.000322229	0.014664	Female-Herm
CMiso1.1chr07g0194601	1.26701	4.51305	12.8669	0.000334444	0.0150795	Female-Herm
CMiso1.1chr07g0182811	1.18039	3.68776	12.8248	0.000342047	0.015372	Female-Herm
CMiso1.1chr01g0014721	1.72229	3.5327	12.6974	0.000366166	0.0163495	Female-Herm
CMiso1.1chr09g0260841	-1.62818	7.74435	12.6982	0.000366005	0.0163495	Female-Herm
CMiso1.1chr05g0145291	1.19224	3.7103	12.6306	0.000379476	0.0167809	Female-Herm
CMiso1.1chr06g0156971	-1.1341	7.12034	12.6324	0.000379118	0.0167809	Female-Herm
CMiso1.1chr10g0283361	-1.08404	6.61897	12.6395	0.000377689	0.0167809	Female-Herm
CMiso1.1chr02g0047301	0.790563	5.24714	12.6019	0.000385361	0.0169867	Female-Herm
CMiso1.1chr06g0166491	-0.782467	6.17606	12.5739	0.000391163	0.017162	Female-Herm
CMiso1.1chr07g0204021	-2.18241	2.18235	12.5708	0.000391827	0.017162	Female-Herm
CMiso1.1chr10g0267211	1.10926	3.95614	12.556	0.000394944	0.0172438	Female-Herm
CMiso1.1chr06g0151711	-1.25885	7.17415	12.5454	0.000397191	0.0172872	Female-Herm
CMiso1.1chr05g0129761	1.10397	4.66027	12.4981	0.000407364	0.0176742	Female-Herm
CMiso1.1chr06g0156111	0.806922	7.76592	12.4747	0.000412504	0.0177541	Female-Herm
CMiso1.1chr08g0214631	1.09888	3.58103	12.4721	0.000413067	0.0177541	Female-Herm
CMiso1.1chr08g0217181	-0.978001	5.38513	12.4824	0.000410795	0.0177541	Female-Herm
CMiso1.1chr10g0266451	0.992168	5.43232	12.46	0.00041575	0.017814	Female-Herm
CMiso1.1chr03g0076821	-0.904089	5.41917	12.366	0.000437223	0.0186761	Female-Herm
CMiso1.1chr08g0232571	0.938738	8.4641	12.3593	0.000438796	0.0186854	Female-Herm
CMiso1.1chr12g0315511	0.822086	5.17809	12.3532	0.000440226	0.0186886	Female-Herm
CMiso1.1chr08g0235251	1.51298	2.14642	12.3279	0.000446246	0.0188861	Female-Herm
CMiso1.1chr02g0042181	0.830833	4.66932	12.2877	0.000455958	0.0192381	Female-Herm
CMiso1.1chr06g0176871	-1.10721	2.63919	12.2557	0.000463848	0.0195113	Female-Herm
CMiso1.1chr01g0034331	-0.856423	5.5165	12.2408	0.000467557	0.0196076	Female-Herm
CMiso1.1chr04g0119271	-1.6641	9.40812	12.2057	0.000476445	0.0199197	Female-Herm
CMiso1.1chr10g0280761	1.75055	2.15385	12.1326	0.000495492	0.0206535	Female-Herm
CMiso1.1chr10g0268481	-1.05734	5.04706	12.1192	0.00049906	0.0207395	Female-Herm
CMiso1.1chr10g0280251	0.883983	6.48951	12.0959	0.000505333	0.0209372	Female-Herm
CMiso1.1chr09g0239011	-1.11349	3.52744	12.0213	0.00052596	0.0216617	Female-Herm
CMiso1.1chr10g0269611	-1.05425	5.60648	12.0225	0.000525611	0.0216617	Female-Herm
CMiso1.1chr07g0187661	-1.17728	4.06134	12.0077	0.000529804	0.0217551	Female-Herm
CMiso1.1chr07g0198991	1.08677	5.67686	11.9852	0.00053625	0.0219544	Female-Herm
CMiso1.1chr08g0217661	-1.60045	5.05098	11.9589	0.00054386	0.0222001	Female-Herm
CMiso1.1chr02g0058531	-1.49705	6.69191	11.9359	0.000550634	0.0224103	Female-Herm
CMiso1.1chr12g0315201	-1.18248	1.98205	11.9219	0.000554774	0.0225124	Female-Herm
CMiso1.1chr03g0085271	1.06555	5.06052	11.9153	0.000556736	0.0225258	Female-Herm
CMiso1.1chr12g0330211	0.868072	5.00725	11.8905	0.000564218	0.0227617	Female-Herm
CMiso1.1chr11g0305481	-1.17906	7.78042	11.8802	0.000567325	0.0228203	Female-Herm
CMiso1.1chr09g0243761	0.759515	6.28152	11.8414	0.000579283	0.0232336	Female-Herm
CMiso1.1chr06g0166281	1.3166	4.11813	11.8294	0.000583022	0.0233126	Female-Herm
CMiso1.1chr12g0331201	0.91073	4.63992	11.8243	0.000584632	0.0233126	Female-Herm
CMiso1.1chr10g0263141	1.0935	6.40838	11.8133	0.000588091	0.023383	Female-Herm
CMiso1.1chr05g0123611	0.925859	6.4548	11.8018	0.000591736	0.0234603	Female-Herm
CMiso1.1chr02g0054901	-1.09098	5.51455	11.7613	0.000604743	0.0238979	Female-Herm
CMiso1.1chr03g0079421	-1.43205	3.12525	11.7567	0.000606237	0.0238979	Female-Herm
CMiso1.1chr09g0239821	-0.879868	4.66215	11.7455	0.000609895	0.0239736	Female-Herm
CMiso1.1chr06g0156271	1.15694	3.83123	11.7233	0.000617229	0.0241929	Female-Herm
CMiso1.1chr12g0337191	0.898355	3.94107	11.712	0.000620976	0.0242708	Female-Herm
CMiso1.1chr02g0054881	0.977639	5.98545	11.698	0.000625681	0.0243856	Female-Herm
CMiso1.1chr04g0091131	0.889319	8.40442	11.6532	0.00064093	0.0249096	Female-Herm
CMiso1.1chr11g0300051	0.839956	5.2569	11.6332	0.000647852	0.0251079	Female-Herm
CMiso1.1chr07g0197791	1.2104	3.52305	11.6261	0.000650337	0.0251336	Female-Herm
CMiso1.1chr03g0082831	-1.19491	7.23838	11.6207	0.000652217	0.0251359	Female-Herm
CMiso1.1chr02g0050271	-1.24872	1.9713	11.6024	0.000658676	0.0253137	Female-Herm
CMiso1.1chr05g0140821	-1.16633	5.26727	11.5972	0.0006605	0.0253137	Female-Herm
CMiso1.1chr07g0184331	-1.01021	3.96804	11.5777	0.000667482	0.0255104	Female-Herm
CMiso1.1chr09g0251381	0.895431	3.29145	11.547	0.000678601	0.0258637	Female-Herm
CMiso1.1chr08g0207821	-1.14007	5.98628	11.5011	0.000695559	0.0263644	Female-Herm
CMiso1.1chr09g0256841	0.731503	6.94746	11.5028	0.000694908	0.0263644	Female-Herm
CMiso1.1chr06g0179371	1.07981	6.01919	11.4864	0.000701055	0.0264999	Female-Herm
CMiso1.1chr03g0085411	-0.766718	7.00014	11.4758	0.000705084	0.0265793	Female-Herm
CMiso1.1chr12g0329811	0.89898	4.80639	11.4516	0.000714325	0.0268543	Female-Herm
CMiso1.1chr01g0004271	-1.24178	5.75464	11.4414	0.000718262	0.0269223	Female-Herm
CMiso1.1chr06g0153581	-1.46384	2.21661	11.4368	0.000720036	0.0269223	Female-Herm
CMiso1.1chr04g0116621	-1.20865	4.5029	11.3733	0.000745063	0.0277828	Female-Herm
CMiso1.1chr01g0034911	0.800561	4.84645	11.3321	0.000761805	0.0280283	Female-Herm
CMiso1.1chr04g0100091	1.65547	2.0688	11.3353	0.00076049	0.0280283	Female-Herm
CMiso1.1chr10g0273371	0.832738	4.52907	11.3423	0.000757601	0.0280283	Female-Herm
CMiso1.1chr12g0323031	-1.40805	6.32307	11.3377	0.000759506	0.0280283	Female-Herm
CMiso1.1chr12g0331541	-2.27568	3.16238	11.3321	0.000761768	0.0280283	Female-Herm
CMiso1.1chr01g0032611	1.53105	6.91376	11.2952	0.00077708	0.0284387	Female-Herm
CMiso1.1chr06g0153711	-1.82694	3.61434	11.2976	0.000776066	0.0284387	Female-Herm
CMiso1.1chr09g0239581	1.07299	4.7069	11.2567	0.00079338	0.0289584	Female-Herm
CMiso1.1chr05g0142151	-0.907152	5.08189	11.2516	0.00079554	0.0289606	Female-Herm
CMiso1.1chr10g0264311	-1.77378	6.71362	11.2359	0.000802284	0.0291292	Female-Herm
CMiso1.1chr04g0095381	-0.916775	5.09993	11.2277	0.000805844	0.0291817	Female-Herm
CMiso1.1chr03g0085711	-1.23028	7.41215	11.2199	0.000809249	0.0292283	Female-Herm
CMiso1.1chr07g0186771	1.17676	3.24289	11.2007	0.000817687	0.0294559	Female-Herm
CMiso1.1chr12g0326311	-1.75926	4.96199	11.1808	0.000826484	0.0296953	Female-Herm
CMiso1.1chr12g0319941	0.818111	6.02913	11.1474	0.000841488	0.0301559	Female-Herm
CMiso1.1chr06g0149451	1.18	2.03795	11.1416	0.000844133	0.0301723	Female-Herm
CMiso1.1chr12g0334591	-2.01958	9.05737	11.1027	0.000861999	0.0307313	Female-Herm
CMiso1.1chr12g0326711	-1.14655	3.42944	11.0861	0.00086975	0.0309277	Female-Herm
CMiso1.1chr02g0047271	1.12168	3.18548	11.0518	0.000886009	0.0314249	Female-Herm
CMiso1.1chr04g0109211	0.954082	6.06796	11.0321	0.000895465	0.0316788	Female-Herm
CMiso1.1chr10g0270811	1.15689	2.99058	10.9895	0.000916316	0.0323335	Female-Herm
CMiso1.1chr04g0109821	-1.20695	10.3587	10.9773	0.000922344	0.0324632	Female-Herm
CMiso1.1chr11g0284271	-0.851889	4.43609	10.9681	0.000926947	0.0325422	Female-Herm
CMiso1.1chr01g0035171	-0.951977	4.15535	10.9439	0.00093911	0.0328622	Female-Herm
CMiso1.1chr12g0327271	-1.82911	6.18439	10.9405	0.000940825	0.0328622	Female-Herm
CMiso1.1chr10g0270771	1.28062	3.7327	10.9071	0.00095794	0.0333755	Female-Herm
CMiso1.1chr05g0138261	0.747861	7.96265	10.8874	0.000968203	0.0335051	Female-Herm
CMiso1.1chr06g0155781	1.08593	3.05203	10.8916	0.000966034	0.0335051	Female-Herm
CMiso1.1chr08g0215071	-1.50383	3.48432	10.886	0.000968946	0.0335051	Female-Herm
CMiso1.1chr08g0219011	1.05716	2.65401	10.8506	0.000987628	0.0340658	Female-Herm
CMiso1.1chr04g0103361	-0.91104	4.68804	10.8147	0.001007	0.0346266	Female-Herm
CMiso1.1chr05g0146821	-0.791421	6.60508	10.8111	0.00100891	0.0346266	Female-Herm
CMiso1.1chr04g0092371	0.881144	5.08146	10.8003	0.00101486	0.0347444	Female-Herm
CMiso1.1chr02g0052861	-1.09347	4.44651	10.7738	0.00102945	0.0351566	Female-Herm
CMiso1.1chr01g0004811	0.765526	5.92557	10.7565	0.00103912	0.0353541	Female-Herm
CMiso1.1chr04g0093721	1.46454	2.15475	10.7543	0.00104035	0.0353541	Female-Herm
CMiso1.1chr06g0153041	0.786313	6.0839	10.722	0.00105867	0.0358577	Female-Herm
CMiso1.1chr06g0177401	1.44934	2.30027	10.7191	0.00106037	0.0358577	Female-Herm
CMiso1.1chr05g0143361	-1.11405	6.01434	10.6887	0.00107791	0.0363617	Female-Herm
CMiso1.1chr05g0144601	1.22203	3.64219	10.6794	0.00108337	0.0364568	Female-Herm
CMiso1.1chr04g0098221	1.03554	3.36437	10.6429	0.00110494	0.0370022	Female-Herm
CMiso1.1chr06g0174891	0.989951	3.10833	10.6468	0.00110261	0.0370022	Female-Herm
CMiso1.1chr08g0207951	-1.00605	9.36235	10.635	0.00110967	0.0370705	Female-Herm
CMiso1.1chr05g0130871	1.34718	2.71785	10.617	0.00112055	0.037075	Female-Herm
CMiso1.1chr06g0169641	-1.20088	3.65826	10.6182	0.00111981	0.037075	Female-Herm
CMiso1.1chr06g0171811	-0.958113	4.98524	10.6294	0.00111302	0.037075	Female-Herm
CMiso1.1chr07g0181941	-1.13446	3.10589	10.6193	0.00111913	0.037075	Female-Herm
CMiso1.1chr06g0147141	-1.37571	1.9345	10.5989	0.00113155	0.0373494	Female-Herm
CMiso1.1chr07g0200151	-1.43011	5.00745	10.5723	0.00114792	0.0377993	Female-Herm
CMiso1.1chr11g0310301	0.738194	6.0149	10.5495	0.0011622	0.0381783	Female-Herm
CMiso1.1chr01g0009561	0.793508	5.75161	10.5444	0.00116538	0.0381918	Female-Herm
CMiso1.1chr08g0215631	0.926328	5.82047	10.5096	0.00118757	0.0387349	Female-Herm
CMiso1.1chr09g0249071	0.749325	5.92584	10.5122	0.00118591	0.0387349	Female-Herm
CMiso1.1chr01g0029781	-1.96218	4.26581	10.495	0.00119697	0.0387461	Female-Herm
CMiso1.1chr01g0035821	0.932525	4.37611	10.4947	0.00119719	0.0387461	Female-Herm
CMiso1.1chr06g0158481	-0.697924	4.93032	10.4917	0.00119914	0.0387461	Female-Herm
CMiso1.1chr12g0325911	0.747103	6.47986	10.4992	0.00119428	0.0387461	Female-Herm
CMiso1.1chr03g0071321	0.943395	3.63218	10.4822	0.00120528	0.0388535	Female-Herm
CMiso1.1chr04g0110161	-1.11681	7.84825	10.4749	0.00121006	0.0389165	Female-Herm
CMiso1.1chr12g0317191	1.56954	4.03319	10.4652	0.00121642	0.0390303	Female-Herm
CMiso1.1chr08g0228131	-1.26736	2.48537	10.4559	0.00122256	0.0391361	Female-Herm
CMiso1.1chr08g0214541	1.34265	2.24605	10.4432	0.00123104	0.0393163	Female-Herm
CMiso1.1chr07g0204941	1.35645	2.99722	10.4315	0.00123883	0.0394738	Female-Herm
CMiso1.1chr04g0120001	1.86531	1.75533	10.426	0.00124254	0.0395006	Female-Herm
CMiso1.1chr05g0139451	1.12513	4.22773	10.4168	0.00124875	0.0396068	Female-Herm
CMiso1.1chr03g0086251	-0.883528	3.47588	10.4091	0.00125397	0.0396813	Female-Herm
CMiso1.1chr05g0125121	-0.842873	7.94021	10.3837	0.00127135	0.0401393	Female-Herm
CMiso1.1chr01g0003371	-1.54025	6.54429	10.3468	0.00129701	0.0408558	Female-Herm
CMiso1.1chr06g0173911	1.09135	3.33771	10.3387	0.0013027	0.0409417	Female-Herm
CMiso1.1chr05g0139051	-0.839815	7.00624	10.3104	0.00132281	0.0414791	Female-Herm
CMiso1.1chr07g0183961	0.772668	5.37358	10.2968	0.00133262	0.0416921	Female-Herm
CMiso1.1chr07g0184551	0.80552	5.70549	10.2867	0.00133991	0.0418253	Female-Herm
CMiso1.1chr03g0068741	0.976537	4.07182	10.2584	0.0013606	0.0423753	Female-Herm
CMiso1.1chr06g0151461	-0.93124	8.27935	10.2425	0.00137245	0.0426479	Female-Herm
CMiso1.1chr01g0018921	-2.0688	2.72842	10.223	0.00138703	0.0430041	Female-Herm
CMiso1.1chr07g0195701	1.19295	3.42219	10.2095	0.00139717	0.0431443	Female-Herm
CMiso1.1chr09g0255141	1.68696	4.33499	10.2087	0.00139781	0.0431443	Female-Herm
CMiso1.1chr04g0111061	0.904821	5.2353	10.1929	0.00140983	0.043346	Female-Herm
CMiso1.1chr04g0116061	1.00475	4.21175	10.1905	0.00141165	0.043346	Female-Herm
CMiso1.1chr08g0229211	1.1418	4.69258	10.1878	0.00141376	0.043346	Female-Herm
CMiso1.1chr03g0084101	1.00894	3.4983	10.1667	0.00143004	0.0437478	Female-Herm
CMiso1.1chr05g0131321	-1.39948	2.2921	10.1399	0.00145098	0.0442126	Female-Herm
CMiso1.1chr12g0337011	-1.90994	3.16791	10.139	0.00145164	0.0442126	Female-Herm
CMiso1.1chr06g0162251	2.03279	3.02946	10.1161	0.00146981	0.0445692	Female-Herm
CMiso1.1chr11g0286441	-0.859802	5.63924	10.1196	0.00146698	0.0445692	Female-Herm
CMiso1.1chr06g0154641	-1.50564	2.33654	10.1081	0.00147618	0.044664	Female-Herm
CMiso1.1chr12g0330131	-0.818745	5.52776	10.1034	0.00147999	0.0446816	Female-Herm
CMiso1.1chr05g0131211	-1.18704	7.44828	10.0773	0.00150105	0.0451327	Female-Herm
CMiso1.1chr06g0176351	-0.997943	3.43854	10.0768	0.00150148	0.0451327	Female-Herm
CMiso1.1chr04g0112741	-1.46278	2.55627	10.0527	0.00152127	0.0456283	Female-Herm
CMiso1.1chr12g0337481	1.07797	1.81235	10.0263	0.00154323	0.0461864	Female-Herm
CMiso1.1chr06g0156231	1.25922	2.56588	10.0103	0.00155664	0.0464869	Female-Herm
CMiso1.1chr06g0152611	1.07122	3.18172	9.99068	0.00157334	0.0468842	Female-Herm
CMiso1.1chr01g0006031	1.01977	3.20476	9.95566	0.00160356	0.0475093	Female-Herm
CMiso1.1chr01g0006051	1.91939	2.06378	9.95441	0.00160465	0.0475093	Female-Herm
CMiso1.1chr02g0042631	-0.790078	5.26983	9.95977	0.00159998	0.0475093	Female-Herm
CMiso1.1chr04g0116801	0.742839	7.29856	9.94277	0.00161482	0.0475541	Female-Herm
CMiso1.1chr06g0176731	-1.08667	4.74358	9.94086	0.0016165	0.0475541	Female-Herm
CMiso1.1chr07g0188541	-0.720493	5.16553	9.94685	0.00161125	0.0475541	Female-Herm
CMiso1.1chr10g0265621	1.04766	3.55218	9.92962	0.0016264	0.0476422	Female-Herm
CMiso1.1chr10g0269841	0.750922	4.31242	9.93349	0.00162298	0.0476422	Female-Herm
CMiso1.1chr05g0139561	0.729475	6.34216	9.92238	0.00163281	0.0477286	Female-Herm
CMiso1.1chr03g0082191	1.32331	1.7905	9.91251	0.00164159	0.047754	Female-Herm
CMiso1.1chr03g0084111	0.961714	4.18859	9.91546	0.00163896	0.047754	Female-Herm
CMiso1.1chr04g0117271	0.72219	4.43425	9.90974	0.00164406	0.047754	Female-Herm
CMiso1.1chr04g0111041	0.812887	7.18826	9.89658	0.00165587	0.0478952	Female-Herm
CMiso1.1chr07g0199701	0.92299	4.8916	9.90002	0.00165277	0.0478952	Female-Herm
CMiso1.1chr01g0020331	0.804408	3.89766	9.89096	0.00166092	0.0479409	Female-Herm
CMiso1.1chr10g0278391	1.20124	2.92566	9.88633	0.00166511	0.0479615	Female-Herm
CMiso1.1chr07g0183741	-1.04638	4.66624	9.87375	0.00167653	0.0481899	Female-Herm
CMiso1.1chr03g0067201	0.86447	4.64993	9.85967	0.00168941	0.0484591	Female-Herm
CMiso1.1chr03g0060591	1.04131	2.98438	9.84287	0.00170492	0.0488023	Female-Herm
CMiso1.1chr01g0003571	0.941826	6.02888	9.8354	0.00171185	0.0488907	Female-Herm
CMiso1.1chr07g0189331	0.721278	6.41781	9.82434	0.00172218	0.0488907	Female-Herm
CMiso1.1chr10g0273431	-1.17701	8.21445	9.82747	0.00171925	0.0488907	Female-Herm
CMiso1.1chr11g0301601	-1.05802	6.44063	9.82527	0.0017213	0.0488907	Female-Herm
CMiso1.1chr07g0184071	-1.21501	5.33214	9.8193	0.0017269	0.048924	Female-Herm
CMiso1.1chr06g0178311	1.06405	2.75226	9.79277	0.00175199	0.0495332	Female-Herm
CMiso1.1chr07g0180511	-1.18059	2.63938	9.77458	0.00176941	0.0498979	Female-Herm
CMiso1.1chr08g0212191	0.806042	3.28247	9.77176	0.00177212	0.0498979	Female-Herm
CMiso1.1chr03g0085421	-1.00197	8.42691	9.76621	0.00177748	0.0499469	Female-Herm
genes	logFC	logCPM	LR	PValue	FDR	Comparison
CMiso1.1chr11g0287881	-9.50107	5.88633	462.932	1.10604e-102	1.526e-98	Female-Male
CMiso1.1chr03g0062571	-8.80098	4.61515	364.408	3.08815e-81	2.13036e-77	Female-Male
CMiso1.1chr02g0039871	12.3358	5.49967	337.018	2.84711e-75	1.30939e-71	Female-Male
CMiso1.1chr11g0311081	6.86012	5.72124	315.726	1.23546e-70	4.26141e-67	Female-Male
CMiso1.1chr03g0063711	-12.0594	4.09232	308.702	4.18794e-69	1.15562e-65	Female-Male
CMiso1.1chr11g0307401	-7.73062	3.71074	251.591	1.16856e-56	2.6871e-53	Female-Male
CMiso1.1chr12g0338141	-7.45079	3.22601	213.143	2.83302e-48	5.58389e-45	Female-Male
CMiso1.1chr06g0179371	6.1024	6.01919	206.015	1.01682e-46	1.75363e-43	Female-Male
CMiso1.1chr12g0334791	4.11127	6.78623	198.824	3.77195e-45	5.7824e-42	Female-Male
CMiso1.1chr10g0262871	6.51502	8.23251	195.655	1.85369e-44	2.55754e-41	Female-Male
CMiso1.1chr12g0320751	-7.22325	3.29094	186.564	1.78845e-42	2.24321e-39	Female-Male
CMiso1.1chr06g0175061	4.55439	5.90226	186.205	2.14151e-42	2.40002e-39	Female-Male
CMiso1.1chr11g0291711	-9.15488	2.77131	186.097	2.26138e-42	2.40002e-39	Female-Male
CMiso1.1chr05g0123611	4.27556	6.4548	180.278	4.21386e-41	4.15276e-38	Female-Male
CMiso1.1chr03g0062791	-10.606	2.5759	176.546	2.7514e-40	2.53074e-37	Female-Male
CMiso1.1chr07g0190201	10.2096	3.55218	166.399	4.52632e-38	3.9031e-35	Female-Male
CMiso1.1chr08g0213281	4.56079	5.07241	165.483	7.17568e-38	5.82369e-35	Female-Male
CMiso1.1chr05g0145851	5.60887	4.56238	164.231	1.34705e-37	1.03252e-34	Female-Male
CMiso1.1chr05g0122851	7.10596	3.53674	164.044	1.47957e-37	1.0744e-34	Female-Male
CMiso1.1chr12g0329811	4.28662	4.80639	163.326	2.12278e-37	1.4644e-34	Female-Male
CMiso1.1chr11g0294451	4.62625	4.88293	163.07	2.41553e-37	1.587e-34	Female-Male
CMiso1.1chr09g0239581	5.56398	4.7069	162.658	2.97111e-37	1.86329e-34	Female-Male
CMiso1.1chr04g0102901	-5.05876	5.80491	162.505	3.20971e-37	1.92541e-34	Female-Male
CMiso1.1chr04g0116351	4.28046	5.98069	160.715	7.89756e-37	4.54011e-34	Female-Male
CMiso1.1chr01g0005611	4.04622	5.45151	159.191	1.69985e-36	9.38113e-34	Female-Male
CMiso1.1chr07g0186741	3.82894	6.40426	155.723	9.73327e-36	5.16499e-33	Female-Male
CMiso1.1chr10g0281051	-6.27795	3.20472	155.119	1.31867e-35	6.73843e-33	Female-Male
CMiso1.1chr07g0198991	4.73789	5.67686	154.483	1.81649e-35	8.95075e-33	Female-Male
CMiso1.1chr03g0085271	4.77967	5.06052	153.006	3.81836e-35	1.81662e-32	Female-Male
CMiso1.1chr02g0043161	4.64333	7.35124	152.531	4.84981e-35	2.23043e-32	Female-Male
CMiso1.1chr11g0295911	6.53575	4.1957	151.064	1.01464e-34	4.5158e-32	Female-Male
CMiso1.1chr11g0294351	-10.1152	2.04928	149.943	1.78403e-34	7.69194e-32	Female-Male
CMiso1.1chr05g0131161	10.0544	3.26483	147.58	5.86086e-34	2.45037e-31	Female-Male
CMiso1.1chr12g0334781	4.88692	3.66363	147.077	7.54824e-34	3.06303e-31	Female-Male
CMiso1.1chr03g0077031	3.24242	5.16989	144.787	2.39051e-33	9.4234e-31	Female-Male
CMiso1.1chr10g0274881	3.9378	5.39064	142.959	5.99956e-33	2.29933e-30	Female-Male
CMiso1.1chr12g0332211	3.98524	5.92432	142.804	6.4881e-33	2.41936e-30	Female-Male
CMiso1.1chr11g0292631	5.31714	3.99504	142.683	6.89567e-33	2.50367e-30	Female-Male
CMiso1.1chr07g0206001	4.37264	4.64392	141.721	1.11931e-32	3.95976e-30	Female-Male
CMiso1.1chr12g0336151	4.53987	5.00438	140.899	1.69276e-32	5.83876e-30	Female-Male
CMiso1.1chr12g0330211	3.5783	5.00725	140.562	2.00616e-32	6.75097e-30	Female-Male
CMiso1.1chr03g0075141	4.67086	4.1947	139.349	3.69394e-32	1.21346e-29	Female-Male
CMiso1.1chr01g0035711	5.52309	4.0944	139.176	4.03091e-32	1.26397e-29	Female-Male
CMiso1.1chr05g0142611	-9.87354	1.80951	139.178	4.02702e-32	1.26397e-29	Female-Male
CMiso1.1chr05g0142601	-9.83871	1.75987	138.687	5.15579e-32	1.58077e-29	Female-Male
CMiso1.1chr01g0014541	4.65603	7.13573	138.306	6.24624e-32	1.87347e-29	Female-Male
CMiso1.1chr06g0161891	-7.64734	2.28706	137.8	8.06167e-32	2.36653e-29	Female-Male
CMiso1.1chr06g0174731	6.51175	4.73225	136.332	1.68814e-31	4.85234e-29	Female-Male
CMiso1.1chr05g0125691	4.86712	4.32127	133.311	7.72913e-31	2.1763e-28	Female-Male
CMiso1.1chr10g0278511	4.02464	5.25816	133.203	8.16229e-31	2.2523e-28	Female-Male
CMiso1.1chr04g0097821	3.78306	5.23772	133.03	8.90646e-31	2.40946e-28	Female-Male
CMiso1.1chr12g0337191	3.95857	3.94107	132.083	1.43512e-30	3.80777e-28	Female-Male
CMiso1.1chr02g0051441	-7.74591	2.06736	131.917	1.56038e-30	4.06199e-28	Female-Male
CMiso1.1chr03g0072081	-6.93991	2.3072	131.131	2.31839e-30	5.92348e-28	Female-Male
CMiso1.1chr06g0149661	3.72415	4.93616	130.693	2.8907e-30	7.25144e-28	Female-Male
CMiso1.1chr10g0277471	-7.02503	1.92343	129.688	4.79539e-30	1.18147e-27	Female-Male
CMiso1.1chr07g0184121	3.49431	6.7414	128.749	7.69717e-30	1.86312e-27	Female-Male
CMiso1.1chr01g0006701	6.09111	5.69907	127.348	1.55898e-29	3.70849e-27	Female-Male
CMiso1.1chr04g0119281	4.35398	4.37969	126.048	3.00154e-29	7.01902e-27	Female-Male
CMiso1.1chr03g0080891	-4.61088	2.84336	125.863	3.29442e-29	7.57551e-27	Female-Male
CMiso1.1chr12g0332951	6.19542	6.00581	125.712	3.5542e-29	8.0389e-27	Female-Male
CMiso1.1chr05g0126781	4.08092	7.29384	125.126	4.77656e-29	1.06294e-26	Female-Male
CMiso1.1chr02g0045291	3.99197	5.89988	124.434	6.76969e-29	1.48256e-26	Female-Male
CMiso1.1chr10g0269841	3.27218	4.31242	124.04	8.25699e-29	1.78003e-26	Female-Male
CMiso1.1chr11g0296071	-3.62586	5.21071	123.908	8.82497e-29	1.8732e-26	Female-Male
CMiso1.1chr09g0253801	4.7597	5.01975	123.401	1.13958e-28	2.38224e-26	Female-Male
CMiso1.1chr10g0264421	5.54226	5.04757	122.695	1.62604e-28	3.34843e-26	Female-Male
CMiso1.1chr09g0238661	4.73734	6.05151	121.859	2.47828e-28	5.02836e-26	Female-Male
CMiso1.1chr01g0006431	4.43719	5.00331	121.574	2.86195e-28	5.69198e-26	Female-Male
CMiso1.1chr04g0103001	3.06152	6.29129	121.556	2.88787e-28	5.69198e-26	Female-Male
CMiso1.1chr07g0204671	-4.56819	4.28643	121.366	3.17682e-28	6.17333e-26	Female-Male
CMiso1.1chr02g0055531	-6.99942	2.00788	121.154	3.53668e-28	6.77717e-26	Female-Male
CMiso1.1chr06g0162651	3.99501	4.49455	121.052	3.72191e-28	7.03441e-26	Female-Male
CMiso1.1chr08g0219611	3.98279	4.70324	120.9	4.01788e-28	7.39129e-26	Female-Male
CMiso1.1chr10g0266651	5.1563	7.47002	120.927	3.96433e-28	7.39129e-26	Female-Male
CMiso1.1chr12g0337941	3.48933	8.06679	120.467	4.99803e-28	9.0734e-26	Female-Male
CMiso1.1chr08g0217981	5.0362	4.56272	119.545	7.95748e-28	1.42584e-25	Female-Male
CMiso1.1chr09g0255271	4.26255	4.29393	119.028	1.03281e-27	1.82688e-25	Female-Male
CMiso1.1chr08g0216981	4.63553	3.82596	118.804	1.15628e-27	2.0194e-25	Female-Male
CMiso1.1chr01g0032311	4.74164	4.24228	118.476	1.36371e-27	2.35189e-25	Female-Male
CMiso1.1chr04g0092381	-5.00142	2.10729	117.341	2.41778e-27	4.11828e-25	Female-Male
CMiso1.1chr01g0028681	5.2409	7.54466	116.113	4.48936e-27	7.55362e-25	Female-Male
CMiso1.1chr01g0004581	4.50854	4.24597	115.938	4.9038e-27	8.15153e-25	Female-Male
CMiso1.1chr03g0078631	6.65721	4.49102	115.7	5.52966e-27	9.0357e-25	Female-Male
CMiso1.1chr06g0160901	-5.17927	3.45887	115.687	5.56668e-27	9.0357e-25	Female-Male
CMiso1.1chr09g0242361	3.96776	4.66714	115.546	5.9748e-27	9.51829e-25	Female-Male
CMiso1.1chr09g0246211	3.20923	4.83287	115.537	6.00196e-27	9.51829e-25	Female-Male
CMiso1.1chr08g0229211	4.88227	4.69258	115.415	6.38334e-27	1.00081e-24	Female-Male
CMiso1.1chr09g0256371	4.87634	7.68651	115.2	7.11626e-27	1.10318e-24	Female-Male
CMiso1.1chr12g0330981	4.16432	7.22755	114.962	8.02079e-27	1.22959e-24	Female-Male
CMiso1.1chr01g0027471	-3.92748	6.07012	114.236	1.15685e-26	1.75397e-24	Female-Male
CMiso1.1chr05g0123111	4.86589	3.53763	113.879	1.38521e-26	2.07736e-24	Female-Male
CMiso1.1chr07g0190951	9.42032	2.66062	113.6	1.59406e-26	2.36486e-24	Female-Male
CMiso1.1chr07g0193961	5.04311	5.41299	112.785	2.40486e-26	3.52977e-24	Female-Male
CMiso1.1chr09g0258941	3.24108	6.48691	112.378	2.95304e-26	4.28875e-24	Female-Male
CMiso1.1chr10g0267211	4.27547	3.95614	112.246	3.15674e-26	4.53683e-24	Female-Male
CMiso1.1chr05g0125861	4.63587	4.52364	111.994	3.58451e-26	5.0985e-24	Female-Male
CMiso1.1chr04g0098461	6.04169	4.24093	111.631	4.3043e-26	6.05984e-24	Female-Male
CMiso1.1chr10g0264791	4.61179	4.20584	111.38	4.88394e-26	6.80644e-24	Female-Male
CMiso1.1chr10g0266831	3.80599	5.76492	110.097	9.33234e-26	1.28758e-23	Female-Male
CMiso1.1chr07g0205331	4.66029	4.54289	109.607	1.19469e-25	1.63199e-23	Female-Male
CMiso1.1chr08g0214821	4.56181	5.14591	109.086	1.55412e-25	2.10217e-23	Female-Male
CMiso1.1chr05g0124551	2.9215	5.22355	109.007	1.61716e-25	2.16621e-23	Female-Male
CMiso1.1chr11g0302451	4.01958	7.34942	108.38	2.21861e-25	2.94329e-23	Female-Male
CMiso1.1chr01g0024601	5.16098	5.19169	108.231	2.39254e-25	3.14379e-23	Female-Male
CMiso1.1chr06g0154121	11.0914	3.6717	107.839	2.91551e-25	3.79484e-23	Female-Male
CMiso1.1chr12g0324341	4.91315	4.99485	107.765	3.02673e-25	3.90278e-23	Female-Male
CMiso1.1chr04g0102871	-5.49496	3.49362	107.718	3.09905e-25	3.95904e-23	Female-Male
CMiso1.1chr01g0003571	3.52579	6.02888	107.612	3.26889e-25	4.1377e-23	Female-Male
CMiso1.1chr03g0075451	4.46456	7.63833	107.492	3.47238e-25	4.35531e-23	Female-Male
CMiso1.1chr08g0230971	3.52789	3.97382	107.03	4.38553e-25	5.45109e-23	Female-Male
CMiso1.1chr04g0088861	2.7724	6.13733	106.939	4.59199e-25	5.65676e-23	Female-Male
CMiso1.1chr03g0084101	4.44319	3.4983	106.576	5.51272e-25	6.67184e-23	Female-Male
CMiso1.1chr07g0205461	3.28036	4.06748	106.577	5.51204e-25	6.67184e-23	Female-Male
CMiso1.1chr02g0046771	-9.05837	0.926831	106.54	5.6148e-25	6.7363e-23	Female-Male
CMiso1.1chr10g0274581	3.13487	4.64879	106.139	6.87314e-25	8.17489e-23	Female-Male
CMiso1.1chr06g0166921	-6.6434	1.93636	105.989	7.41457e-25	8.74349e-23	Female-Male
CMiso1.1chr06g0157631	4.04039	5.45256	105.392	1.00231e-24	1.17193e-22	Female-Male
CMiso1.1chr04g0091581	2.99004	7.23654	104.759	1.37937e-24	1.59926e-22	Female-Male
CMiso1.1chr07g0184811	3.44177	4.45936	104.582	1.50822e-24	1.73407e-22	Female-Male
CMiso1.1chr02g0050061	3.48647	7.24611	104.413	1.64272e-24	1.87311e-22	Female-Male
CMiso1.1chr05g0129011	-4.98776	4.84803	103.965	2.05957e-24	2.31024e-22	Female-Male
CMiso1.1chr11g0288011	4.59684	3.7901	103.971	2.05288e-24	2.31024e-22	Female-Male
CMiso1.1chr12g0316981	2.99991	4.32233	103.739	2.30823e-24	2.56828e-22	Female-Male
CMiso1.1chr03g0068701	4.74072	7.60119	103.483	2.62647e-24	2.89899e-22	Female-Male
CMiso1.1chr05g0130801	4.23101	7.54736	102.864	3.5902e-24	3.93127e-22	Female-Male
CMiso1.1chr11g0284961	3.95492	5.58359	101.981	5.60688e-24	6.09119e-22	Female-Male
CMiso1.1chr12g0329271	-3.31978	3.22064	101.844	6.00773e-24	6.47567e-22	Female-Male
CMiso1.1chr11g0305191	3.61948	5.00617	101.755	6.2824e-24	6.71925e-22	Female-Male
CMiso1.1chr07g0196871	4.66019	3.86628	101.703	6.45098e-24	6.84648e-22	Female-Male
CMiso1.1chr03g0081041	2.97307	4.75683	101.656	6.6058e-24	6.95727e-22	Female-Male
CMiso1.1chr12g0322591	-4.01552	4.86878	101.6	6.79533e-24	7.10267e-22	Female-Male
CMiso1.1chr01g0016981	3.30127	4.62996	101.556	6.94685e-24	7.20644e-22	Female-Male
CMiso1.1chr09g0260201	3.63083	5.03734	101.41	7.47997e-24	7.70158e-22	Female-Male
CMiso1.1chr09g0254471	5.35878	4.85177	101.007	9.16689e-24	9.36856e-22	Female-Male
CMiso1.1chr06g0156071	3.50357	5.00324	100.783	1.02616e-23	1.04102e-21	Female-Male
CMiso1.1chr03g0072781	4.36101	3.88903	100.628	1.10988e-23	1.11773e-21	Female-Male
CMiso1.1chr01g0008001	3.88405	4.46025	99.6722	1.7983e-23	1.79791e-21	Female-Male
CMiso1.1chr08g0210251	-4.6122	4.19998	99.1769	2.30926e-23	2.29215e-21	Female-Male
CMiso1.1chr08g0224621	3.45582	5.43034	99.1003	2.40027e-23	2.35568e-21	Female-Male
CMiso1.1chr10g0267281	3.58625	5.55189	99.0945	2.40741e-23	2.35568e-21	Female-Male
CMiso1.1chr02g0053951	7.33023	4.94531	97.8567	4.49777e-23	4.37012e-21	Female-Male
CMiso1.1chr06g0153811	4.40856	3.3918	97.6525	4.98643e-23	4.81103e-21	Female-Male
CMiso1.1chr08g0216741	4.58547	2.8169	97.6179	5.07436e-23	4.86188e-21	Female-Male
CMiso1.1chr12g0315931	-2.50468	9.50434	97.4204	5.60646e-23	5.33464e-21	Female-Male
CMiso1.1chr05g0134281	5.63705	2.94079	97.1026	6.58247e-23	6.22044e-21	Female-Male
CMiso1.1chr06g0163001	-5.39433	3.78385	96.9782	7.00934e-23	6.57876e-21	Female-Male
CMiso1.1chr06g0155611	4.15662	6.10993	96.8518	7.47163e-23	6.96528e-21	Female-Male
CMiso1.1chr10g0270811	5.01884	2.99058	96.706	8.04257e-23	7.4472e-21	Female-Male
CMiso1.1chr03g0084111	3.70351	4.18859	96.4617	9.09849e-23	8.36879e-21	Female-Male
CMiso1.1chr08g0208811	3.84989	4.03663	96.4323	9.23475e-23	8.43787e-21	Female-Male
CMiso1.1chr01g0011371	3.53259	7.58555	96.2825	9.96082e-23	8.98231e-21	Female-Male
CMiso1.1chr07g0205361	4.01094	4.7606	96.2835	9.9558e-23	8.98231e-21	Female-Male
CMiso1.1chr04g0091951	2.96058	5.69037	95.5072	1.47352e-22	1.32014e-20	Female-Male
CMiso1.1chr07g0181041	3.35266	6.09436	95.0701	1.83764e-22	1.63574e-20	Female-Male
CMiso1.1chr06g0179201	4.58593	4.05867	95.0397	1.86601e-22	1.65034e-20	Female-Male
CMiso1.1chr06g0166281	4.67891	4.11813	94.9917	1.91188e-22	1.68014e-20	Female-Male
CMiso1.1chr07g0185151	4.82978	4.10248	94.9333	1.96909e-22	1.71946e-20	Female-Male
CMiso1.1chr01g0004811	2.4615	5.92557	94.7712	2.13717e-22	1.85449e-20	Female-Male
CMiso1.1chr05g0123091	4.21729	8.33198	94.4701	2.48819e-22	2.1456e-20	Female-Male
CMiso1.1chr01g0008081	2.9673	4.95647	94.0194	3.12452e-22	2.67758e-20	Female-Male
CMiso1.1chr01g0028721	4.92306	5.13609	93.8732	3.36393e-22	2.86495e-20	Female-Male
CMiso1.1chr06g0153711	-5.60995	3.61434	93.6604	3.74584e-22	3.17063e-20	Female-Male
CMiso1.1chr07g0182521	3.40034	5.40998	93.5134	4.03465e-22	3.39428e-20	Female-Male
CMiso1.1chr10g0266881	3.45913	3.85347	93.203	4.71961e-22	3.94645e-20	Female-Male
CMiso1.1chr03g0072711	3.31688	6.4068	92.9342	5.40633e-22	4.49344e-20	Female-Male
CMiso1.1chr03g0061851	3.46647	8.84929	92.3537	7.24901e-22	5.9889e-20	Female-Male
CMiso1.1chr06g0156231	6.55269	2.56588	92.2153	7.77409e-22	6.38447e-20	Female-Male
CMiso1.1chr11g0299521	2.76613	7.45697	92.1154	8.17659e-22	6.67529e-20	Female-Male
CMiso1.1chr06g0163861	-4.79236	2.39606	92.0773	8.33578e-22	6.76522e-20	Female-Male
CMiso1.1chr07g0180401	4.20835	5.19623	92.0258	8.55534e-22	6.90281e-20	Female-Male
CMiso1.1chr04g0090511	4.45128	5.14274	91.7044	1.00643e-21	8.07306e-20	Female-Male
CMiso1.1chr09g0253401	5.96153	3.54821	91.662	1.02819e-21	8.19993e-20	Female-Male
CMiso1.1chr09g0238341	4.75886	4.10713	91.6023	1.05972e-21	8.40287e-20	Female-Male
CMiso1.1chr08g0217051	4.09404	7.92006	91.1402	1.33846e-21	1.05524e-19	Female-Male
CMiso1.1chr01g0003601	4.21952	7.85586	91.0122	1.42788e-21	1.11935e-19	Female-Male
CMiso1.1chr03g0065271	3.30127	3.45485	90.9027	1.50912e-21	1.17635e-19	Female-Male
CMiso1.1chr07g0181771	3.34958	5.0743	90.6926	1.6782e-21	1.30079e-19	Female-Male
CMiso1.1chr05g0127651	3.71232	3.45148	90.5827	1.77404e-21	1.3674e-19	Female-Male
CMiso1.1chr10g0275241	4.13784	3.36719	90.5418	1.81111e-21	1.38822e-19	Female-Male
CMiso1.1chr08g0219561	-4.25141	4.09601	90.5029	1.84705e-21	1.40794e-19	Female-Male
CMiso1.1chr06g0152291	4.05134	6.08958	90.3528	1.99267e-21	1.51059e-19	Female-Male
CMiso1.1chr02g0053941	3.97781	4.51166	90.0883	2.27768e-21	1.71722e-19	Female-Male
CMiso1.1chr05g0141201	3.26582	8.11954	89.7961	2.64014e-21	1.97322e-19	Female-Male
CMiso1.1chr11g0298031	4.60693	4.94331	89.7918	2.64584e-21	1.97322e-19	Female-Male
CMiso1.1chr04g0113711	3.64582	4.97244	89.767	2.67931e-21	1.98744e-19	Female-Male
CMiso1.1chr11g0292671	2.75857	6.39466	89.6237	2.88059e-21	2.12532e-19	Female-Male
CMiso1.1chr08g0224901	9.41522	1.78432	89.2678	3.4482e-21	2.53057e-19	Female-Male
CMiso1.1chr08g0230041	6.12268	5.74302	89.143	3.67279e-21	2.68113e-19	Female-Male
CMiso1.1chr10g0276841	2.50784	6.43938	88.9719	4.00453e-21	2.90792e-19	Female-Male
CMiso1.1chr06g0158351	7.35957	5.19858	88.9576	4.03375e-21	2.9138e-19	Female-Male
CMiso1.1chr04g0097771	3.28138	4.9656	88.5973	4.83947e-21	3.47762e-19	Female-Male
CMiso1.1chr04g0099791	4.67167	3.64775	88.5667	4.91504e-21	3.51362e-19	Female-Male
CMiso1.1chr07g0201631	2.31451	5.63582	88.5129	5.05045e-21	3.59181e-19	Female-Male
CMiso1.1chr04g0114761	4.85141	3.33653	88.4727	5.15422e-21	3.64681e-19	Female-Male
CMiso1.1chr12g0326041	2.8458	6.26841	88.278	5.68735e-21	4.00349e-19	Female-Male
CMiso1.1chr05g0128201	5.33129	5.64733	88.0835	6.27498e-21	4.39471e-19	Female-Male
CMiso1.1chr06g0166811	2.63086	7.8399	87.9853	6.59412e-21	4.5949e-19	Female-Male
CMiso1.1chr08g0214661	2.58972	5.56026	87.7624	7.38082e-21	5.11724e-19	Female-Male
CMiso1.1chr08g0213511	3.29361	7.35595	87.7495	7.42916e-21	5.12501e-19	Female-Male
CMiso1.1chr06g0159051	-3.13251	5.43058	87.4852	8.49143e-21	5.82867e-19	Female-Male
CMiso1.1chr09g0238351	3.05147	4.3748	87.4535	8.62855e-21	5.89347e-19	Female-Male
CMiso1.1chr12g0318691	2.68268	8.53327	87.343	9.1242e-21	6.20131e-19	Female-Male
CMiso1.1chr06g0167451	4.94405	3.47805	87.3329	9.17106e-21	6.2026e-19	Female-Male
CMiso1.1chr04g0091831	2.98428	5.35658	87.0919	1.03592e-20	6.97199e-19	Female-Male
CMiso1.1chr06g0164681	-6.02029	2.54616	87.0179	1.07544e-20	7.20285e-19	Female-Male
CMiso1.1chr09g0248181	3.20555	6.58248	86.7166	1.25243e-20	8.34771e-19	Female-Male
CMiso1.1chr08g0221001	6.28436	3.63563	86.5354	1.37257e-20	9.1045e-19	Female-Male
CMiso1.1chr08g0208221	3.95446	6.39573	86.4735	1.4162e-20	9.34896e-19	Female-Male
CMiso1.1chr04g0112871	3.32267	8.545	86.3917	1.47602e-20	9.69744e-19	Female-Male
CMiso1.1chr04g0092241	3.33073	5.65184	86.2417	1.59235e-20	1.04121e-18	Female-Male
CMiso1.1chr07g0186771	4.36779	3.24289	85.9558	1.84001e-20	1.19748e-18	Female-Male
CMiso1.1chr01g0036231	3.98383	3.93185	85.3297	2.52543e-20	1.63584e-18	Female-Male
CMiso1.1chr11g0303731	3.30026	5.95308	84.8733	3.18107e-20	2.0509e-18	Female-Male
CMiso1.1chr12g0332521	4.09176	4.2398	84.6863	3.49668e-20	2.2439e-18	Female-Male
CMiso1.1chr11g0299501	2.63327	7.30707	84.4844	3.87265e-20	2.47366e-18	Female-Male
CMiso1.1chr06g0160471	2.70123	5.79392	84.1107	4.67824e-20	2.97445e-18	Female-Male
CMiso1.1chr01g0022731	3.63129	5.11509	84.0597	4.80061e-20	3.03826e-18	Female-Male
CMiso1.1chr12g0331471	4.77221	2.87267	83.833	5.38388e-20	3.39184e-18	Female-Male
CMiso1.1chr01g0008931	3.35453	5.44745	83.8045	5.46191e-20	3.42536e-18	Female-Male
CMiso1.1chr11g0294811	5.50591	2.42157	83.7796	5.53119e-20	3.45312e-18	Female-Male
CMiso1.1chr11g0286881	-2.29847	5.6548	83.4689	6.47259e-20	4.02263e-18	Female-Male
CMiso1.1chr07g0192301	2.65942	6.07052	83.3596	6.84048e-20	4.2322e-18	Female-Male
CMiso1.1chr10g0264961	3.70506	7.32085	83.3061	7.02814e-20	4.3289e-18	Female-Male
CMiso1.1chr11g0297671	-3.07061	3.95056	83.0898	7.84111e-20	4.80817e-18	Female-Male
CMiso1.1chr11g0294251	2.75642	4.33257	82.9777	8.29831e-20	5.06601e-18	Female-Male
CMiso1.1chr04g0108991	3.90655	7.28297	82.8798	8.71965e-20	5.29978e-18	Female-Male
CMiso1.1chr12g0319881	5.50197	6.40852	82.6889	9.60379e-20	5.81156e-18	Female-Male
CMiso1.1chr06g0150181	4.45131	4.4216	82.5921	1.00859e-19	6.07662e-18	Female-Male
CMiso1.1chr08g0224831	4.44527	9.76608	82.4365	1.0912e-19	6.5458e-18	Female-Male
CMiso1.1chr06g0157831	-3.94354	3.27428	82.3959	1.11387e-19	6.65285e-18	Female-Male
CMiso1.1chr08g0206411	3.40157	6.73886	82.3301	1.15153e-19	6.84811e-18	Female-Male
CMiso1.1chr11g0299451	5.11433	7.93615	82.1735	1.2465e-19	7.38109e-18	Female-Male
CMiso1.1chr02g0056051	4.22947	4.5891	82.1234	1.27852e-19	7.53835e-18	Female-Male
CMiso1.1chr06g0176931	2.69586	6.5306	81.9487	1.39666e-19	8.19987e-18	Female-Male
CMiso1.1chr12g0328561	5.15584	3.50536	81.8802	1.44588e-19	8.45286e-18	Female-Male
CMiso1.1chr12g0324151	2.92789	4.90769	81.8462	1.47099e-19	8.5634e-18	Female-Male
CMiso1.1chr10g0275881	2.42718	5.2376	81.7032	1.58139e-19	9.16744e-18	Female-Male
CMiso1.1chr01g0029541	2.2834	7.69584	81.5712	1.69056e-19	9.75928e-18	Female-Male
CMiso1.1chr08g0208321	4.87845	2.8855	81.3713	1.87057e-19	1.07535e-17	Female-Male
CMiso1.1chr09g0258811	3.20677	8.81362	81.108	2.13717e-19	1.22351e-17	Female-Male
CMiso1.1chr04g0107201	2.74734	6.52237	81.011	2.24462e-19	1.27971e-17	Female-Male
CMiso1.1chr11g0284391	3.96196	9.12171	80.694	2.63521e-19	1.49621e-17	Female-Male
CMiso1.1chr02g0041911	2.83283	6.52915	80.3829	3.08455e-19	1.74416e-17	Female-Male
CMiso1.1chr06g0152321	2.8045	6.1237	80.2793	3.25055e-19	1.83052e-17	Female-Male
CMiso1.1chr11g0306511	2.49972	4.86919	80.1913	3.39868e-19	1.90616e-17	Female-Male
CMiso1.1chr01g0033081	3.54219	5.43432	80.1589	3.45477e-19	1.92978e-17	Female-Male
CMiso1.1chr01g0007591	-2.79543	6.59839	79.7842	4.17625e-19	2.32337e-17	Female-Male
CMiso1.1chr01g0007101	3.0813	4.44239	79.7069	4.34284e-19	2.40635e-17	Female-Male
CMiso1.1chr01g0025371	3.01297	6.51726	79.6756	4.41217e-19	2.42529e-17	Female-Male
CMiso1.1chr08g0234151	4.61481	5.11191	79.676	4.41128e-19	2.42529e-17	Female-Male
CMiso1.1chr12g0318421	3.74581	4.55784	79.4042	5.06179e-19	2.77133e-17	Female-Male
CMiso1.1chr04g0101031	2.61592	6.16509	79.2801	5.3901e-19	2.93941e-17	Female-Male
CMiso1.1chr10g0273371	2.47098	4.52907	78.7752	6.95956e-19	3.78036e-17	Female-Male
CMiso1.1chr09g0256631	-3.28537	3.24455	78.7279	7.12804e-19	3.85669e-17	Female-Male
CMiso1.1chr01g0003181	4.26853	3.97322	78.4435	8.23213e-19	4.43667e-17	Female-Male
CMiso1.1chr01g0030811	5.32582	6.35367	78.3363	8.69083e-19	4.66373e-17	Female-Male
CMiso1.1chr03g0071611	3.1457	5.89468	78.3295	8.72104e-19	4.66373e-17	Female-Male
CMiso1.1chr07g0200631	3.18829	5.61376	78.2446	9.10413e-19	4.8498e-17	Female-Male
CMiso1.1chr04g0089341	3.17409	5.16952	77.9677	1.0474e-18	5.55806e-17	Female-Male
CMiso1.1chr05g0145381	-3.25569	3.89819	77.9031	1.08222e-18	5.72086e-17	Female-Male
CMiso1.1chr09g0260641	4.45188	4.15829	77.8527	1.1102e-18	5.84635e-17	Female-Male
CMiso1.1chr05g0125661	5.65642	3.69111	77.7686	1.15847e-18	6.05434e-17	Female-Male
CMiso1.1chr08g0209491	3.00795	4.01577	77.7737	1.15546e-18	6.05434e-17	Female-Male
CMiso1.1chr04g0086891	3.40441	5.18538	77.6652	1.22073e-18	6.35562e-17	Female-Male
CMiso1.1chr11g0299531	2.88118	5.82454	77.564	1.28489e-18	6.66451e-17	Female-Male
CMiso1.1chr11g0312121	3.5654	4.4298	77.5343	1.3044e-18	6.74038e-17	Female-Male
CMiso1.1chr01g0014721	5.54523	3.5327	77.4865	1.33631e-18	6.87948e-17	Female-Male
CMiso1.1chr06g0172641	2.61416	4.89243	77.4554	1.35757e-18	6.96295e-17	Female-Male
CMiso1.1chr03g0083441	3.9139	6.65323	77.3017	1.46739e-18	7.49834e-17	Female-Male
CMiso1.1chr06g0157031	2.31838	6.02976	77.0865	1.63628e-18	8.33054e-17	Female-Male
CMiso1.1chr07g0205431	6.67694	1.55989	76.9846	1.72295e-18	8.73952e-17	Female-Male
CMiso1.1chr01g0004151	8.99897	1.38653	76.739	1.95115e-18	9.86083e-17	Female-Male
CMiso1.1chr02g0057191	3.85553	5.12391	76.648	2.04318e-18	1.02882e-16	Female-Male
CMiso1.1chr08g0211121	-2.48218	4.292	76.5273	2.17185e-18	1.08964e-16	Female-Male
CMiso1.1chr02g0056321	5.7774	6.12859	76.4691	2.23683e-18	1.11817e-16	Female-Male
CMiso1.1chr05g0138781	4.74657	3.54637	76.3276	2.40305e-18	1.19693e-16	Female-Male
CMiso1.1chr09g0253331	-3.40712	3.42603	76.182	2.58691e-18	1.28387e-16	Female-Male
CMiso1.1chr05g0122711	3.01043	6.72056	76.0894	2.71112e-18	1.34069e-16	Female-Male
CMiso1.1chr01g0036251	2.96082	4.80949	75.9609	2.89332e-18	1.42568e-16	Female-Male
CMiso1.1chr07g0194601	3.54294	4.51305	75.8496	3.06115e-18	1.50301e-16	Female-Male
CMiso1.1chr05g0122861	-2.87095	7.64976	75.8108	3.12194e-18	1.52743e-16	Female-Male
CMiso1.1chr02g0037221	3.06058	5.61502	75.7745	3.17983e-18	1.55025e-16	Female-Male
CMiso1.1chr07g0197031	3.77572	5.04788	75.7663	3.19312e-18	1.55125e-16	Female-Male
CMiso1.1chr10g0270941	5.20805	4.69746	75.67	3.35256e-18	1.62299e-16	Female-Male
CMiso1.1chr03g0073201	3.29778	3.96128	75.5824	3.50471e-18	1.69072e-16	Female-Male
CMiso1.1chr01g0011971	2.8672	5.60753	75.5319	3.59556e-18	1.7285e-16	Female-Male
CMiso1.1chr07g0203821	4.01766	3.79958	75.4552	3.73792e-18	1.7907e-16	Female-Male
CMiso1.1chr01g0027021	-2.89508	3.90252	75.3785	3.88598e-18	1.84435e-16	Female-Male
CMiso1.1chr01g0031301	-2.93936	4.48581	75.3835	3.87608e-18	1.84435e-16	Female-Male
CMiso1.1chr04g0103381	3.53316	5.54785	75.3764	3.89003e-18	1.84435e-16	Female-Male
CMiso1.1chr04g0104251	3.41056	6.34794	75.2568	4.133e-18	1.95284e-16	Female-Male
CMiso1.1chr06g0159061	-3.60554	2.43226	75.0927	4.49129e-18	2.11489e-16	Female-Male
CMiso1.1chr11g0305821	2.67521	4.13801	74.9921	4.72604e-18	2.21786e-16	Female-Male
CMiso1.1chr10g0278391	4.39459	2.92566	74.9107	4.9249e-18	2.30335e-16	Female-Male
CMiso1.1chr07g0198781	8.78798	2.07006	74.8494	5.08022e-18	2.36797e-16	Female-Male
CMiso1.1chr04g0117781	2.91811	7.57984	74.1453	7.25722e-18	3.37131e-16	Female-Male
CMiso1.1chr11g0287671	3.79948	4.04234	74.1383	7.28299e-18	3.37193e-16	Female-Male
CMiso1.1chr11g0286901	-2.05217	4.62106	73.8879	8.26818e-18	3.81525e-16	Female-Male
CMiso1.1chr12g0329741	4.65906	3.12644	73.7899	8.6892e-18	3.99616e-16	Female-Male
CMiso1.1chr01g0020941	4.30081	3.69167	73.7784	8.73986e-18	4.00611e-16	Female-Male
CMiso1.1chr01g0019281	4.09959	6.16885	73.7524	8.85551e-18	4.04568e-16	Female-Male
CMiso1.1chr12g0333951	6.96333	5.48995	73.5904	9.61289e-18	4.3772e-16	Female-Male
CMiso1.1chr01g0035191	2.25094	4.88569	73.5571	9.77672e-18	4.43715e-16	Female-Male
CMiso1.1chr08g0228061	6.48696	1.43476	73.547	9.82697e-18	4.44534e-16	Female-Male
CMiso1.1chr09g0258911	2.56994	4.66386	73.5089	1.00181e-17	4.51699e-16	Female-Male
CMiso1.1chr11g0284211	2.7771	7.40634	73.1335	1.2117e-17	5.44555e-16	Female-Male
CMiso1.1chr07g0203721	4.41934	2.76894	73.093	1.23681e-17	5.54035e-16	Female-Male
CMiso1.1chr02g0050441	-4.01958	4.09179	73.0508	1.26358e-17	5.64196e-16	Female-Male
CMiso1.1chr06g0154101	2.38891	7.40735	72.947	1.33177e-17	5.92722e-16	Female-Male
CMiso1.1chr12g0336541	2.83813	3.56714	72.8879	1.37226e-17	6.08782e-16	Female-Male
CMiso1.1chr07g0201151	2.58908	4.70205	72.7728	1.45468e-17	6.43278e-16	Female-Male
CMiso1.1chr06g0157401	4.58962	2.06951	72.5648	1.6164e-17	7.12508e-16	Female-Male
CMiso1.1chr04g0115781	3.08989	3.50945	72.5362	1.63995e-17	7.20585e-16	Female-Male
CMiso1.1chr01g0028011	4.23313	5.21691	72.4598	1.70471e-17	7.46662e-16	Female-Male
CMiso1.1chr02g0054131	2.63804	8.30466	72.2781	1.8691e-17	8.16074e-16	Female-Male
CMiso1.1chr07g0180481	5.12704	6.24975	72.2434	1.90222e-17	8.27915e-16	Female-Male
CMiso1.1chr03g0077431	2.83946	5.15391	72.0793	2.06716e-17	8.96877e-16	Female-Male
CMiso1.1chr03g0077021	4.94804	4.87618	71.9989	2.15312e-17	9.31243e-16	Female-Male
CMiso1.1chr03g0082001	4.27599	6.21466	71.8002	2.38129e-17	1.02671e-15	Female-Male
CMiso1.1chr03g0075891	2.5033	7.36967	71.7806	2.40506e-17	1.02732e-15	Female-Male
CMiso1.1chr04g0110601	2.72581	7.01521	71.7882	2.39576e-17	1.02732e-15	Female-Male
CMiso1.1chr08g0230911	4.42754	3.43922	71.7828	2.40234e-17	1.02732e-15	Female-Male
CMiso1.1chr03g0062581	-5.67935	1.32293	71.7533	2.43856e-17	1.03842e-15	Female-Male
CMiso1.1chr08g0223231	5.65835	6.24586	71.6632	2.55255e-17	1.08362e-15	Female-Male
CMiso1.1chr04g0114431	3.18201	5.83346	71.4993	2.77356e-17	1.17383e-15	Female-Male
CMiso1.1chr07g0199701	2.74782	4.8916	71.4895	2.78732e-17	1.17604e-15	Female-Male
CMiso1.1chr02g0054821	2.67288	6.84471	71.3595	2.97721e-17	1.25234e-15	Female-Male
CMiso1.1chr01g0031311	-3.34283	7.9514	71.3456	2.99831e-17	1.25738e-15	Female-Male
CMiso1.1chr01g0008641	2.63081	3.98723	71.1466	3.31643e-17	1.38657e-15	Female-Male
CMiso1.1chr03g0081581	3.7279	3.94873	71.1211	3.35963e-17	1.40039e-15	Female-Male
CMiso1.1chr12g0321451	2.40034	8.3867	71.0356	3.50846e-17	1.45802e-15	Female-Male
CMiso1.1chr05g0145411	4.26586	2.61789	70.7766	4.00051e-17	1.6526e-15	Female-Male
CMiso1.1chr07g0195701	3.85577	3.42219	70.7765	4.00064e-17	1.6526e-15	Female-Male
CMiso1.1chr09g0237591	4.34008	2.71701	70.5067	4.58702e-17	1.88917e-15	Female-Male
CMiso1.1chr11g0286861	2.13675	4.78143	70.3945	4.85551e-17	1.9938e-15	Female-Male
CMiso1.1chr01g0011171	3.04688	5.31031	70.2888	5.12268e-17	2.09105e-15	Female-Male
CMiso1.1chr07g0202321	3.66729	3.30189	70.2941	5.10899e-17	2.09105e-15	Female-Male
CMiso1.1chr07g0188541	-1.95499	5.16553	70.2803	5.14492e-17	2.09394e-15	Female-Male
CMiso1.1chr01g0008391	6.8716	3.24107	70.2429	5.24328e-17	2.12145e-15	Female-Male
CMiso1.1chr07g0204651	3.11668	4.41145	70.2451	5.23751e-17	2.12145e-15	Female-Male
CMiso1.1chr11g0286801	3.76161	2.60448	70.235	5.26433e-17	2.12374e-15	Female-Male
CMiso1.1chr06g0176271	2.80559	4.60365	69.8436	6.41975e-17	2.58231e-15	Female-Male
CMiso1.1chr11g0285181	3.41371	3.50873	69.7095	6.87134e-17	2.75593e-15	Female-Male
CMiso1.1chr06g0156151	4.92436	3.43132	69.5335	7.5127e-17	3.00443e-15	Female-Male
CMiso1.1chr03g0073811	4.05865	5.81086	69.4639	7.78262e-17	3.10338e-15	Female-Male
CMiso1.1chr01g0034911	2.1731	4.84645	69.4387	7.88271e-17	3.13423e-15	Female-Male
CMiso1.1chr05g0126031	6.59024	2.29728	69.256	8.6476e-17	3.42848e-15	Female-Male
CMiso1.1chr11g0293771	4.82381	3.71929	69.2253	8.78319e-17	3.47225e-15	Female-Male
CMiso1.1chr06g0174471	3.76758	2.54429	69.183	8.97395e-17	3.53753e-15	Female-Male
CMiso1.1chr01g0011611	2.32371	4.87414	69.1337	9.20084e-17	3.61664e-15	Female-Male
CMiso1.1chr07g0194111	-1.99239	5.71618	68.9754	9.96999e-17	3.90784e-15	Female-Male
CMiso1.1chr10g0270691	2.08995	6.66357	68.949	1.01045e-16	3.94935e-15	Female-Male
CMiso1.1chr03g0062311	4.72341	5.14142	68.9198	1.0255e-16	3.99685e-15	Female-Male
CMiso1.1chr04g0090951	2.23046	6.61573	68.8798	1.04653e-16	4.05199e-15	Female-Male
CMiso1.1chr06g0176531	3.12368	7.18074	68.8761	1.04846e-16	4.05199e-15	Female-Male
CMiso1.1chr12g0334211	2.80997	6.67795	68.8842	1.04418e-16	4.05199e-15	Female-Male
CMiso1.1chr07g0182131	2.62033	5.08956	68.8231	1.07703e-16	4.15076e-15	Female-Male
CMiso1.1chr09g0253831	2.72275	4.81717	68.8168	1.08047e-16	4.15245e-15	Female-Male
CMiso1.1chr11g0309021	2.89903	5.66178	68.8087	1.08491e-16	4.15793e-15	Female-Male
CMiso1.1chr08g0233461	2.76229	5.18426	68.7146	1.13797e-16	4.34918e-15	Female-Male
CMiso1.1chr05g0134641	5.07094	6.0729	68.6668	1.1659e-16	4.44363e-15	Female-Male
CMiso1.1chr02g0049941	2.72078	7.57315	68.3186	1.39102e-16	5.28701e-15	Female-Male
CMiso1.1chr06g0159461	3.27208	6.24592	68.1348	1.52689e-16	5.78752e-15	Female-Male
CMiso1.1chr08g0231981	-8.87449	2.28541	68.0938	1.55903e-16	5.89312e-15	Female-Male
CMiso1.1chr07g0182721	3.03269	4.46105	67.9965	1.63788e-16	6.17427e-15	Female-Male
CMiso1.1chr01g0032501	8.75219	1.83485	67.9582	1.66997e-16	6.27809e-15	Female-Male
CMiso1.1chr01g0032991	3.95806	4.6025	67.7956	1.81355e-16	6.79934e-15	Female-Male
CMiso1.1chr11g0306001	2.69871	5.33634	67.7648	1.84206e-16	6.88752e-15	Female-Male
CMiso1.1chr11g0314581	2.32759	4.76935	67.7048	1.89898e-16	7.08114e-15	Female-Male
CMiso1.1chr02g0039661	2.15377	4.91695	67.683	1.9201e-16	7.14059e-15	Female-Male
CMiso1.1chr05g0139721	2.54331	5.85327	67.6005	2.00216e-16	7.42576e-15	Female-Male
CMiso1.1chr04g0111731	3.87336	6.28945	67.5458	2.05845e-16	7.61405e-15	Female-Male
CMiso1.1chr06g0154791	4.34449	5.51668	67.5096	2.09662e-16	7.7345e-15	Female-Male
CMiso1.1chr12g0331121	4.68042	2.62613	67.487	2.12076e-16	7.8027e-15	Female-Male
CMiso1.1chr10g0270961	-2.50673	6.13645	67.4048	2.21106e-16	8.11331e-15	Female-Male
CMiso1.1chr09g0260741	2.99474	7.05467	67.3812	2.2377e-16	8.18927e-15	Female-Male
CMiso1.1chr07g0195841	3.41352	6.63811	67.3649	2.25625e-16	8.23531e-15	Female-Male
CMiso1.1chr12g0329911	3.5741	4.03271	67.3503	2.27311e-16	8.25524e-15	Female-Male
CMiso1.1chr12g0334371	6.15473	2.98572	67.3498	2.27368e-16	8.25524e-15	Female-Male
CMiso1.1chr12g0316961	2.75152	5.11806	67.3282	2.29869e-16	8.32049e-15	Female-Male
CMiso1.1chr12g0329391	2.75373	7.25172	67.3239	2.30371e-16	8.32049e-15	Female-Male
CMiso1.1chr08g0231821	3.42489	3.30558	67.3024	2.32901e-16	8.38992e-15	Female-Male
CMiso1.1chr03g0081651	2.9681	5.45342	67.2895	2.3443e-16	8.42301e-15	Female-Male
CMiso1.1chr01g0005561	-4.83774	2.05933	67.275	2.36158e-16	8.46304e-15	Female-Male
CMiso1.1chr04g0100191	10.2861	2.39263	67.2531	2.388e-16	8.53556e-15	Female-Male
CMiso1.1chr05g0144031	4.36428	6.10074	67.1816	2.4761e-16	8.82757e-15	Female-Male
CMiso1.1chr05g0123591	-2.52765	5.05352	67.1036	2.57603e-16	9.16017e-15	Female-Male
CMiso1.1chr04g0092371	2.38135	5.08146	67.0305	2.6734e-16	9.48198e-15	Female-Male
CMiso1.1chr12g0321331	4.18148	2.9389	66.9652	2.76339e-16	9.77603e-15	Female-Male
CMiso1.1chr01g0032231	-2.51042	5.10967	66.9583	2.77307e-16	9.78519e-15	Female-Male
CMiso1.1chr07g0182881	4.1505	2.25758	66.7345	3.10652e-16	1.09339e-14	Female-Male
CMiso1.1chr04g0094201	-3.1321	4.45057	66.7204	3.12885e-16	1.09565e-14	Female-Male
CMiso1.1chr09g0245731	-5.27532	2.24873	66.7234	3.12398e-16	1.09565e-14	Female-Male
CMiso1.1chr03g0068141	-1.94709	5.05962	66.4422	3.60311e-16	1.25854e-14	Female-Male
CMiso1.1chr04g0118681	5.46555	3.06267	66.4224	3.63948e-16	1.26803e-14	Female-Male
CMiso1.1chr11g0305891	4.57387	3.21191	66.3743	3.7294e-16	1.29608e-14	Female-Male
CMiso1.1chr01g0013761	3.01017	3.37961	66.3139	3.84532e-16	1.32967e-14	Female-Male
CMiso1.1chr12g0329901	3.17617	5.02466	66.3172	3.83903e-16	1.32967e-14	Female-Male
CMiso1.1chr06g0158821	2.18807	5.86657	66.2184	4.03628e-16	1.39221e-14	Female-Male
CMiso1.1chr04g0096701	4.56652	3.49738	65.9433	4.64094e-16	1.59678e-14	Female-Male
CMiso1.1chr05g0145291	3.15767	3.7103	65.9273	4.67876e-16	1.60579e-14	Female-Male
CMiso1.1chr02g0057251	2.93878	6.53508	65.9126	4.71379e-16	1.6138e-14	Female-Male
CMiso1.1chr05g0142771	-3.30463	1.51173	65.8799	4.79258e-16	1.63671e-14	Female-Male
CMiso1.1chr08g0222581	9.80204	1.99613	65.8164	4.94943e-16	1.68611e-14	Female-Male
CMiso1.1chr11g0287681	2.70308	7.40073	65.7835	5.03268e-16	1.71024e-14	Female-Male
CMiso1.1chr03g0084721	4.92192	5.48394	65.7568	5.10142e-16	1.72934e-14	Female-Male
CMiso1.1chr09g0241731	-4.18846	2.65664	65.7413	5.1418e-16	1.73876e-14	Female-Male
CMiso1.1chr03g0063701	2.95209	5.32285	65.7291	5.17353e-16	1.74521e-14	Female-Male
CMiso1.1chr11g0284951	3.4893	3.17554	65.7213	5.1942e-16	1.74791e-14	Female-Male
CMiso1.1chr01g0014041	2.30533	5.64467	65.6907	5.27541e-16	1.77092e-14	Female-Male
CMiso1.1chr08g0213621	2.97595	4.2515	65.6455	5.39775e-16	1.80759e-14	Female-Male
CMiso1.1chr02g0049921	2.65538	7.79036	65.5305	5.7221e-16	1.91157e-14	Female-Male
CMiso1.1chr10g0263281	2.32872	7.0756	65.5254	5.73705e-16	1.91194e-14	Female-Male
CMiso1.1chr01g0023841	2.12049	6.3767	65.4625	5.92316e-16	1.9692e-14	Female-Male
CMiso1.1chr12g0333201	3.77946	2.69079	65.448	5.96692e-16	1.97898e-14	Female-Male
CMiso1.1chr02g0057221	-2.39382	3.87688	65.4071	6.09181e-16	2.01556e-14	Female-Male
CMiso1.1chr04g0089641	3.2339	4.74807	65.1721	6.86335e-16	2.2654e-14	Female-Male
CMiso1.1chr05g0124191	2.2298	5.47937	65.0805	7.19011e-16	2.36759e-14	Female-Male
CMiso1.1chr08g0208181	3.56019	4.70349	65.0706	7.22626e-16	2.37383e-14	Female-Male
CMiso1.1chr05g0135511	3.19792	3.39412	64.8357	8.14099e-16	2.66796e-14	Female-Male
CMiso1.1chr09g0240611	4.78757	2.38402	64.7666	8.43169e-16	2.75668e-14	Female-Male
CMiso1.1chr08g0207621	3.35047	3.81807	64.4227	1.00395e-15	3.2746e-14	Female-Male
CMiso1.1chr12g0315811	-3.65146	6.89111	64.3767	1.02764e-15	3.34397e-14	Female-Male
CMiso1.1chr08g0214531	2.31025	8.27446	64.345	1.04434e-15	3.39029e-14	Female-Male
CMiso1.1chr03g0059971	2.51814	6.05308	64.3262	1.05434e-15	3.41473e-14	Female-Male
CMiso1.1chr04g0093291	3.32873	4.88602	64.1756	1.13809e-15	3.67735e-14	Female-Male
CMiso1.1chr08g0213701	3.87316	2.94733	64.1248	1.16785e-15	3.76468e-14	Female-Male
CMiso1.1chr06g0152701	3.03594	4.97869	64.084	1.19224e-15	3.83434e-14	Female-Male
CMiso1.1chr04g0111061	2.43789	5.2353	64.0706	1.20042e-15	3.85168e-14	Female-Male
CMiso1.1chr02g0048381	-2.80142	4.37078	63.8114	1.36918e-15	4.38297e-14	Female-Male
CMiso1.1chr02g0041031	4.75188	3.19843	63.75	1.41257e-15	4.50096e-14	Female-Male
CMiso1.1chr03g0076891	-2.13143	5.33811	63.754	1.40967e-15	4.50096e-14	Female-Male
CMiso1.1chr12g0338161	2.12548	7.40249	63.7272	1.42897e-15	4.54274e-14	Female-Male
CMiso1.1chr03g0081821	2.98593	3.48007	63.7017	1.44762e-15	4.59115e-14	Female-Male
CMiso1.1chr07g0199731	2.6364	4.59876	63.6973	1.45085e-15	4.59115e-14	Female-Male
CMiso1.1chr07g0198541	2.26336	7.03561	63.5486	1.56456e-15	4.93963e-14	Female-Male
CMiso1.1chr10g0273431	-3.12787	8.21445	63.5155	1.59111e-15	5.01199e-14	Female-Male
CMiso1.1chr10g0263551	2.35667	5.63166	63.4861	1.61506e-15	5.07584e-14	Female-Male
CMiso1.1chr01g0033021	5.6496	5.0265	63.4652	1.63224e-15	5.11818e-14	Female-Male
CMiso1.1chr01g0003321	-2.86562	4.48512	63.2365	1.83324e-15	5.73542e-14	Female-Male
CMiso1.1chr04g0116821	-2.35791	5.45535	63.2091	1.85892e-15	5.80261e-14	Female-Male
CMiso1.1chr05g0122021	2.6869	6.83062	63.1914	1.87567e-15	5.84168e-14	Female-Male
CMiso1.1chr08g0209671	2.07553	6.28649	63.141	1.92423e-15	5.97942e-14	Female-Male
CMiso1.1chr01g0027051	3.00763	3.803	63.1308	1.93429e-15	5.99717e-14	Female-Male
CMiso1.1chr08g0217441	2.28543	7.038	63.0658	1.99919e-15	6.18449e-14	Female-Male
CMiso1.1chr05g0145161	3.33874	5.73886	63.023	2.04311e-15	6.30621e-14	Female-Male
CMiso1.1chr09g0259241	4.20309	3.24899	62.93	2.14188e-15	6.59631e-14	Female-Male
CMiso1.1chr04g0113341	2.45986	4.21769	62.8903	2.18544e-15	6.71548e-14	Female-Male
CMiso1.1chr09g0250781	-2.02751	4.55387	62.8532	2.22705e-15	6.82815e-14	Female-Male
CMiso1.1chr05g0139081	2.075	7.52625	62.7582	2.33703e-15	7.14946e-14	Female-Male
CMiso1.1chr04g0120031	2.57701	9.67452	62.7359	2.36369e-15	7.215e-14	Female-Male
CMiso1.1chr06g0172971	-4.2509	10.3254	62.6951	2.41313e-15	7.34967e-14	Female-Male
CMiso1.1chr04g0114601	2.59287	8.73857	62.5695	2.57205e-15	7.81642e-14	Female-Male
CMiso1.1chr03g0077751	2.74131	5.11104	62.4708	2.70427e-15	8.20017e-14	Female-Male
CMiso1.1chr12g0336901	3.15998	9.0389	62.3562	2.86623e-15	8.67224e-14	Female-Male
CMiso1.1chr03g0083391	1.96349	5.50763	62.3345	2.89807e-15	8.74938e-14	Female-Male
CMiso1.1chr04g0088911	2.22804	5.16046	62.3067	2.93924e-15	8.8543e-14	Female-Male
CMiso1.1chr04g0116551	2.61969	4.09248	62.2967	2.95419e-15	8.86322e-14	Female-Male
CMiso1.1chr09g0258131	3.34142	4.8646	62.2961	2.95505e-15	8.86322e-14	Female-Male
CMiso1.1chr02g0042371	4.2412	7.33832	62.2317	3.05331e-15	9.13807e-14	Female-Male
CMiso1.1chr06g0154591	-4.43783	3.7824	62.0178	3.40366e-15	1.01646e-13	Female-Male
CMiso1.1chr06g0157261	3.0891	5.31472	62.0046	3.42657e-15	1.02109e-13	Female-Male
CMiso1.1chr04g0120331	2.09316	7.05166	61.8893	3.63316e-15	1.08032e-13	Female-Male
CMiso1.1chr10g0274891	3.13523	5.27114	61.8578	3.6917e-15	1.09536e-13	Female-Male
CMiso1.1chr07g0201581	2.79468	8.40194	61.6459	4.11116e-15	1.2172e-13	Female-Male
CMiso1.1chr11g0291071	-2.10894	7.86295	61.5927	4.22381e-15	1.24788e-13	Female-Male
CMiso1.1chr11g0300651	2.26699	7.45379	61.4776	4.47818e-15	1.3202e-13	Female-Male
CMiso1.1chr01g0014511	1.91598	6.70685	61.4611	4.51578e-15	1.32845e-13	Female-Male
CMiso1.1chr01g0022661	3.93451	5.0911	61.4325	4.5818e-15	1.345e-13	Female-Male
CMiso1.1chr07g0186751	3.8909	7.44188	61.3236	4.84235e-15	1.41847e-13	Female-Male
CMiso1.1chr06g0176871	4.26025	2.63919	61.2985	4.90466e-15	1.43368e-13	Female-Male
CMiso1.1chr11g0299731	2.31512	7.49928	61.2321	5.07277e-15	1.47968e-13	Female-Male
CMiso1.1chr08g0223561	2.53934	5.91771	61.1752	5.22163e-15	1.51726e-13	Female-Male
CMiso1.1chr10g0264151	-3.90451	2.079	61.1744	5.2236e-15	1.51726e-13	Female-Male
CMiso1.1chr02g0047231	-6.85101	2.68712	61.1544	5.27685e-15	1.52951e-13	Female-Male
CMiso1.1chr04g0118831	-2.45372	2.55817	61.1185	5.37401e-15	1.55441e-13	Female-Male
CMiso1.1chr06g0171581	4.11674	2.67717	61.1038	5.41432e-15	1.56279e-13	Female-Male
CMiso1.1chr02g0058941	4.26384	4.0842	60.9069	5.98373e-15	1.72354e-13	Female-Male
CMiso1.1chr01g0015321	2.25968	4.5201	60.9	6.00503e-15	1.72607e-13	Female-Male
CMiso1.1chr04g0092011	4.73622	2.83403	60.8476	6.16697e-15	1.76893e-13	Female-Male
CMiso1.1chr04g0096241	-2.36768	9.25048	60.7546	6.46514e-15	1.85061e-13	Female-Male
CMiso1.1chr04g0116511	-2.2151	6.44768	60.6647	6.76726e-15	1.93308e-13	Female-Male
CMiso1.1chr05g0145351	3.49329	3.00699	60.6066	6.97006e-15	1.9869e-13	Female-Male
CMiso1.1chr02g0039551	4.64468	3.45869	60.5912	7.02462e-15	1.99832e-13	Female-Male
CMiso1.1chr06g0151711	-2.85265	7.17415	60.5337	7.23301e-15	2.05337e-13	Female-Male
CMiso1.1chr07g0182991	3.09066	6.2532	60.4906	7.39319e-15	2.09453e-13	Female-Male
CMiso1.1chr11g0302871	2.25845	4.84707	60.4013	7.73613e-15	2.1872e-13	Female-Male
CMiso1.1chr09g0237761	7.10812	1.70921	60.3357	7.99845e-15	2.25674e-13	Female-Male
CMiso1.1chr06g0162391	3.19066	5.22085	60.2178	8.49217e-15	2.39115e-13	Female-Male
CMiso1.1chr11g0289281	3.6976	4.4202	60.1907	8.60959e-15	2.41928e-13	Female-Male
CMiso1.1chr08g0210341	9.31247	2.11112	60.1538	8.77263e-15	2.46008e-13	Female-Male
CMiso1.1chr05g0141771	4.35725	4.37862	60.0919	9.05278e-15	2.53349e-13	Female-Male
CMiso1.1chr02g0054181	4.84303	5.55694	60.0339	9.32353e-15	2.59872e-13	Female-Male
CMiso1.1chr06g0174071	3.87686	2.77415	60.0342	9.32232e-15	2.59872e-13	Female-Male
CMiso1.1chr02g0050021	2.02	7.41978	60.0018	9.47712e-15	2.63117e-13	Female-Male
CMiso1.1chr08g0211901	2.08067	6.80053	60.0016	9.4781e-15	2.63117e-13	Female-Male
CMiso1.1chr02g0053131	2.83295	4.48876	59.9656	9.65297e-15	2.67434e-13	Female-Male
CMiso1.1chr06g0176031	2.74945	3.22372	59.9364	9.7974e-15	2.70891e-13	Female-Male
CMiso1.1chr06g0153721	2.2253	6.97497	59.7801	1.06072e-14	2.92694e-13	Female-Male
CMiso1.1chr04g0099451	3.57894	4.63289	59.7747	1.06362e-14	2.92909e-13	Female-Male
CMiso1.1chr11g0310871	5.52898	4.67661	59.7475	1.0784e-14	2.96388e-13	Female-Male
CMiso1.1chr08g0207591	2.68211	6.13441	59.7195	1.09387e-14	3.00043e-13	Female-Male
CMiso1.1chr07g0195231	2.31915	7.83446	59.6893	1.11079e-14	3.0408e-13	Female-Male
CMiso1.1chr03g0085421	-2.58775	8.42691	59.6708	1.12128e-14	3.06341e-13	Female-Male
CMiso1.1chr11g0312921	3.13927	3.08058	59.6346	1.14207e-14	3.11407e-13	Female-Male
CMiso1.1chr04g0109211	2.33976	6.06796	59.6147	1.15372e-14	3.13962e-13	Female-Male
CMiso1.1chr08g0229941	2.3175	5.67974	59.5305	1.20414e-14	3.27039e-13	Female-Male
CMiso1.1chr10g0278411	4.90066	3.03682	59.5154	1.21344e-14	3.28915e-13	Female-Male
CMiso1.1chr07g0187661	-2.67992	4.06134	59.4371	1.26266e-14	3.40811e-13	Female-Male
CMiso1.1chr07g0199351	-2.97458	2.12509	59.4339	1.26473e-14	3.40811e-13	Female-Male
CMiso1.1chr08g0213581	2.19579	5.82173	59.4396	1.26108e-14	3.40811e-13	Female-Male
CMiso1.1chr07g0205171	2.60955	4.97018	59.1853	1.43504e-14	3.85949e-13	Female-Male
CMiso1.1chr03g0081091	2.33954	4.7461	59.1367	1.47091e-14	3.94828e-13	Female-Male
CMiso1.1chr02g0054901	-2.53123	5.51455	59.0867	1.50877e-14	4.04066e-13	Female-Male
CMiso1.1chr04g0089761	4.3441	1.946	59.0835	1.51118e-14	4.04066e-13	Female-Male
CMiso1.1chr07g0205001	2.93296	2.55107	59.0368	1.54748e-14	4.12971e-13	Female-Male
CMiso1.1chr03g0086661	1.97407	7.65507	59.0282	1.55427e-14	4.13983e-13	Female-Male
CMiso1.1chr04g0120011	5.22023	3.30988	58.8593	1.69358e-14	4.50218e-13	Female-Male
CMiso1.1chr03g0078151	2.08404	7.8852	58.8128	1.73406e-14	4.60092e-13	Female-Male
CMiso1.1chr08g0215791	3.95321	3.82192	58.8038	1.74204e-14	4.61324e-13	Female-Male
CMiso1.1chr04g0104981	3.5675	2.82397	58.791	1.75346e-14	4.63457e-13	Female-Male
CMiso1.1chr11g0311031	-3.10071	4.8819	58.6984	1.83795e-14	4.8486e-13	Female-Male
CMiso1.1chr11g0311151	3.03609	5.78886	58.5706	1.96122e-14	5.16393e-13	Female-Male
CMiso1.1chr03g0068741	2.60527	4.07182	58.4979	2.03506e-14	5.34814e-13	Female-Male
CMiso1.1chr12g0333741	3.05692	4.02549	58.4408	2.095e-14	5.4952e-13	Female-Male
CMiso1.1chr06g0163551	2.06294	6.00725	58.3813	2.15934e-14	5.65322e-13	Female-Male
CMiso1.1chr11g0303571	-1.76517	4.94179	58.374	2.16737e-14	5.66348e-13	Female-Male
CMiso1.1chr03g0083151	2.26169	7.39472	58.3092	2.23991e-14	5.84198e-13	Female-Male
CMiso1.1chr01g0034371	3.43537	4.71973	58.2044	2.36251e-14	6.1501e-13	Female-Male
CMiso1.1chr12g0328211	3.15711	3.9308	58.1485	2.43057e-14	6.31537e-13	Female-Male
CMiso1.1chr03g0080661	-3.30762	9.0938	58.1263	2.45816e-14	6.37504e-13	Female-Male
CMiso1.1chr04g0088001	2.65754	5.05481	58.078	2.51934e-14	6.52145e-13	Female-Male
CMiso1.1chr08g0213761	-3.66048	5.80861	58.0692	2.53058e-14	6.53827e-13	Female-Male
CMiso1.1chr05g0138801	2.17525	4.23678	58.0588	2.54402e-14	6.55747e-13	Female-Male
CMiso1.1chr06g0171811	-2.31379	4.98524	58.0561	2.54751e-14	6.55747e-13	Female-Male
CMiso1.1chr08g0234491	3.72032	3.4398	58.0062	2.6129e-14	6.71326e-13	Female-Male
CMiso1.1chr09g0253661	4.64252	1.83326	57.9723	2.6583e-14	6.81721e-13	Female-Male
CMiso1.1chr03g0083311	2.11618	6.26928	57.9638	2.66986e-14	6.83416e-13	Female-Male
CMiso1.1chr01g0005891	3.72503	2.86114	57.9327	2.71242e-14	6.93023e-13	Female-Male
CMiso1.1chr05g0124051	5.8118	5.69092	57.8739	2.79476e-14	7.12741e-13	Female-Male
CMiso1.1chr03g0075641	4.8359	3.01879	57.8426	2.83959e-14	7.22838e-13	Female-Male
CMiso1.1chr05g0129081	8.97484	2.5807	57.7699	2.94644e-14	7.48657e-13	Female-Male
CMiso1.1chr01g0015001	-2.16206	10.6894	57.7439	2.98565e-14	7.57226e-13	Female-Male
CMiso1.1chr12g0321471	4.57812	4.47172	57.7134	3.03227e-14	7.67638e-13	Female-Male
CMiso1.1chr09g0247031	-4.48707	2.12953	57.6724	3.09624e-14	7.82396e-13	Female-Male
CMiso1.1chr07g0187861	-3.04134	1.67198	57.6251	3.17148e-14	7.99944e-13	Female-Male
CMiso1.1chr12g0335931	3.12214	3.90552	57.6121	3.19252e-14	8.03781e-13	Female-Male
CMiso1.1chr05g0144371	-2.09746	4.89854	57.5987	3.21441e-14	8.07818e-13	Female-Male
CMiso1.1chr04g0111041	2.04875	7.18826	57.5861	3.23509e-14	8.11536e-13	Female-Male
CMiso1.1chr03g0085181	5.36324	4.62048	57.5726	3.2573e-14	8.15625e-13	Female-Male
CMiso1.1chr01g0032611	3.91142	6.91376	57.3952	3.56475e-14	8.90995e-13	Female-Male
CMiso1.1chr04g0094281	-4.12022	2.0712	57.2537	3.83059e-14	9.55707e-13	Female-Male
CMiso1.1chr04g0111661	-4.16291	2.37153	57.2415	3.85459e-14	9.59961e-13	Female-Male
CMiso1.1chr03g0077601	2.11513	7.28264	57.1863	3.96427e-14	9.85497e-13	Female-Male
CMiso1.1chr09g0248631	4.4666	5.56705	57.167	4.00326e-14	9.93398e-13	Female-Male
CMiso1.1chr12g0325621	2.54835	5.59575	57.1085	4.12419e-14	1.02157e-12	Female-Male
CMiso1.1chr05g0125121	-2.03295	7.94021	57.0627	4.22132e-14	1.04376e-12	Female-Male
CMiso1.1chr06g0155541	2.34404	5.82697	57.0009	4.35611e-14	1.07516e-12	Female-Male
CMiso1.1chr06g0178311	3.18877	2.75226	56.9549	4.45912e-14	1.09861e-12	Female-Male
CMiso1.1chr02g0049261	2.26198	5.37825	56.9419	4.48874e-14	1.10394e-12	Female-Male
CMiso1.1chr03g0079281	2.09194	8.33978	56.91	4.56211e-14	1.11999e-12	Female-Male
CMiso1.1chr05g0136431	3.71587	4.41152	56.8654	4.66676e-14	1.14365e-12	Female-Male
CMiso1.1chr01g0031521	2.18791	9.15142	56.7881	4.85396e-14	1.18741e-12	Female-Male
CMiso1.1chr09g0238471	2.029	7.19064	56.6774	5.13504e-14	1.25395e-12	Female-Male
CMiso1.1chr05g0142051	2.19222	6.71948	56.6657	5.16567e-14	1.2592e-12	Female-Male
CMiso1.1chr12g0327381	5.6921	5.97841	56.6614	5.17693e-14	1.25972e-12	Female-Male
CMiso1.1chr08g0207191	3.0465	3.69759	56.6343	5.24888e-14	1.27498e-12	Female-Male
CMiso1.1chr07g0197791	3.05464	3.52305	56.6206	5.28558e-14	1.28164e-12	Female-Male
CMiso1.1chr12g0338731	2.66573	4.10605	56.5799	5.39613e-14	1.30615e-12	Female-Male
CMiso1.1chr04g0087071	3.1169	3.57225	56.5559	5.46239e-14	1.31987e-12	Female-Male
CMiso1.1chr01g0005351	5.52638	5.75736	56.5104	5.59012e-14	1.34837e-12	Female-Male
CMiso1.1chr03g0060681	2.29388	6.14219	56.5016	5.61523e-14	1.35207e-12	Female-Male
CMiso1.1chr11g0307181	4.21974	3.41817	56.4726	5.69878e-14	1.36979e-12	Female-Male
CMiso1.1chr06g0164161	2.17464	4.78986	56.4626	5.72764e-14	1.37433e-12	Female-Male
CMiso1.1chr05g0143751	4.06775	3.90925	56.4527	5.75671e-14	1.37891e-12	Female-Male
CMiso1.1chr08g0214151	2.46773	7.22871	56.4458	5.77692e-14	1.38136e-12	Female-Male
CMiso1.1chr06g0152781	4.16486	2.86495	56.2158	6.49371e-14	1.55006e-12	Female-Male
CMiso1.1chr01g0030871	2.09308	5.95898	56.2021	6.53915e-14	1.55821e-12	Female-Male
CMiso1.1chr12g0317561	2.33028	6.5952	56.1833	6.60209e-14	1.5705e-12	Female-Male
CMiso1.1chr11g0310311	2.6449	5.04639	56.1383	6.75475e-14	1.60405e-12	Female-Male
CMiso1.1chr04g0089591	2.49183	7.87175	56.0282	7.144e-14	1.68777e-12	Female-Male
CMiso1.1chr04g0090671	4.15404	3.51941	56.0328	7.12737e-14	1.68777e-12	Female-Male
CMiso1.1chr06g0150811	1.85778	7.04175	56.0302	7.13667e-14	1.68777e-12	Female-Male
CMiso1.1chr06g0176731	-2.65978	4.74358	55.9725	7.34906e-14	1.73325e-12	Female-Male
CMiso1.1chr11g0303201	2.55492	6.84842	55.9589	7.40033e-14	1.74236e-12	Female-Male
CMiso1.1chr04g0118531	2.52768	8.6069	55.9541	7.41818e-14	1.74302e-12	Female-Male
CMiso1.1chr11g0306931	2.24803	7.33014	55.9494	7.436e-14	1.74302e-12	Female-Male
CMiso1.1chr12g0337451	1.82135	6.97779	55.9481	7.44103e-14	1.74302e-12	Female-Male
CMiso1.1chr11g0312881	2.36424	7.36135	55.7597	8.18918e-14	1.91502e-12	Female-Male
CMiso1.1chr06g0147931	-2.55931	3.34637	55.7278	8.32335e-14	1.9431e-12	Female-Male
CMiso1.1chr03g0076041	1.97064	4.64303	55.7226	8.34533e-14	1.94494e-12	Female-Male
CMiso1.1chr04g0091981	2.51025	4.8937	55.6934	8.47012e-14	1.9707e-12	Female-Male
CMiso1.1chr09g0254651	3.99628	3.09314	55.4844	9.42025e-14	2.18807e-12	Female-Male
CMiso1.1chr01g0022651	2.84424	6.12005	55.4775	9.45329e-14	2.19205e-12	Female-Male
CMiso1.1chr05g0128011	-5.39346	1.75712	55.4309	9.68019e-14	2.2409e-12	Female-Male
CMiso1.1chr04g0113021	3.60818	4.6269	55.3573	1.00495e-13	2.3225e-12	Female-Male
CMiso1.1chr04g0120251	-2.46322	4.69616	55.3216	1.02338e-13	2.36113e-12	Female-Male
CMiso1.1chr05g0145261	2.54942	5.98092	55.1357	1.12488e-13	2.59098e-12	Female-Male
CMiso1.1chr09g0246831	2.3729	6.11613	55.1319	1.12706e-13	2.59168e-12	Female-Male
CMiso1.1chr12g0332041	-3.00543	4.13502	55.1272	1.12979e-13	2.59363e-12	Female-Male
CMiso1.1chr05g0144691	-3.12616	1.68505	54.9712	1.22306e-13	2.80309e-12	Female-Male
CMiso1.1chr02g0045481	5.28588	2.12941	54.9643	1.2274e-13	2.80836e-12	Female-Male
CMiso1.1chr06g0174551	4.99853	5.01797	54.8895	1.27498e-13	2.9124e-12	Female-Male
CMiso1.1chr04g0115201	4.39588	3.66779	54.8207	1.32045e-13	3.00631e-12	Female-Male
CMiso1.1chr08g0235251	4.29957	2.14642	54.8223	1.31938e-13	3.00631e-12	Female-Male
CMiso1.1chr03g0072441	-2.53185	3.08658	54.794	1.33846e-13	3.04229e-12	Female-Male
CMiso1.1chr08g0209871	3.52818	8.04159	54.7795	1.34838e-13	3.05981e-12	Female-Male
CMiso1.1chr07g0181621	2.28504	7.39277	54.743	1.37369e-13	3.11213e-12	Female-Male
CMiso1.1chr07g0186181	3.05698	4.19018	54.6284	1.45617e-13	3.29357e-12	Female-Male
CMiso1.1chr07g0183401	-2.75376	7.93399	54.6161	1.46527e-13	3.30873e-12	Female-Male
CMiso1.1chr09g0260321	-1.69467	5.20218	54.5743	1.49679e-13	3.37437e-12	Female-Male
CMiso1.1chr06g0157821	1.66737	6.16147	54.4997	1.55472e-13	3.49926e-12	Female-Male
CMiso1.1chr10g0269471	-2.94609	3.65841	54.4751	1.5743e-13	3.53757e-12	Female-Male
CMiso1.1chr03g0065571	3.84274	2.0966	54.4374	1.60477e-13	3.60015e-12	Female-Male
CMiso1.1chr02g0055751	2.51152	4.53074	54.3575	1.67139e-13	3.73952e-12	Female-Male
CMiso1.1chr07g0181981	2.88841	4.0357	54.3564	1.67231e-13	3.73952e-12	Female-Male
CMiso1.1chr06g0147461	-1.83944	4.16642	54.3477	1.67979e-13	3.75016e-12	Female-Male
CMiso1.1chr11g0300331	2.49887	7.02875	54.3363	1.68949e-13	3.76574e-12	Female-Male
CMiso1.1chr12g0338651	4.23942	2.35391	54.2889	1.73073e-13	3.85144e-12	Female-Male
CMiso1.1chr01g0016351	2.60675	4.00337	54.225	1.78796e-13	3.97239e-12	Female-Male
CMiso1.1chr10g0266981	2.57353	4.60161	54.2178	1.79457e-13	3.98066e-12	Female-Male
CMiso1.1chr03g0086831	2.37311	8.16671	54.1564	1.85152e-13	4.09991e-12	Female-Male
CMiso1.1chr05g0139571	2.16409	5.73861	54.1535	1.85428e-13	4.09991e-12	Female-Male
CMiso1.1chr05g0139561	1.78192	6.34216	54.1071	1.89853e-13	4.18436e-12	Female-Male
CMiso1.1chr08g0233381	2.01839	7.67778	54.1096	1.8961e-13	4.18436e-12	Female-Male
CMiso1.1chr07g0183451	3.91909	3.5277	54.0949	1.91035e-13	4.19893e-12	Female-Male
CMiso1.1chr11g0313721	1.9482	6.00021	54.094	1.91123e-13	4.19893e-12	Female-Male
CMiso1.1chr06g0170911	-3.43807	4.82427	54.0549	1.94961e-13	4.27643e-12	Female-Male
CMiso1.1chr09g0242421	4.08938	3.30737	54.0244	1.98014e-13	4.33651e-12	Female-Male
CMiso1.1chr01g0005791	2.06166	5.75546	53.9806	2.0248e-13	4.42728e-12	Female-Male
CMiso1.1chr09g0259071	2.72043	6.3093	53.9477	2.05896e-13	4.49486e-12	Female-Male
CMiso1.1chr12g0334891	2.51016	4.41928	53.9409	2.06609e-13	4.50329e-12	Female-Male
CMiso1.1chr02g0059521	3.49702	1.96882	53.9227	2.08539e-13	4.53819e-12	Female-Male
CMiso1.1chr01g0035231	2.32843	4.8912	53.8599	2.15306e-13	4.67807e-12	Female-Male
CMiso1.1chr09g0256831	1.73928	6.94654	53.8499	2.16403e-13	4.69451e-12	Female-Male
CMiso1.1chr12g0327961	3.62028	2.08834	53.8359	2.17953e-13	4.72072e-12	Female-Male
CMiso1.1chr06g0166491	-1.64836	6.17606	53.7117	2.32177e-13	5.02092e-12	Female-Male
CMiso1.1chr04g0087371	2.23471	4.7777	53.6933	2.34366e-13	5.06032e-12	Female-Male
CMiso1.1chr06g0151561	2.17275	5.23055	53.6667	2.37557e-13	5.12121e-12	Female-Male
CMiso1.1chr12g0337431	1.75236	4.49486	53.6615	2.38184e-13	5.12672e-12	Female-Male
CMiso1.1chr06g0176221	2.26163	5.57043	53.6076	2.44805e-13	5.26102e-12	Female-Male
CMiso1.1chr11g0311051	-1.87263	5.10709	53.5987	2.45917e-13	5.27671e-12	Female-Male
CMiso1.1chr05g0146821	-1.79725	6.60508	53.4822	2.60951e-13	5.59059e-12	Female-Male
CMiso1.1chr04g0110301	4.31286	2.94012	53.4394	2.66691e-13	5.70471e-12	Female-Male
CMiso1.1chr08g0230461	4.3928	2.08441	53.4074	2.71069e-13	5.78937e-12	Female-Male
CMiso1.1chr01g0025361	1.99261	8.33084	53.2656	2.91368e-13	6.21329e-12	Female-Male
CMiso1.1chr06g0177871	2.69782	5.91796	53.2151	2.9895e-13	6.36515e-12	Female-Male
CMiso1.1chr01g0012211	-1.74583	7.99023	53.1747	3.05166e-13	6.47749e-12	Female-Male
CMiso1.1chr10g0283251	-3.21675	8.1809	53.1762	3.04929e-13	6.47749e-12	Female-Male
CMiso1.1chr01g0037051	1.92556	4.88027	53.1706	3.05795e-13	6.48088e-12	Female-Male
CMiso1.1chr02g0049861	1.8396	6.87494	53.1442	3.09944e-13	6.55874e-12	Female-Male
CMiso1.1chr03g0066891	2.1854	7.44987	53.1294	3.12289e-13	6.59824e-12	Female-Male
CMiso1.1chr04g0088141	2.94187	2.65662	53.1065	3.1594e-13	6.655e-12	Female-Male
CMiso1.1chr04g0115171	2.30294	5.01874	53.1082	3.15666e-13	6.655e-12	Female-Male
CMiso1.1chr04g0107761	4.43895	2.11121	53.0798	3.20275e-13	6.73603e-12	Female-Male
CMiso1.1chr02g0048241	4.56351	3.05036	53.0715	3.21625e-13	6.75413e-12	Female-Male
CMiso1.1chr12g0326121	2.10815	7.05462	53.0658	3.22567e-13	6.76362e-12	Female-Male
CMiso1.1chr11g0308901	-3.73624	2.32437	52.9852	3.36068e-13	7.03602e-12	Female-Male
CMiso1.1chr08g0214571	3.58377	6.11803	52.918	3.47767e-13	7.26991e-12	Female-Male
CMiso1.1chr11g0287271	3.04747	5.07269	52.9067	3.4977e-13	7.30072e-12	Female-Male
CMiso1.1chr11g0292091	2.1352	5.44569	52.9028	3.5047e-13	7.30429e-12	Female-Male
CMiso1.1chr07g0200261	2.12654	6.22231	52.8961	3.51662e-13	7.31806e-12	Female-Male
CMiso1.1chr10g0268921	2.66419	3.02172	52.8839	3.53863e-13	7.35278e-12	Female-Male
CMiso1.1chr12g0337461	-2.21345	6.81651	52.88	3.54565e-13	7.35628e-12	Female-Male
CMiso1.1chr05g0143921	6.36657	1.92186	52.8587	3.58423e-13	7.42517e-12	Female-Male
CMiso1.1chr03g0082191	4.534	1.7905	52.8426	3.61381e-13	7.47523e-12	Female-Male
CMiso1.1chr07g0181431	2.09271	5.66294	52.7373	3.81283e-13	7.8751e-12	Female-Male
CMiso1.1chr12g0315511	1.81125	5.17809	52.7325	3.82207e-13	7.88239e-12	Female-Male
CMiso1.1chr06g0176601	2.23991	8.10467	52.6685	3.94869e-13	8.13136e-12	Female-Male
CMiso1.1chr08g0211401	5.05775	7.57744	52.6525	3.98099e-13	8.18566e-12	Female-Male
CMiso1.1chr11g0296651	-2.16022	5.41159	52.6467	3.99276e-13	8.19764e-12	Female-Male
CMiso1.1chr01g0030641	1.98939	5.26792	52.6296	4.02771e-13	8.2571e-12	Female-Male
CMiso1.1chr09g0254321	3.25369	3.13362	52.6218	4.04368e-13	8.27755e-12	Female-Male
CMiso1.1chr09g0239011	-2.36692	3.52744	52.6163	4.05519e-13	8.28881e-12	Female-Male
CMiso1.1chr02g0055071	2.47958	3.41753	52.6027	4.08327e-13	8.33386e-12	Female-Male
CMiso1.1chr03g0076251	1.93426	6.05826	52.5877	4.11456e-13	8.38532e-12	Female-Male
CMiso1.1chr03g0076421	2.39117	4.96726	52.5193	4.26046e-13	8.66984e-12	Female-Male
CMiso1.1chr07g0201171	-3.4234	3.87576	52.5145	4.2709e-13	8.67829e-12	Female-Male
CMiso1.1chr02g0041681	2.03678	5.73667	52.4799	4.34671e-13	8.81934e-12	Female-Male
CMiso1.1chr06g0153491	2.0232	6.31909	52.435	4.44723e-13	8.98367e-12	Female-Male
CMiso1.1chr07g0201311	3.41009	3.33023	52.4378	4.44103e-13	8.98367e-12	Female-Male
CMiso1.1chr11g0310581	3.86297	3.14834	52.4376	4.44147e-13	8.98367e-12	Female-Male
CMiso1.1chr10g0263561	4.10499	2.49292	52.429	4.46091e-13	8.99813e-12	Female-Male
CMiso1.1chr06g0177521	5.02139	1.9931	52.4261	4.46745e-13	8.99816e-12	Female-Male
CMiso1.1chr08g0208481	2.44747	7.11352	52.3777	4.579e-13	9.20939e-12	Female-Male
CMiso1.1chr06g0167511	-6.50982	1.87319	52.3092	4.74147e-13	9.52228e-12	Female-Male
CMiso1.1chr04g0097041	2.90938	3.11386	52.3038	4.75444e-13	9.53445e-12	Female-Male
CMiso1.1chr11g0299911	4.10847	5.5464	52.2626	4.8554e-13	9.72277e-12	Female-Male
CMiso1.1chr05g0126751	1.79712	7.02142	52.2128	4.98016e-13	9.95816e-12	Female-Male
CMiso1.1chr02g0047621	3.59147	2.98439	52.1975	5.01893e-13	1.00211e-11	Female-Male
CMiso1.1chr01g0007151	3.4372	3.84426	52.1781	5.06888e-13	1.01063e-11	Female-Male
CMiso1.1chr06g0170651	2.20931	5.98698	52.1711	5.08704e-13	1.01278e-11	Female-Male
CMiso1.1chr07g0181051	2.60702	4.32505	52.1363	5.17784e-13	1.02789e-11	Female-Male
CMiso1.1chr07g0204941	3.68642	2.99722	52.1387	5.17159e-13	1.02789e-11	Female-Male
CMiso1.1chr02g0053591	2.06759	6.77232	52.1298	5.19499e-13	1.02982e-11	Female-Male
CMiso1.1chr11g0309141	2.14598	6.16166	52.1119	5.24267e-13	1.03778e-11	Female-Male
CMiso1.1chr01g0006411	4.97762	3.35334	51.9709	5.63281e-13	1.11341e-11	Female-Male
CMiso1.1chr06g0148801	4.41388	5.13319	51.8149	6.09863e-13	1.20204e-11	Female-Male
CMiso1.1chr07g0202201	2.74025	6.27646	51.8162	6.09469e-13	1.20204e-11	Female-Male
CMiso1.1chr11g0312521	2.02474	4.86861	51.802	6.13894e-13	1.20826e-11	Female-Male
CMiso1.1chr06g0151581	3.41022	3.44893	51.7228	6.39165e-13	1.25621e-11	Female-Male
CMiso1.1chr06g0169251	1.88346	6.59806	51.6492	6.63584e-13	1.30234e-11	Female-Male
CMiso1.1chr03g0082351	2.2222	8.39663	51.6123	6.76167e-13	1.32515e-11	Female-Male
CMiso1.1chr05g0144011	2.14207	6.90042	51.6052	6.78626e-13	1.3277e-11	Female-Male
CMiso1.1chr06g0159041	-2.75796	3.04832	51.603	6.79391e-13	1.3277e-11	Female-Male
CMiso1.1chr05g0144981	2.23631	5.53913	51.54	7.01524e-13	1.36901e-11	Female-Male
CMiso1.1chr06g0153381	4.8964	1.95599	51.5112	7.11906e-13	1.38731e-11	Female-Male
CMiso1.1chr01g0034141	-1.72559	6.3459	51.4617	7.30079e-13	1.42072e-11	Female-Male
CMiso1.1chr03g0079791	3.16007	5.22597	51.4405	7.37994e-13	1.4341e-11	Female-Male
CMiso1.1chr04g0095381	-2.00256	5.09993	51.4024	7.52456e-13	1.46015e-11	Female-Male
CMiso1.1chr03g0073071	-2.72537	9.71406	51.3479	7.73647e-13	1.49916e-11	Female-Male
CMiso1.1chr07g0205961	2.54966	10.3261	51.3435	7.75373e-13	1.5004e-11	Female-Male
CMiso1.1chr12g0315081	-2.37423	6.51589	51.2864	7.98263e-13	1.54253e-11	Female-Male
CMiso1.1chr03g0066531	2.86761	4.08948	51.2527	8.121e-13	1.56707e-11	Female-Male
CMiso1.1chr09g0255051	-2.29368	3.88885	51.2407	8.17053e-13	1.57443e-11	Female-Male
CMiso1.1chr02g0049911	3.06772	3.0409	51.1672	8.48236e-13	1.63223e-11	Female-Male
CMiso1.1chr01g0030741	2.31535	5.01082	51.1278	8.6545e-13	1.66304e-11	Female-Male
CMiso1.1chr07g0184941	2.79841	2.638	51.11	8.73332e-13	1.67585e-11	Female-Male
CMiso1.1chr06g0174941	2.36174	4.42208	51.0575	8.9701e-13	1.7189e-11	Female-Male
CMiso1.1chr05g0128581	2.66957	7.4628	51.0349	9.07401e-13	1.7364e-11	Female-Male
CMiso1.1chr12g0333521	1.99212	7.00961	51.0236	9.12617e-13	1.74396e-11	Female-Male
CMiso1.1chr06g0163021	2.11536	4.92769	50.9999	9.23691e-13	1.76268e-11	Female-Male
CMiso1.1chr03g0076521	2.34345	4.4569	50.9935	9.26727e-13	1.76603e-11	Female-Male
CMiso1.1chr07g0204881	5.88382	7.18496	50.9327	9.55854e-13	1.81902e-11	Female-Male
CMiso1.1chr04g0105571	1.7229	7.22499	50.8554	9.94282e-13	1.88955e-11	Female-Male
CMiso1.1chr08g0223221	2.6922	5.9593	50.8478	9.98145e-13	1.89428e-11	Female-Male
CMiso1.1chr11g0311881	1.86518	4.87977	50.8077	1.01872e-12	1.93068e-11	Female-Male
CMiso1.1chr03g0082831	-2.60964	7.23838	50.7953	1.02516e-12	1.94022e-11	Female-Male
CMiso1.1chr09g0249161	2.37564	4.90465	50.7519	1.04813e-12	1.98097e-11	Female-Male
CMiso1.1chr03g0066411	-1.64909	5.45015	50.7335	1.05801e-12	1.9969e-11	Female-Male
CMiso1.1chr12g0336421	2.21221	7.03525	50.6168	1.12279e-12	2.11627e-11	Female-Male
CMiso1.1chr05g0129981	1.82954	5.68936	50.5824	1.14267e-12	2.1508e-11	Female-Male
CMiso1.1chr03g0085491	-3.11689	7.75902	50.468	1.21122e-12	2.27673e-11	Female-Male
CMiso1.1chr06g0162441	3.18081	3.48478	50.4646	1.21336e-12	2.27766e-11	Female-Male
CMiso1.1chr02g0039021	-3.04072	7.5853	50.4464	1.22464e-12	2.2957e-11	Female-Male
CMiso1.1chr05g0123671	2.28463	5.22793	50.3241	1.30342e-12	2.44006e-11	Female-Male
CMiso1.1chr05g0125311	2.12371	8.10688	50.2944	1.32327e-12	2.47269e-11	Female-Male
CMiso1.1chr12g0317191	3.90942	4.03319	50.2927	1.32443e-12	2.47269e-11	Female-Male
CMiso1.1chr11g0285991	3.08575	2.98771	50.2714	1.33886e-12	2.49625e-11	Female-Male
CMiso1.1chr07g0180801	-1.8024	4.75639	50.2575	1.34838e-12	2.51003e-11	Female-Male
CMiso1.1chr08g0219581	2.48124	7.68453	50.2553	1.34989e-12	2.51003e-11	Female-Male
CMiso1.1chr09g0260081	2.75398	4.5605	50.2439	1.35775e-12	2.52126e-11	Female-Male
CMiso1.1chr09g0242021	3.49797	3.36703	50.2188	1.37523e-12	2.55028e-11	Female-Male
CMiso1.1chr12g0326641	-1.80622	5.32231	50.1326	1.43696e-12	2.66118e-11	Female-Male
CMiso1.1chr09g0253111	2.10545	6.15378	50.1225	1.44444e-12	2.66787e-11	Female-Male
CMiso1.1chr10g0265621	2.67048	3.55218	50.1232	1.4439e-12	2.66787e-11	Female-Male
CMiso1.1chr01g0015221	1.87951	5.98892	50.1128	1.45157e-12	2.67746e-11	Female-Male
CMiso1.1chr03g0062681	2.40018	4.69737	50.0156	1.52525e-12	2.80959e-11	Female-Male
CMiso1.1chr05g0123581	-2.73076	4.13747	49.8238	1.6819e-12	3.09137e-11	Female-Male
CMiso1.1chr05g0131001	-2.03281	3.38597	49.8229	1.6827e-12	3.09137e-11	Female-Male
CMiso1.1chr04g0100351	-2.65003	2.87112	49.7966	1.70542e-12	3.12065e-11	Female-Male
CMiso1.1chr07g0201261	-1.72323	4.18208	49.7967	1.70533e-12	3.12065e-11	Female-Male
CMiso1.1chr10g0281971	2.04918	6.82181	49.7998	1.70259e-12	3.12065e-11	Female-Male
CMiso1.1chr08g0229991	4.41594	5.19526	49.7824	1.71774e-12	3.13903e-11	Female-Male
CMiso1.1chr06g0174891	2.53158	3.10833	49.773	1.72601e-12	3.14996e-11	Female-Male
CMiso1.1chr03g0073621	1.97136	5.35976	49.766	1.73216e-12	3.15702e-11	Female-Male
CMiso1.1chr11g0297031	-3.51162	2.82529	49.7573	1.73989e-12	3.16693e-11	Female-Male
CMiso1.1chr08g0208411	2.00008	5.98419	49.705	1.78693e-12	3.24825e-11	Female-Male
CMiso1.1chr05g0141791	3.22883	3.66365	49.6533	1.83461e-12	3.33054e-11	Female-Male
CMiso1.1chr05g0138441	1.76747	5.89626	49.6506	1.83718e-12	3.33083e-11	Female-Male
CMiso1.1chr11g0312361	3.66326	3.23804	49.616	1.86985e-12	3.38561e-11	Female-Male
CMiso1.1chr07g0201021	2.23547	5.03023	49.5789	1.90554e-12	3.44571e-11	Female-Male
CMiso1.1chr02g0048901	2.97415	8.05319	49.537	1.94661e-12	3.51536e-11	Female-Male
CMiso1.1chr01g0016061	2.09455	5.19454	49.5278	1.95584e-12	3.52742e-11	Female-Male
CMiso1.1chr02g0049931	1.89546	7.30297	49.4865	1.99741e-12	3.59769e-11	Female-Male
CMiso1.1chr06g0168941	2.89285	4.26858	49.3977	2.08986e-12	3.7593e-11	Female-Male
CMiso1.1chr07g0180511	-2.66633	2.63938	49.3748	2.11449e-12	3.79864e-11	Female-Male
CMiso1.1chr10g0267251	-3.17732	2.8784	49.3231	2.17088e-12	3.88982e-11	Female-Male
CMiso1.1chr10g0270771	3.07963	3.7327	49.3244	2.16952e-12	3.88982e-11	Female-Male
CMiso1.1chr12g0329591	-1.84491	4.87691	49.2765	2.22314e-12	3.97829e-11	Female-Male
CMiso1.1chr07g0201841	2.24479	7.03175	49.1961	2.31612e-12	4.13932e-11	Female-Male
CMiso1.1chr08g0217461	5.88101	4.99019	49.1517	2.36918e-12	4.22866e-11	Female-Male
CMiso1.1chr03g0075151	3.2353	6.45012	49.1193	2.40862e-12	4.2935e-11	Female-Male
CMiso1.1chr09g0252321	2.60221	5.42938	49.0723	2.46697e-12	4.39184e-11	Female-Male
CMiso1.1chr03g0066291	1.82396	7.04214	49.0434	2.50363e-12	4.45137e-11	Female-Male
CMiso1.1chr02g0058761	4.16079	4.12133	49.0276	2.52392e-12	4.48166e-11	Female-Male
CMiso1.1chr08g0219981	-2.27796	6.07237	48.9496	2.62626e-12	4.65739e-11	Female-Male
CMiso1.1chr12g0326311	-3.85261	4.96199	48.9359	2.64464e-12	4.68397e-11	Female-Male
CMiso1.1chr07g0202271	3.40798	2.41618	48.8926	2.7037e-12	4.78242e-11	Female-Male
CMiso1.1chr08g0206691	2.51929	4.77785	48.8788	2.7228e-12	4.81005e-11	Female-Male
CMiso1.1chr03g0064441	4.291	2.12039	48.8381	2.77982e-12	4.9045e-11	Female-Male
CMiso1.1chr07g0206261	2.51299	3.89456	48.8341	2.78561e-12	4.90844e-11	Female-Male
CMiso1.1chr08g0224491	2.34221	4.81879	48.749	2.90901e-12	5.11933e-11	Female-Male
CMiso1.1chr04g0120261	2.75774	7.32836	48.7235	2.94708e-12	5.17972e-11	Female-Male
CMiso1.1chr05g0146811	-1.98841	7.47806	48.7098	2.96783e-12	5.20957e-11	Female-Male
CMiso1.1chr04g0103041	-2.43843	2.72993	48.6361	3.0815e-12	5.40222e-11	Female-Male
CMiso1.1chr08g0218501	1.96065	6.52938	48.6069	3.12765e-12	5.47616e-11	Female-Male
CMiso1.1chr11g0291831	-1.85431	5.05754	48.5982	3.14152e-12	5.49349e-11	Female-Male
CMiso1.1chr12g0326481	2.08265	4.85647	48.5504	3.21915e-12	5.62209e-11	Female-Male
CMiso1.1chr01g0006051	6.15812	2.06378	48.5168	3.27475e-12	5.71198e-11	Female-Male
CMiso1.1chr07g0186801	-2.50907	3.39335	48.4905	3.31893e-12	5.78172e-11	Female-Male
CMiso1.1chr06g0149861	1.88734	6.96474	48.4832	3.33132e-12	5.796e-11	Female-Male
CMiso1.1chr02g0058401	2.89254	3.37832	48.4689	3.35566e-12	5.83099e-11	Female-Male
CMiso1.1chr09g0257161	-1.51189	5.9083	48.3977	3.47977e-12	6.03904e-11	Female-Male
CMiso1.1chr02g0045381	-2.41022	3.26347	48.3888	3.49557e-12	6.05885e-11	Female-Male
CMiso1.1chr11g0285541	2.33256	4.49163	48.3266	3.60831e-12	6.2464e-11	Female-Male
CMiso1.1chr06g0169801	2.49277	3.36334	48.2928	3.67091e-12	6.34682e-11	Female-Male
CMiso1.1chr08g0212681	4.39228	5.6907	48.2426	3.76619e-12	6.50339e-11	Female-Male
CMiso1.1chr08g0220281	2.42125	5.36193	48.2071	3.83496e-12	6.61387e-11	Female-Male
CMiso1.1chr05g0140811	3.80605	2.89483	48.188	3.87254e-12	6.67034e-11	Female-Male
CMiso1.1chr07g0198501	-2.06035	8.58992	48.1791	3.89012e-12	6.69227e-11	Female-Male
CMiso1.1chr02g0056911	3.30597	6.79429	48.1379	3.97275e-12	6.8259e-11	Female-Male
CMiso1.1chr03g0084161	-3.21125	3.57134	48.1074	4.03496e-12	6.92417e-11	Female-Male
CMiso1.1chr04g0112911	2.5878	4.26749	48.0978	4.05489e-12	6.94973e-11	Female-Male
CMiso1.1chr11g0286871	3.14062	6.59016	48.0036	4.25428e-12	7.28241e-11	Female-Male
CMiso1.1chr06g0155951	2.89633	4.04847	47.9917	4.28021e-12	7.31772e-11	Female-Male
CMiso1.1chr02g0055311	2.61969	3.3414	47.9768	4.31297e-12	7.36461e-11	Female-Male
CMiso1.1chr03g0063061	3.51862	3.04721	47.9648	4.33943e-12	7.40063e-11	Female-Male
CMiso1.1chr05g0141781	4.41919	2.27757	47.9045	4.47496e-12	7.61295e-11	Female-Male
CMiso1.1chr09g0249811	1.98747	6.16329	47.9059	4.47185e-12	7.61295e-11	Female-Male
CMiso1.1chr01g0004351	2.69741	4.32103	47.8481	4.60556e-12	7.82548e-11	Female-Male
CMiso1.1chr04g0101341	3.06236	2.82102	47.8375	4.63043e-12	7.85806e-11	Female-Male
CMiso1.1chr09g0240361	-3.74458	6.74566	47.8163	4.68075e-12	7.9337e-11	Female-Male
CMiso1.1chr04g0113301	2.11496	4.42411	47.8013	4.71679e-12	7.9752e-11	Female-Male
CMiso1.1chr07g0193851	-1.86212	6.41096	47.8013	4.71675e-12	7.9752e-11	Female-Male
CMiso1.1chr02g0039671	3.28046	2.89908	47.7733	4.78465e-12	8.08002e-11	Female-Male
CMiso1.1chr06g0157651	2.77942	3.20308	47.7441	4.85644e-12	8.19124e-11	Female-Male
CMiso1.1chr06g0178441	2.12621	5.10189	47.6808	5.01586e-12	8.44979e-11	Female-Male
CMiso1.1chr07g0183501	-2.94183	6.67683	47.6684	5.04753e-12	8.48824e-11	Female-Male
CMiso1.1chr07g0202501	2.60358	4.96931	47.6671	5.05098e-12	8.48824e-11	Female-Male
CMiso1.1chr01g0036901	1.8127	5.71074	47.5742	5.29601e-12	8.88917e-11	Female-Male
CMiso1.1chr03g0085461	2.34777	6.10282	47.5711	5.30451e-12	8.89262e-11	Female-Male
CMiso1.1chr08g0218231	1.64187	6.56175	47.4113	5.75486e-12	9.63591e-11	Female-Male
CMiso1.1chr05g0140831	-2.83578	7.24123	47.4031	5.77917e-12	9.65631e-11	Female-Male
CMiso1.1chr12g0327271	-3.9717	6.18439	47.4024	5.78105e-12	9.65631e-11	Female-Male
CMiso1.1chr06g0157911	-3.35126	2.77016	47.3919	5.81231e-12	9.69679e-11	Female-Male
CMiso1.1chr08g0220671	-2.14684	5.18267	47.3736	5.86676e-12	9.7758e-11	Female-Male
CMiso1.1chr07g0186281	2.75174	6.64155	47.3174	6.0373e-12	1.00478e-10	Female-Male
CMiso1.1chr06g0169641	-2.6165	3.65826	47.31	6.06026e-12	1.00739e-10	Female-Male
CMiso1.1chr11g0289611	4.36794	4.40986	47.3042	6.07823e-12	1.00916e-10	Female-Male
CMiso1.1chr05g0127081	2.4023	6.27434	47.2805	6.15212e-12	1.0202e-10	Female-Male
CMiso1.1chr09g0253391	1.78273	8.74713	47.2423	6.27312e-12	1.03902e-10	Female-Male
CMiso1.1chr05g0145541	2.21457	5.68298	47.2061	6.39013e-12	1.05713e-10	Female-Male
CMiso1.1chr08g0213931	2.24048	8.47492	47.1917	6.43714e-12	1.06363e-10	Female-Male
CMiso1.1chr04g0088321	2.79268	3.55864	47.1701	6.50865e-12	1.07416e-10	Female-Male
CMiso1.1chr12g0324231	2.24113	5.60732	47.1505	6.57401e-12	1.08365e-10	Female-Male
CMiso1.1chr04g0103221	2.39568	4.2369	47.0973	6.75495e-12	1.11101e-10	Female-Male
CMiso1.1chr04g0116451	4.61137	2.99105	47.097	6.75606e-12	1.11101e-10	Female-Male
CMiso1.1chr12g0329021	2.22816	6.99974	47.0555	6.90048e-12	1.1334e-10	Female-Male
CMiso1.1chr11g0290961	-1.67198	5.38055	47.0238	7.01309e-12	1.15053e-10	Female-Male
CMiso1.1chr11g0299811	2.20043	5.71907	46.9712	7.2038e-12	1.18041e-10	Female-Male
CMiso1.1chr11g0311741	3.77968	3.1364	46.9687	7.21301e-12	1.18052e-10	Female-Male
CMiso1.1chr02g0041471	2.07882	4.9691	46.9035	7.4571e-12	1.21902e-10	Female-Male
CMiso1.1chr11g0298821	-2.7527	3.99175	46.8884	7.51468e-12	1.22698e-10	Female-Male
CMiso1.1chr07g0206141	2.33796	6.40608	46.8854	7.52601e-12	1.22738e-10	Female-Male
CMiso1.1chr02g0058641	2.7365	4.20128	46.8367	7.71556e-12	1.25681e-10	Female-Male
CMiso1.1chr03g0079841	1.77553	5.83869	46.8304	7.74023e-12	1.25934e-10	Female-Male
CMiso1.1chr08g0221611	3.16196	3.99922	46.7986	7.86705e-12	1.27847e-10	Female-Male
CMiso1.1chr06g0150041	3.23183	2.6902	46.7637	8.0084e-12	1.2999e-10	Female-Male
CMiso1.1chr03g0080501	-1.99949	3.70887	46.7296	8.14907e-12	1.32118e-10	Female-Male
CMiso1.1chr08g0219501	-3.51643	6.60072	46.717	8.20142e-12	1.32811e-10	Female-Male
CMiso1.1chr01g0035171	-1.99983	4.15535	46.6814	8.35189e-12	1.35089e-10	Female-Male
CMiso1.1chr04g0115741	-1.99989	6.46685	46.6191	8.62145e-12	1.39286e-10	Female-Male
CMiso1.1chr04g0099971	-3.78206	2.52012	46.592	8.74177e-12	1.41065e-10	Female-Male
CMiso1.1chr02g0050901	-2.20055	4.84062	46.5889	8.75568e-12	1.41124e-10	Female-Male
CMiso1.1chr05g0145441	2.07327	4.35745	46.5692	8.84415e-12	1.42384e-10	Female-Male
CMiso1.1chr06g0173851	-2.71953	3.0277	46.5642	8.86647e-12	1.42577e-10	Female-Male
CMiso1.1chr10g0268971	-1.60885	7.48695	46.5588	8.89115e-12	1.42807e-10	Female-Male
CMiso1.1chr11g0311571	-1.60132	5.98436	46.5427	8.96425e-12	1.43814e-10	Female-Male
CMiso1.1chr01g0030591	1.96016	4.45087	46.5272	9.03567e-12	1.44791e-10	Female-Male
CMiso1.1chr06g0176301	3.26009	4.99151	46.5191	9.0732e-12	1.45056e-10	Female-Male
CMiso1.1chr08g0226531	1.80971	8.03696	46.5207	9.06554e-12	1.45056e-10	Female-Male
CMiso1.1chr08g0225701	3.87533	2.09942	46.4954	9.18325e-12	1.46645e-10	Female-Male
CMiso1.1chr05g0145111	2.08965	6.32498	46.4797	9.25709e-12	1.47653e-10	Female-Male
CMiso1.1chr07g0204951	-1.62381	5.50176	46.436	9.46612e-12	1.50813e-10	Female-Male
CMiso1.1chr11g0303061	1.76466	7.80635	46.3967	9.65777e-12	1.53689e-10	Female-Male
CMiso1.1chr02g0057881	1.69	5.89518	46.388	9.70087e-12	1.5402e-10	Female-Male
CMiso1.1chr12g0331001	3.03531	5.34439	46.3881	9.70021e-12	1.5402e-10	Female-Male
CMiso1.1chr04g0105581	4.25922	5.78625	46.3854	9.71374e-12	1.54046e-10	Female-Male
CMiso1.1chr11g0293051	-1.65836	5.72076	46.3676	9.80255e-12	1.55276e-10	Female-Male
CMiso1.1chr01g0013201	-1.99798	5.41495	46.2996	1.01485e-11	1.60565e-10	Female-Male
CMiso1.1chr03g0085201	5.25644	2.45923	46.2974	1.01597e-11	1.60565e-10	Female-Male
CMiso1.1chr06g0151361	2.02031	3.81915	46.2943	1.01757e-11	1.60634e-10	Female-Male
CMiso1.1chr02g0059041	2.09147	3.94041	46.2872	1.02131e-11	1.6104e-10	Female-Male
CMiso1.1chr07g0182561	-1.91577	4.0928	46.2709	1.0298e-11	1.62193e-10	Female-Male
CMiso1.1chr08g0233991	2.59024	3.58413	46.2442	1.04397e-11	1.64238e-10	Female-Male
CMiso1.1chr12g0330131	-1.77553	5.52776	46.2243	1.05461e-11	1.65723e-10	Female-Male
CMiso1.1chr06g0153991	2.14247	8.04945	46.1968	1.06954e-11	1.67687e-10	Female-Male
CMiso1.1chr09g0255901	4.67574	3.313	46.198	1.06885e-11	1.67687e-10	Female-Male
CMiso1.1chr10g0263481	2.8031	7.95344	46.1622	1.0886e-11	1.70481e-10	Female-Male
CMiso1.1chr01g0029231	2.33068	3.57799	46.1541	1.09306e-11	1.70866e-10	Female-Male
CMiso1.1chr03g0073701	1.96578	6.20184	46.1533	1.09353e-11	1.70866e-10	Female-Male
CMiso1.1chr08g0235941	1.94816	7.95852	46.1296	1.10683e-11	1.72749e-10	Female-Male
CMiso1.1chr02g0050831	1.91168	4.15284	46.103	1.12195e-11	1.74911e-10	Female-Male
CMiso1.1chr11g0287661	2.65112	6.38911	46.0764	1.13729e-11	1.77101e-10	Female-Male
CMiso1.1chr03g0085411	-1.56072	7.00014	46.0633	1.14492e-11	1.78089e-10	Female-Male
CMiso1.1chr05g0146601	4.18919	4.50588	46.0535	1.15065e-11	1.78778e-10	Female-Male
CMiso1.1chr09g0239331	2.33608	4.82235	46.0357	1.16116e-11	1.80208e-10	Female-Male
CMiso1.1chr01g0003891	4.81361	2.47532	45.9644	1.20422e-11	1.86471e-10	Female-Male
CMiso1.1chr08g0225711	-3.87226	3.07389	45.9666	1.20288e-11	1.86471e-10	Female-Male
CMiso1.1chr06g0176231	-2.50964	7.31747	45.9523	1.2117e-11	1.87419e-10	Female-Male
CMiso1.1chr04g0102861	1.94424	6.14513	45.9325	1.22395e-11	1.89103e-10	Female-Male
CMiso1.1chr07g0185821	-2.02214	4.08809	45.8463	1.27906e-11	1.97396e-10	Female-Male
CMiso1.1chr04g0106951	-2.07247	7.79642	45.8108	1.30242e-11	2.00776e-10	Female-Male
CMiso1.1chr08g0231811	2.88009	3.05741	45.8084	1.30406e-11	2.00805e-10	Female-Male
CMiso1.1chr07g0180991	1.77	5.93681	45.7314	1.35629e-11	2.08614e-10	Female-Male
CMiso1.1chr04g0116321	-2.40157	2.34013	45.7284	1.3584e-11	2.08706e-10	Female-Male
CMiso1.1chr11g0289441	-1.77952	3.35229	45.6592	1.40724e-11	2.1597e-10	Female-Male
CMiso1.1chr07g0204021	-4.20198	2.18235	45.6337	1.42569e-11	2.18559e-10	Female-Male
CMiso1.1chr04g0088691	3.16025	4.26688	45.6091	1.4437e-11	2.21073e-10	Female-Male
CMiso1.1chr05g0131751	1.92265	8.44999	45.5814	1.46424e-11	2.2397e-10	Female-Male
CMiso1.1chr08g0220661	-2.16798	4.70535	45.5571	1.48252e-11	2.26515e-10	Female-Male
CMiso1.1chr07g0192841	2.50518	6.92617	45.5333	1.50066e-11	2.2878e-10	Female-Male
CMiso1.1chr11g0286811	-1.96174	4.82459	45.5343	1.49989e-11	2.2878e-10	Female-Male
CMiso1.1chr08g0220601	2.23163	8.90083	45.5218	1.50947e-11	2.29869e-10	Female-Male
CMiso1.1chr12g0334671	-3.53705	1.56362	45.5084	1.51987e-11	2.31198e-10	Female-Male
CMiso1.1chr06g0150741	2.15844	5.4145	45.4551	1.5618e-11	2.37314e-10	Female-Male
CMiso1.1chr02g0037571	2.14983	6.44818	45.4502	1.56567e-11	2.3738e-10	Female-Male
CMiso1.1chr03g0084851	1.76293	5.61393	45.4518	1.56441e-11	2.3738e-10	Female-Male
CMiso1.1chr04g0094961	2.85931	4.85088	45.4317	1.58059e-11	2.39117e-10	Female-Male
CMiso1.1chr04g0117281	1.789	8.34114	45.4328	1.57964e-11	2.39117e-10	Female-Male
CMiso1.1chr07g0182731	2.97487	4.22695	45.399	1.60714e-11	2.42867e-10	Female-Male
CMiso1.1chr01g0005971	3.87158	2.31827	45.3808	1.62218e-11	2.44871e-10	Female-Male
CMiso1.1chr06g0151981	-2.31027	5.99784	45.3243	1.66962e-11	2.51757e-10	Female-Male
CMiso1.1chr04g0087561	1.64711	4.96924	45.3127	1.67953e-11	2.52975e-10	Female-Male
CMiso1.1chr08g0233231	-3.08542	3.34248	45.308	1.68359e-11	2.5331e-10	Female-Male
CMiso1.1chr04g0103931	-1.78132	5.08345	45.2717	1.71508e-11	2.57767e-10	Female-Male
CMiso1.1chr04g0114191	2.09138	5.3664	45.2496	1.73453e-11	2.60406e-10	Female-Male
CMiso1.1chr04g0101551	2.71166	3.94896	45.1949	1.78366e-11	2.67201e-10	Female-Male
CMiso1.1chr12g0337981	1.68036	5.35065	45.1963	1.78239e-11	2.67201e-10	Female-Male
CMiso1.1chr06g0156531	-2.95553	2.21249	45.1271	1.84654e-11	2.76319e-10	Female-Male
CMiso1.1chr02g0052401	-1.66909	6.99305	45.115	1.85793e-11	2.77723e-10	Female-Male
CMiso1.1chr06g0156331	1.72933	7.36455	45.1093	1.86336e-11	2.78233e-10	Female-Male
CMiso1.1chr07g0198031	1.79082	7.08142	45.0791	1.89234e-11	2.82255e-10	Female-Male
CMiso1.1chr05g0124881	3.7688	3.9446	45.0724	1.89881e-11	2.82915e-10	Female-Male
CMiso1.1chr02g0041211	1.90448	4.67754	45.0581	1.91276e-11	2.84685e-10	Female-Male
CMiso1.1chr10g0264321	2.28536	5.76911	44.9993	1.97105e-11	2.93044e-10	Female-Male
CMiso1.1chr12g0323351	1.73124	6.67477	44.9906	1.97984e-11	2.94034e-10	Female-Male
CMiso1.1chr03g0074221	-2.0094	6.97942	44.9879	1.98252e-11	2.94117e-10	Female-Male
CMiso1.1chr05g0127911	3.35258	2.46984	44.9461	2.0253e-11	3.00141e-10	Female-Male
CMiso1.1chr09g0254881	-2.15412	5.8387	44.9436	2.02792e-11	3.00206e-10	Female-Male
CMiso1.1chr09g0240241	2.46975	9.74006	44.9395	2.03216e-11	3.00511e-10	Female-Male
CMiso1.1chr02g0045131	-1.97472	4.91296	44.7715	2.21423e-11	3.27085e-10	Female-Male
CMiso1.1chr04g0119621	3.71503	2.43896	44.7189	2.27453e-11	3.35633e-10	Female-Male
CMiso1.1chr07g0180841	4.85963	4.94026	44.7079	2.28728e-11	3.37153e-10	Female-Male
CMiso1.1chr12g0319301	-3.21678	2.13728	44.7058	2.28984e-11	3.3717e-10	Female-Male
CMiso1.1chr08g0216291	1.66346	5.20626	44.677	2.32367e-11	3.41787e-10	Female-Male
CMiso1.1chr07g0189951	-2.32175	6.63518	44.6406	2.36727e-11	3.47606e-10	Female-Male
CMiso1.1chr07g0199971	3.99543	1.8855	44.6398	2.36827e-11	3.47606e-10	Female-Male
CMiso1.1chr06g0164541	1.81164	8.64836	44.5926	2.42608e-11	3.55713e-10	Female-Male
CMiso1.1chr08g0233411	2.79133	2.92258	44.5436	2.4876e-11	3.64347e-10	Female-Male
CMiso1.1chr04g0089361	1.5903	5.3232	44.5368	2.49623e-11	3.65223e-10	Female-Male
CMiso1.1chr02g0059821	3.56446	1.93023	44.5054	2.53655e-11	3.70729e-10	Female-Male
CMiso1.1chr09g0254621	5.95643	5.69757	44.486	2.56177e-11	3.74019e-10	Female-Male
CMiso1.1chr03g0069401	2.36053	7.40685	44.4097	2.66359e-11	3.88473e-10	Female-Male
CMiso1.1chr06g0170171	1.69258	6.05638	44.384	2.69887e-11	3.92788e-10	Female-Male
CMiso1.1chr12g0334411	-1.51666	5.67337	44.3842	2.6985e-11	3.92788e-10	Female-Male
CMiso1.1chr07g0199711	2.5893	3.21665	44.2859	2.83748e-11	4.12527e-10	Female-Male
CMiso1.1chr02g0056251	3.47257	2.18431	44.2757	2.85235e-11	4.14251e-10	Female-Male
CMiso1.1chr03g0081211	-1.70595	4.89345	44.2694	2.86152e-11	4.15146e-10	Female-Male
CMiso1.1chr10g0264741	2.16214	5.77113	44.1905	2.97929e-11	4.31778e-10	Female-Male
CMiso1.1chr01g0014921	-2.06779	3.48462	44.136	3.06343e-11	4.43506e-10	Female-Male
CMiso1.1chr00g0001691	-2.87162	2.54927	44.1283	3.07535e-11	4.44671e-10	Female-Male
CMiso1.1chr10g0270841	4.00254	2.4902	44.1267	3.07792e-11	4.44671e-10	Female-Male
CMiso1.1chr06g0170081	2.27998	6.11569	44.0929	3.13151e-11	4.5194e-10	Female-Male
CMiso1.1chr01g0034581	2.09347	8.83319	44.0692	3.16976e-11	4.56983e-10	Female-Male
CMiso1.1chr12g0327901	4.48047	2.45764	44.0451	3.2089e-11	4.62141e-10	Female-Male
CMiso1.1chr11g0299431	1.8129	4.94018	43.9877	3.30454e-11	4.75419e-10	Female-Male
CMiso1.1chr01g0012981	-1.61914	5.48422	43.9712	3.33236e-11	4.78657e-10	Female-Male
CMiso1.1chr12g0316121	1.93384	5.13559	43.9703	3.33398e-11	4.78657e-10	Female-Male
CMiso1.1chr02g0055901	2.07893	4.32996	43.9602	3.35117e-11	4.80625e-10	Female-Male
CMiso1.1chr10g0266791	1.89969	6.93324	43.9474	3.37314e-11	4.83273e-10	Female-Male
CMiso1.1chr05g0127661	1.96163	4.95869	43.9447	3.37787e-11	4.83449e-10	Female-Male
CMiso1.1chr04g0092831	2.05141	4.99804	43.9304	3.40267e-11	4.86493e-10	Female-Male
CMiso1.1chr03g0081331	1.49736	5.43795	43.9221	3.41703e-11	4.88042e-10	Female-Male
CMiso1.1chr11g0302481	-1.59878	7.79676	43.8949	3.46495e-11	4.94373e-10	Female-Male
CMiso1.1chr09g0259951	1.86851	4.69047	43.8885	3.47621e-11	4.95468e-10	Female-Male
CMiso1.1chr08g0232571	1.81348	8.4641	43.8838	3.48464e-11	4.96157e-10	Female-Male
CMiso1.1chr04g0112261	2.265	5.63863	43.8628	3.52218e-11	5.00985e-10	Female-Male
CMiso1.1chr11g0297361	-2.73256	3.72138	43.8521	3.54156e-11	5.03223e-10	Female-Male
CMiso1.1chr09g0240231	2.46735	5.90759	43.76	3.71222e-11	5.26929e-10	Female-Male
CMiso1.1chr07g0201001	-2.08214	4.47298	43.7469	3.73705e-11	5.29909e-10	Female-Male
CMiso1.1chr10g0262731	1.93548	6.02876	43.732	3.76563e-11	5.33412e-10	Female-Male
CMiso1.1chr05g0140621	1.78036	9.03658	43.7211	3.78664e-11	5.35838e-10	Female-Male
CMiso1.1chr04g0090831	2.59867	4.5581	43.7151	3.79834e-11	5.36944e-10	Female-Male
CMiso1.1chr11g0305851	1.75051	7.3471	43.6081	4.01182e-11	5.66541e-10	Female-Male
CMiso1.1chr11g0289731	2.10918	6.15449	43.5631	4.10506e-11	5.79116e-10	Female-Male
CMiso1.1chr11g0303311	-2.87424	2.68927	43.5565	4.11888e-11	5.80472e-10	Female-Male
CMiso1.1chr03g0078971	5.79435	6.27117	43.5541	4.12409e-11	5.80613e-10	Female-Male
CMiso1.1chr01g0032161	-1.80896	6.45731	43.5037	4.23167e-11	5.95152e-10	Female-Male
CMiso1.1chr02g0056001	-2.61503	2.18754	43.4919	4.2572e-11	5.98133e-10	Female-Male
CMiso1.1chr07g0196621	1.90079	6.97994	43.4501	4.34905e-11	6.10415e-10	Female-Male
CMiso1.1chr08g0213781	2.30231	4.25377	43.4411	4.36908e-11	6.12603e-10	Female-Male
CMiso1.1chr11g0284501	1.58902	7.12156	43.407	4.44605e-11	6.22763e-10	Female-Male
CMiso1.1chr07g0188331	-2.92062	2.762	43.3393	4.60253e-11	6.44027e-10	Female-Male
CMiso1.1chr06g0152261	2.48684	3.41632	43.3204	4.64711e-11	6.49606e-10	Female-Male
CMiso1.1chr08g0226671	1.59277	6.56781	43.2448	4.83026e-11	6.74526e-10	Female-Male
CMiso1.1chr12g0329931	-1.78942	5.06494	43.2288	4.86994e-11	6.79378e-10	Female-Male
CMiso1.1chr01g0003371	-3.20504	6.54429	43.1899	4.96764e-11	6.92308e-10	Female-Male
CMiso1.1chr06g0165781	1.84228	4.49789	43.1422	5.09026e-11	7.08099e-10	Female-Male
CMiso1.1chr08g0209251	2.71983	5.75035	43.1418	5.09121e-11	7.08099e-10	Female-Male
CMiso1.1chr06g0152141	3.5601	2.70989	43.1002	5.20057e-11	7.22581e-10	Female-Male
CMiso1.1chr11g0306491	2.17981	4.80903	43.0956	5.21289e-11	7.23564e-10	Female-Male
CMiso1.1chr12g0337181	3.39328	7.34493	43.0556	5.32072e-11	7.37789e-10	Female-Male
CMiso1.1chr01g0029781	-4.05764	4.26581	43.0352	5.37645e-11	7.43535e-10	Female-Male
CMiso1.1chr04g0110481	-2.79918	2.46907	43.0345	5.37833e-11	7.43535e-10	Female-Male
CMiso1.1chr09g0253281	2.4652	7.4303	43.035	5.37682e-11	7.43535e-10	Female-Male
CMiso1.1chr11g0312311	1.73629	7.22817	43.0121	5.44012e-11	7.51325e-10	Female-Male
CMiso1.1chr09g0260841	-3.14477	7.74435	42.9779	5.53608e-11	7.63813e-10	Female-Male
CMiso1.1chr09g0260581	2.00128	6.1491	42.9676	5.56538e-11	7.67089e-10	Female-Male
CMiso1.1chr11g0286931	3.71369	5.18749	42.953	5.60706e-11	7.72061e-10	Female-Male
CMiso1.1chr05g0128441	-3.25572	4.43602	42.9192	5.70467e-11	7.84719e-10	Female-Male
CMiso1.1chr11g0299141	-2.0698	8.02784	42.8885	5.79512e-11	7.96367e-10	Female-Male
CMiso1.1chr07g0200051	-2.32309	6.01673	42.88	5.82027e-11	7.98234e-10	Female-Male
CMiso1.1chr08g0227021	1.72657	6.01818	42.8806	5.81835e-11	7.98234e-10	Female-Male
CMiso1.1chr10g0271661	-1.54922	6.331	42.8769	5.82964e-11	7.98724e-10	Female-Male
CMiso1.1chr03g0084461	2.5336	4.4787	42.8477	5.91725e-11	8.09923e-10	Female-Male
CMiso1.1chr05g0140641	1.83857	5.0787	42.8168	6.01147e-11	8.22004e-10	Female-Male
CMiso1.1chr08g0217661	-3.09162	5.05098	42.7982	6.06873e-11	8.29012e-10	Female-Male
CMiso1.1chr08g0210751	1.67339	5.30826	42.7626	6.18032e-11	8.43421e-10	Female-Male
CMiso1.1chr06g0155941	1.5595	5.34744	42.7576	6.19598e-11	8.44722e-10	Female-Male
CMiso1.1chr11g0287121	1.64997	4.44726	42.7461	6.23254e-11	8.48868e-10	Female-Male
CMiso1.1chr03g0061091	-1.77616	4.26893	42.743	6.24237e-11	8.49037e-10	Female-Male
CMiso1.1chr12g0319631	3.43562	2.14636	42.7419	6.24609e-11	8.49037e-10	Female-Male
CMiso1.1chr06g0151431	3.53414	2.7254	42.7209	6.31328e-11	8.57326e-10	Female-Male
CMiso1.1chr08g0236141	3.30201	2.96315	42.7135	6.33746e-11	8.59763e-10	Female-Male
CMiso1.1chr03g0077911	3.05578	3.3466	42.6809	6.44393e-11	8.73025e-10	Female-Male
CMiso1.1chr06g0176491	2.08105	4.74116	42.6797	6.44787e-11	8.73025e-10	Female-Male
CMiso1.1chr10g0267521	1.66107	4.5344	42.6737	6.46751e-11	8.74826e-10	Female-Male
CMiso1.1chr11g0295111	2.47689	4.89645	42.6545	6.5314e-11	8.82603e-10	Female-Male
CMiso1.1chr08g0213951	-2.02221	5.115	42.608	6.6886e-11	9.02961e-10	Female-Male
CMiso1.1chr10g0265071	2.50227	4.03637	42.5855	6.76592e-11	9.12507e-10	Female-Male
CMiso1.1chr05g0122581	2.52487	3.42865	42.5709	6.81675e-11	9.17568e-10	Female-Male
CMiso1.1chr06g0151461	-1.93383	8.27935	42.572	6.81284e-11	9.17568e-10	Female-Male
CMiso1.1chr06g0152641	4.60274	2.67853	42.5529	6.87957e-11	9.25121e-10	Female-Male
CMiso1.1chr11g0311101	1.43714	5.16458	42.5409	6.9218e-11	9.29894e-10	Female-Male
CMiso1.1chr11g0307071	2.63786	7.50254	42.5061	7.04623e-11	9.45689e-10	Female-Male
CMiso1.1chr05g0133351	1.68568	5.52167	42.4976	7.07683e-11	9.47952e-10	Female-Male
CMiso1.1chr06g0156971	-2.13705	7.12034	42.4985	7.07368e-11	9.47952e-10	Female-Male
CMiso1.1chr01g0004271	-2.47098	5.75464	42.4534	7.23882e-11	9.6776e-10	Female-Male
CMiso1.1chr04g0117251	4.18301	1.82893	42.4551	7.23251e-11	9.6776e-10	Female-Male
CMiso1.1chr10g0276971	2.81496	3.5184	42.4512	7.24685e-11	9.6776e-10	Female-Male
CMiso1.1chr11g0308631	2.77707	3.62342	42.4496	7.25276e-11	9.6776e-10	Female-Male
CMiso1.1chr10g0272071	4.21544	3.03921	42.424	7.34833e-11	9.78619e-10	Female-Male
CMiso1.1chr10g0283871	2.74288	3.78685	42.4243	7.34718e-11	9.78619e-10	Female-Male
CMiso1.1chr06g0164251	-1.92151	5.90072	42.3926	7.46734e-11	9.9319e-10	Female-Male
CMiso1.1chr08g0231311	2.39837	4.06672	42.3913	7.47214e-11	9.9319e-10	Female-Male
CMiso1.1chr05g0142351	2.06342	6.42038	42.3892	7.48012e-11	9.93294e-10	Female-Male
CMiso1.1chr07g0184171	-3.48042	2.8507	42.364	7.57709e-11	1.00327e-09	Female-Male
CMiso1.1chr09g0249701	2.08283	4.83558	42.3661	7.56905e-11	1.00327e-09	Female-Male
CMiso1.1chr11g0286651	3.65668	2.158	42.3651	7.57282e-11	1.00327e-09	Female-Male
CMiso1.1chr02g0050601	1.83864	5.19258	42.264	7.97471e-11	1.05491e-09	Female-Male
CMiso1.1chr01g0035431	2.08097	6.52149	42.2365	8.08764e-11	1.06882e-09	Female-Male
CMiso1.1chr10g0275971	2.16904	4.00711	42.2333	8.10103e-11	1.06957e-09	Female-Male
CMiso1.1chr09g0239821	-1.68762	4.66215	42.2156	8.17442e-11	1.07823e-09	Female-Male
CMiso1.1chr02g0039741	3.28363	2.22524	42.1991	8.24398e-11	1.08636e-09	Female-Male
CMiso1.1chr01g0002761	1.63755	4.91004	42.1663	8.38325e-11	1.10366e-09	Female-Male
CMiso1.1chr09g0259891	-1.87287	5.17632	42.1186	8.59031e-11	1.12984e-09	Female-Male
CMiso1.1chr05g0133111	1.96776	4.17008	42.1139	8.61106e-11	1.13149e-09	Female-Male
CMiso1.1chr08g0228971	1.8176	7.19695	42.1034	8.65704e-11	1.13645e-09	Female-Male
CMiso1.1chr01g0032301	1.62387	7.02626	42.065	8.82912e-11	1.15794e-09	Female-Male
CMiso1.1chr11g0312681	2.37411	6.25091	42.0628	8.83906e-11	1.15814e-09	Female-Male
CMiso1.1chr08g0211301	2.28811	4.15631	42.0486	8.90308e-11	1.16543e-09	Female-Male
CMiso1.1chr01g0012011	-2.36955	4.89839	42.0328	8.97537e-11	1.17377e-09	Female-Male
CMiso1.1chr04g0116101	2.72653	2.85706	41.9993	9.13076e-11	1.19297e-09	Female-Male
CMiso1.1chr11g0305921	-1.47972	6.85669	41.9956	9.14811e-11	1.1941e-09	Female-Male
CMiso1.1chr03g0060591	2.48084	2.98438	41.9884	9.18154e-11	1.19733e-09	Female-Male
CMiso1.1chr01g0020031	1.86798	3.87832	41.9247	9.48581e-11	1.23584e-09	Female-Male
CMiso1.1chr02g0055301	-2.07099	10.2378	41.8609	9.80032e-11	1.27561e-09	Female-Male
CMiso1.1chr03g0086681	2.78774	6.03886	41.8466	9.87222e-11	1.28376e-09	Female-Male
CMiso1.1chr02g0043071	2.8741	5.64202	41.8369	9.92137e-11	1.28894e-09	Female-Male
CMiso1.1chr05g0140821	-2.26372	5.26727	41.833	9.94117e-11	1.2894e-09	Female-Male
CMiso1.1chr12g0336891	2.13226	3.8722	41.8325	9.94365e-11	1.2894e-09	Female-Male
CMiso1.1chr08g0230071	1.92101	5.71335	41.8045	1.0087e-10	1.30677e-09	Female-Male
CMiso1.1chr12g0324171	2.14863	5.5306	41.8004	1.01081e-10	1.30826e-09	Female-Male
CMiso1.1chr02g0049371	1.62562	5.86248	41.7799	1.02146e-10	1.32081e-09	Female-Male
CMiso1.1chr07g0194381	1.7694	6.52284	41.7505	1.03693e-10	1.33956e-09	Female-Male
CMiso1.1chr03g0082251	1.88223	4.17728	41.7118	1.05769e-10	1.3651e-09	Female-Male
CMiso1.1chr08g0207951	-2.03836	9.36235	41.7008	1.06368e-10	1.37155e-09	Female-Male
CMiso1.1chr10g0262821	-1.79373	6.79015	41.6831	1.07334e-10	1.38272e-09	Female-Male
CMiso1.1chr01g0009621	-3.52202	7.80283	41.6665	1.08248e-10	1.39319e-09	Female-Male
CMiso1.1chr09g0249941	-1.49601	5.221	41.6204	1.10832e-10	1.42511e-09	Female-Male
CMiso1.1chr06g0179051	-1.62027	5.00445	41.5816	1.13052e-10	1.45096e-09	Female-Male
CMiso1.1chr09g0239591	1.6529	5.297	41.5822	1.13015e-10	1.45096e-09	Female-Male
CMiso1.1chr02g0045301	-1.60447	4.57827	41.5753	1.13418e-10	1.45429e-09	Female-Male
CMiso1.1chr08g0223151	1.96459	6.19366	41.543	1.15308e-10	1.47716e-09	Female-Male
CMiso1.1chr11g0299941	1.98289	4.53284	41.5208	1.16626e-10	1.49266e-09	Female-Male
CMiso1.1chr03g0060161	-3.23461	7.34638	41.5002	1.1786e-10	1.50706e-09	Female-Male
CMiso1.1chr04g0103361	-1.81352	4.68804	41.4783	1.19186e-10	1.5226e-09	Female-Male
CMiso1.1chr01g0019591	2.60087	2.9232	41.4636	1.20083e-10	1.53264e-09	Female-Male
CMiso1.1chr05g0145991	-1.95776	5.03549	41.444	1.21294e-10	1.54666e-09	Female-Male
CMiso1.1chr03g0081361	1.75183	5.72934	41.4184	1.22897e-10	1.56566e-09	Female-Male
CMiso1.1chr12g0325811	1.6288	5.84106	41.407	1.23614e-10	1.57334e-09	Female-Male
CMiso1.1chr04g0099531	3.22032	2.72534	41.3764	1.25563e-10	1.59668e-09	Female-Male
CMiso1.1chr01g0036301	2.32443	6.51649	41.3696	1.26e-10	1.59928e-09	Female-Male
CMiso1.1chr12g0336371	-1.66197	5.56303	41.3713	1.25894e-10	1.59928e-09	Female-Male
CMiso1.1chr01g0003411	-2.4056	6.79263	41.3623	1.26473e-10	1.60381e-09	Female-Male
CMiso1.1chr05g0128191	2.03031	8.02675	41.3488	1.27351e-10	1.61346e-09	Female-Male
CMiso1.1chr03g0073211	2.02432	4.54294	41.3338	1.28331e-10	1.62439e-09	Female-Male
CMiso1.1chr08g0217421	-1.95846	4.26173	41.332	1.2845e-10	1.6244e-09	Female-Male
CMiso1.1chr08g0219001	2.34037	3.9134	41.2984	1.30676e-10	1.65104e-09	Female-Male
CMiso1.1chr08g0223861	-2.14319	5.34633	41.2954	1.30877e-10	1.65206e-09	Female-Male
CMiso1.1chr06g0150651	3.72427	4.22355	41.2867	1.31458e-10	1.65789e-09	Female-Male
CMiso1.1chr08g0214301	1.91863	5.20998	41.2842	1.31631e-10	1.65855e-09	Female-Male
CMiso1.1chr11g0307411	3.71213	3.18647	41.2739	1.32323e-10	1.66574e-09	Female-Male
CMiso1.1chr02g0039621	2.63601	3.01735	41.2653	1.32905e-10	1.67155e-09	Female-Male
CMiso1.1chr06g0148311	1.79962	6.04543	41.2427	1.34454e-10	1.68949e-09	Female-Male
CMiso1.1chr11g0289421	1.90811	5.49927	41.1914	1.38028e-10	1.73282e-09	Female-Male
CMiso1.1chr03g0078291	1.61022	6.53417	41.1863	1.3839e-10	1.73579e-09	Female-Male
CMiso1.1chr08g0211321	-2.08618	5.25293	41.1721	1.39399e-10	1.74527e-09	Female-Male
CMiso1.1chr09g0259931	1.97075	9.07017	41.1729	1.39344e-10	1.74527e-09	Female-Male
CMiso1.1chr01g0013921	3.08339	3.05177	41.1685	1.39657e-10	1.74692e-09	Female-Male
CMiso1.1chr11g0301601	-2.21539	6.44063	41.153	1.40771e-10	1.75925e-09	Female-Male
CMiso1.1chr08g0215071	-3.03542	3.48432	41.1493	1.41032e-10	1.76092e-09	Female-Male
CMiso1.1chr04g0121231	1.65333	6.98773	41.141	1.41633e-10	1.76683e-09	Female-Male
CMiso1.1chr05g0123361	1.67617	5.67131	41.0678	1.47042e-10	1.83265e-09	Female-Male
CMiso1.1chr03g0072031	-6.78268	4.3031	41.0513	1.48289e-10	1.84651e-09	Female-Male
CMiso1.1chr07g0185771	2.06656	5.10501	41.0415	1.49028e-10	1.85405e-09	Female-Male
CMiso1.1chr01g0018921	-4.24636	2.72842	41.0328	1.49696e-10	1.86068e-09	Female-Male
CMiso1.1chr06g0172841	-1.6441	4.87488	41.0191	1.50749e-10	1.87209e-09	Female-Male
CMiso1.1chr10g0272381	2.69412	3.02896	41.0117	1.51324e-10	1.87753e-09	Female-Male
CMiso1.1chr05g0122261	2.14131	5.7286	40.9934	1.52748e-10	1.8935e-09	Female-Male
CMiso1.1chr09g0254401	2.68763	7.74537	40.9909	1.52943e-10	1.89422e-09	Female-Male
CMiso1.1chr03g0066091	4.74833	3.8424	40.9423	1.56791e-10	1.94013e-09	Female-Male
CMiso1.1chr07g0183561	-4.55359	1.85706	40.9133	1.59138e-10	1.96741e-09	Female-Male
CMiso1.1chr10g0263541	2.08918	4.74037	40.9082	1.59546e-10	1.97069e-09	Female-Male
CMiso1.1chr08g0216991	2.16539	3.65655	40.9033	1.59951e-10	1.97392e-09	Female-Male
CMiso1.1chr12g0333781	-3.024	3.42149	40.876	1.62202e-10	1.99991e-09	Female-Male
CMiso1.1chr06g0158761	-1.62424	6.10751	40.863	1.63281e-10	2.01142e-09	Female-Male
CMiso1.1chr11g0300511	-2.53385	2.39689	40.8427	1.64992e-10	2.03068e-09	Female-Male
CMiso1.1chr03g0079301	1.56077	5.84013	40.8303	1.66038e-10	2.04174e-09	Female-Male
CMiso1.1chr03g0083431	1.68059	5.70813	40.8218	1.6676e-10	2.04879e-09	Female-Male
CMiso1.1chr04g0087101	-2.07886	2.88991	40.7907	1.69434e-10	2.07978e-09	Female-Male
CMiso1.1chr09g0237531	-3.77047	3.61179	40.7725	1.71027e-10	2.09748e-09	Female-Male
CMiso1.1chr02g0047891	-3.1028	3.87042	40.7706	1.71191e-10	2.09762e-09	Female-Male
CMiso1.1chr04g0101871	1.84592	7.73851	40.7649	1.71692e-10	2.1019e-09	Female-Male
CMiso1.1chr01g0032421	3.53128	3.10007	40.7269	1.75065e-10	2.14051e-09	Female-Male
CMiso1.1chr06g0157571	1.74997	7.95759	40.7258	1.75157e-10	2.14051e-09	Female-Male
CMiso1.1chr11g0297111	1.65877	6.25293	40.708	1.76766e-10	2.15827e-09	Female-Male
CMiso1.1chr07g0181371	2.12504	3.57628	40.6989	1.7759e-10	2.1664e-09	Female-Male
CMiso1.1chr07g0187801	2.53298	6.37692	40.6632	1.80861e-10	2.20436e-09	Female-Male
CMiso1.1chr05g0125761	-2.09602	7.56309	40.652	1.81897e-10	2.21504e-09	Female-Male
CMiso1.1chr08g0223941	2.14086	5.67648	40.595	1.87286e-10	2.27865e-09	Female-Male
CMiso1.1chr11g0296801	3.17666	3.37614	40.5811	1.88627e-10	2.29294e-09	Female-Male
CMiso1.1chr08g0212061	-2.65654	9.49875	40.5609	1.90586e-10	2.31471e-09	Female-Male
CMiso1.1chr10g0264751	2.22172	3.83866	40.5202	1.94591e-10	2.36128e-09	Female-Male
CMiso1.1chr08g0211851	-1.5938	6.38248	40.5115	1.95465e-10	2.3698e-09	Female-Male
CMiso1.1chr10g0277571	1.6376	6.91585	40.5	1.96612e-10	2.38161e-09	Female-Male
CMiso1.1chr01g0033691	-2.21929	4.43032	40.4912	1.97501e-10	2.39028e-09	Female-Male
CMiso1.1chr03g0086111	1.71084	4.5325	40.4806	1.98575e-10	2.40117e-09	Female-Male
CMiso1.1chr03g0064791	3.69159	4.35341	40.4693	1.99733e-10	2.41306e-09	Female-Male
CMiso1.1chr03g0085251	2.46711	5.81109	40.4542	2.01282e-10	2.42965e-09	Female-Male
CMiso1.1chr07g0204631	-2.26342	4.22099	40.4442	2.02312e-10	2.43995e-09	Female-Male
CMiso1.1chr04g0109821	-2.40138	10.3587	40.4368	2.03082e-10	2.4471e-09	Female-Male
CMiso1.1chr09g0251011	2.20077	5.13933	40.4341	2.03364e-10	2.44835e-09	Female-Male
CMiso1.1chr04g0109111	1.56526	4.61171	40.4223	2.04589e-10	2.46096e-09	Female-Male
CMiso1.1chr09g0243211	-1.68238	6.2668	40.396	2.07361e-10	2.49212e-09	Female-Male
CMiso1.1chr08g0219011	2.40449	2.65401	40.3595	2.11281e-10	2.53703e-09	Female-Male
CMiso1.1chr03g0075761	1.62366	6.0805	40.2925	2.18652e-10	2.62325e-09	Female-Male
CMiso1.1chr12g0337581	-1.89337	7.32147	40.2669	2.21534e-10	2.65552e-09	Female-Male
CMiso1.1chr11g0311481	1.75716	5.8475	40.2627	2.22005e-10	2.65886e-09	Female-Male
CMiso1.1chr11g0297371	-2.90802	4.28856	40.2259	2.2623e-10	2.70711e-09	Female-Male
CMiso1.1chr05g0126281	-1.64092	6.02976	40.2006	2.29183e-10	2.74007e-09	Female-Male
CMiso1.1chr12g0339071	2.27323	2.86668	40.1942	2.29931e-10	2.74663e-09	Female-Male
CMiso1.1chr12g0335341	2.3079	4.4908	40.1508	2.35093e-10	2.80586e-09	Female-Male
CMiso1.1chr03g0063411	-2.87245	4.60025	40.1144	2.39516e-10	2.85619e-09	Female-Male
CMiso1.1chr03g0085261	2.531	6.16593	40.0967	2.41691e-10	2.87963e-09	Female-Male
CMiso1.1chr08g0234561	3.42221	3.35	40.0392	2.48911e-10	2.9631e-09	Female-Male
CMiso1.1chr01g0029811	-2.25908	9.26461	39.9655	2.58489e-10	3.07446e-09	Female-Male
CMiso1.1chr03g0079161	5.03813	1.92837	39.962	2.5895e-10	3.07464e-09	Female-Male
CMiso1.1chr12g0315581	2.7694	4.86567	39.9625	2.58886e-10	3.07464e-09	Female-Male
CMiso1.1chr02g0046741	2.39179	3.53671	39.9483	2.60776e-10	3.09101e-09	Female-Male
CMiso1.1chr05g0146051	2.40074	6.80313	39.9494	2.60627e-10	3.09101e-09	Female-Male
CMiso1.1chr12g0326111	1.79829	7.08979	39.9166	2.65044e-10	3.13889e-09	Female-Male
CMiso1.1chr05g0139031	4.39587	3.01474	39.8784	2.70282e-10	3.19819e-09	Female-Male
CMiso1.1chr10g0273201	2.45949	4.87374	39.8701	2.71428e-10	3.209e-09	Female-Male
CMiso1.1chr03g0084591	3.10221	5.83055	39.8533	2.73773e-10	3.23394e-09	Female-Male
CMiso1.1chr07g0184191	-3.5011	1.54342	39.8442	2.75054e-10	3.24629e-09	Female-Male
CMiso1.1chr07g0187811	1.70663	4.98055	39.809	2.80051e-10	3.30244e-09	Female-Male
CMiso1.1chr11g0289321	1.72436	6.67039	39.7967	2.81814e-10	3.3204e-09	Female-Male
CMiso1.1chr04g0088741	1.98889	4.50563	39.7875	2.83156e-10	3.33053e-09	Female-Male
CMiso1.1chr08g0213611	-1.96148	4.19614	39.7887	2.82982e-10	3.33053e-09	Female-Male
CMiso1.1chr04g0089891	1.62988	5.13356	39.775	2.84971e-10	3.34902e-09	Female-Male
CMiso1.1chr03g0061701	1.93663	5.7903	39.7513	2.88448e-10	3.38699e-09	Female-Male
CMiso1.1chr08g0219631	-1.59087	4.58971	39.7353	2.90823e-10	3.41197e-09	Female-Male
CMiso1.1chr09g0257181	1.95553	6.13306	39.7334	2.91101e-10	3.41234e-09	Female-Male
CMiso1.1chr09g0238241	-1.81845	5.53208	39.7189	2.93268e-10	3.43429e-09	Female-Male
CMiso1.1chr09g0256851	4.09617	1.94803	39.7176	2.93471e-10	3.43429e-09	Female-Male
CMiso1.1chr02g0047351	2.95624	3.32959	39.7117	2.94353e-10	3.44169e-09	Female-Male
CMiso1.1chr12g0324781	-2.22244	3.17401	39.6993	2.96228e-10	3.46067e-09	Female-Male
CMiso1.1chr03g0074381	-1.76782	4.29828	39.6946	2.96947e-10	3.46614e-09	Female-Male
CMiso1.1chr05g0142481	-2.66364	2.68084	39.687	2.98106e-10	3.47672e-09	Female-Male
CMiso1.1chr05g0143321	2.6133	5.1598	39.6684	3.0096e-10	3.50705e-09	Female-Male
CMiso1.1chr12g0337881	-1.35232	6.14665	39.6238	3.07902e-10	3.58491e-09	Female-Male
CMiso1.1chr07g0180871	-2.91798	6.18632	39.6208	3.08378e-10	3.58743e-09	Female-Male
CMiso1.1chr07g0200721	1.92158	6.16687	39.5841	3.14225e-10	3.65236e-09	Female-Male
CMiso1.1chr09g0246401	1.73202	3.89127	39.5672	3.16963e-10	3.67935e-09	Female-Male
CMiso1.1chr11g0305581	-1.67306	3.47666	39.5665	3.1708e-10	3.67935e-09	Female-Male
CMiso1.1chr01g0036501	1.6509	6.59894	39.5535	3.19202e-10	3.70086e-09	Female-Male
CMiso1.1chr08g0211801	4.09425	1.8612	39.534	3.22398e-10	3.73478e-09	Female-Male
CMiso1.1chr10g0281431	1.77611	4.86985	39.4894	3.2985e-10	3.8179e-09	Female-Male
CMiso1.1chr02g0055811	-2.16011	2.42583	39.4794	3.31545e-10	3.8311e-09	Female-Male
CMiso1.1chr09g0257591	1.73461	5.58535	39.4805	3.31343e-10	3.8311e-09	Female-Male
CMiso1.1chr11g0311301	1.58961	6.44917	39.4655	3.339e-10	3.85508e-09	Female-Male
CMiso1.1chr08g0230661	2.0316	5.50783	39.4549	3.35719e-10	3.87284e-09	Female-Male
CMiso1.1chr04g0095681	-2.03709	7.88175	39.4189	3.41968e-10	3.94017e-09	Female-Male
CMiso1.1chr12g0339121	1.83904	4.57453	39.418	3.42127e-10	3.94017e-09	Female-Male
CMiso1.1chr05g0144351	-1.83383	3.27793	39.4141	3.42818e-10	3.94483e-09	Female-Male
CMiso1.1chr12g0332941	1.57018	4.88528	39.4062	3.44211e-10	3.95757e-09	Female-Male
CMiso1.1chr01g0025401	2.90904	2.20998	39.4011	3.45107e-10	3.96383e-09	Female-Male
CMiso1.1chr02g0041511	2.41135	7.43914	39.3982	3.45618e-10	3.96383e-09	Female-Male
CMiso1.1chr05g0141031	2.3188	5.08362	39.399	3.45477e-10	3.96383e-09	Female-Male
CMiso1.1chr03g0072691	1.79317	7.76175	39.3621	3.52056e-10	4.03432e-09	Female-Male
CMiso1.1chr02g0041101	1.54356	6.3558	39.3428	3.55567e-10	4.06779e-09	Female-Male
CMiso1.1chr06g0151101	-1.61026	7.42562	39.3439	3.55362e-10	4.06779e-09	Female-Male
CMiso1.1chr10g0278541	1.4958	6.7331	39.3393	3.56196e-10	4.07162e-09	Female-Male
CMiso1.1chr01g0020001	1.63016	5.00121	39.3354	3.56907e-10	4.07637e-09	Female-Male
CMiso1.1chr05g0125571	1.83874	4.8505	39.3117	3.61273e-10	4.12282e-09	Female-Male
CMiso1.1chr01g0033961	3.16294	3.51125	39.2903	3.65259e-10	4.16486e-09	Female-Male
CMiso1.1chr04g0106621	2.56072	4.29473	39.2879	3.65709e-10	4.16655e-09	Female-Male
CMiso1.1chr01g0018201	2.33644	6.76111	39.2697	3.69125e-10	4.202e-09	Female-Male
CMiso1.1chr02g0041081	1.82603	7.74342	39.2215	3.78352e-10	4.30192e-09	Female-Male
CMiso1.1chr03g0081441	4.33779	1.83832	39.2206	3.78526e-10	4.30192e-09	Female-Male
CMiso1.1chr11g0290011	1.62006	5.95398	39.2149	3.7964e-10	4.31103e-09	Female-Male
CMiso1.1chr05g0128691	1.84339	4.75837	39.2128	3.80043e-10	4.31206e-09	Female-Male
CMiso1.1chr04g0098221	2.22135	3.36437	39.1763	3.87203e-10	4.38942e-09	Female-Male
CMiso1.1chr06g0147551	-1.98798	6.05299	39.1749	3.87498e-10	4.38942e-09	Female-Male
CMiso1.1chr04g0113091	-2.19908	7.12258	39.138	3.94877e-10	4.46934e-09	Female-Male
CMiso1.1chr09g0259431	3.37305	4.21694	39.1334	3.95813e-10	4.47626e-09	Female-Male
CMiso1.1chr10g0269501	2.59697	2.53508	39.1167	3.99205e-10	4.51092e-09	Female-Male
CMiso1.1chr05g0140681	1.91495	5.11654	39.1102	4.00537e-10	4.52226e-09	Female-Male
CMiso1.1chr08g0220241	1.6859	7.14688	39.105	4.01605e-10	4.53061e-09	Female-Male
CMiso1.1chr11g0293511	-1.48564	6.19107	39.0709	4.08685e-10	4.60672e-09	Female-Male
CMiso1.1chr03g0084941	-2.17369	5.65058	39.0452	4.141e-10	4.66395e-09	Female-Male
CMiso1.1chr05g0125211	2.34754	3.92329	38.9972	4.24409e-10	4.77616e-09	Female-Male
CMiso1.1chr09g0248011	2.47227	4.41813	38.9696	4.30464e-10	4.84035e-09	Female-Male
CMiso1.1chr11g0286621	1.76728	4.97735	38.9678	4.3085e-10	4.84075e-09	Female-Male
CMiso1.1chr10g0265761	1.92469	6.33	38.958	4.33027e-10	4.86125e-09	Female-Male
CMiso1.1chr02g0055871	-1.79163	4.59521	38.9488	4.35072e-10	4.88023e-09	Female-Male
CMiso1.1chr04g0118091	1.66073	8.09004	38.9319	4.3885e-10	4.91861e-09	Female-Male
CMiso1.1chr12g0338091	-2.03098	8.06683	38.9217	4.41141e-10	4.94027e-09	Female-Male
CMiso1.1chr06g0177901	-2.3801	3.88872	38.92	4.41537e-10	4.94071e-09	Female-Male
CMiso1.1chr04g0108171	-2.16994	4.58004	38.9139	4.4291e-10	4.95206e-09	Female-Male
CMiso1.1chr02g0056181	4.86682	2.80992	38.9072	4.44447e-10	4.96521e-09	Female-Male
CMiso1.1chr11g0314201	1.54747	7.07323	38.9033	4.4533e-10	4.97105e-09	Female-Male
CMiso1.1chr05g0123481	1.42945	6.25652	38.8976	4.46635e-10	4.98103e-09	Female-Male
CMiso1.1chr11g0306591	1.95311	6.64371	38.8962	4.46946e-10	4.98103e-09	Female-Male
CMiso1.1chr08g0208071	1.80438	5.32612	38.8772	4.51318e-10	5.02569e-09	Female-Male
CMiso1.1chr12g0338431	2.41073	4.30217	38.8706	4.52855e-10	5.03874e-09	Female-Male
CMiso1.1chr03g0075601	-1.92459	6.84276	38.8654	4.54051e-10	5.04798e-09	Female-Male
CMiso1.1chr10g0264371	2.07547	4.6001	38.8466	4.58463e-10	5.09293e-09	Female-Male
CMiso1.1chr04g0091921	-1.63233	5.14106	38.8246	4.6364e-10	5.14629e-09	Female-Male
CMiso1.1chr06g0149421	-1.52673	4.79278	38.7858	4.72947e-10	5.24538e-09	Female-Male
CMiso1.1chr08g0232961	1.87895	3.40878	38.7783	4.74765e-10	5.26131e-09	Female-Male
CMiso1.1chr09g0254361	-3.7636	2.88315	38.7702	4.76762e-10	5.2792e-09	Female-Male
CMiso1.1chr03g0081761	-1.83701	3.04766	38.7434	4.83352e-10	5.34788e-09	Female-Male
CMiso1.1chr03g0079171	1.7895	7.80754	38.7352	4.85376e-10	5.36598e-09	Female-Male
CMiso1.1chr10g0262841	3.45939	2.0148	38.722	4.88671e-10	5.39807e-09	Female-Male
CMiso1.1chr02g0056261	1.79657	4.98213	38.7171	4.899e-10	5.40732e-09	Female-Male
CMiso1.1chr06g0157841	-2.77609	6.50567	38.6843	4.98211e-10	5.49466e-09	Female-Male
CMiso1.1chr04g0091991	3.63703	2.28811	38.6795	4.99428e-10	5.50215e-09	Female-Male
CMiso1.1chr07g0201851	1.4188	7.51213	38.6785	4.99688e-10	5.50215e-09	Female-Male
CMiso1.1chr03g0060291	2.04643	5.1227	38.6321	5.11701e-10	5.62994e-09	Female-Male
CMiso1.1chr09g0259471	1.67367	5.44161	38.6301	5.12236e-10	5.63133e-09	Female-Male
CMiso1.1chr08g0216821	3.2518	4.58424	38.6241	5.13801e-10	5.64404e-09	Female-Male
CMiso1.1chr12g0333491	1.67613	5.23265	38.6031	5.19373e-10	5.70071e-09	Female-Male
CMiso1.1chr05g0126131	-2.40417	4.37621	38.5744	5.27062e-10	5.7805e-09	Female-Male
CMiso1.1chr01g0003151	1.70737	6.46704	38.5725	5.27566e-10	5.78144e-09	Female-Male
CMiso1.1chr03g0062051	2.69711	3.81035	38.5682	5.2874e-10	5.7897e-09	Female-Male
CMiso1.1chr05g0133801	1.4012	7.81821	38.5623	5.30338e-10	5.80259e-09	Female-Male
CMiso1.1chr12g0326711	-2.16832	3.42944	38.5596	5.31061e-10	5.8059e-09	Female-Male
CMiso1.1chr07g0181441	2.72383	4.64768	38.5488	5.34019e-10	5.83362e-09	Female-Male
CMiso1.1chr07g0191951	-1.53761	5.46257	38.538	5.3699e-10	5.86144e-09	Female-Male
CMiso1.1chr12g0332691	4.23893	4.63226	38.4581	5.59425e-10	6.10149e-09	Female-Male
CMiso1.1chr02g0038021	2.5773	8.06128	38.4542	5.60529e-10	6.10528e-09	Female-Male
CMiso1.1chr12g0336231	-2.66448	6.23216	38.4538	5.60657e-10	6.10528e-09	Female-Male
CMiso1.1chr07g0182531	1.86547	3.49404	38.4219	5.69885e-10	6.20087e-09	Female-Male
CMiso1.1chr08g0209241	2.96524	2.75387	38.4156	5.71748e-10	6.21624e-09	Female-Male
CMiso1.1chr09g0241341	2.28078	5.72661	38.4038	5.75217e-10	6.24903e-09	Female-Male
CMiso1.1chr06g0151381	-2.01373	4.14073	38.38	5.82248e-10	6.31815e-09	Female-Male
CMiso1.1chr11g0305521	2.70541	4.32685	38.3792	5.82495e-10	6.31815e-09	Female-Male
CMiso1.1chr11g0310291	1.98095	3.71853	38.3712	5.84887e-10	6.33911e-09	Female-Male
CMiso1.1chr10g0267751	-1.29658	5.12638	38.3602	5.88207e-10	6.37009e-09	Female-Male
CMiso1.1chr05g0145231	2.2886	3.94327	38.3384	5.94797e-10	6.4364e-09	Female-Male
CMiso1.1chr10g0268191	2.2993	4.24958	38.3126	6.02737e-10	6.51722e-09	Female-Male
CMiso1.1chr08g0228131	-2.45824	2.48537	38.2973	6.07465e-10	6.56319e-09	Female-Male
CMiso1.1chr11g0302381	1.84922	5.4957	38.2613	6.18774e-10	6.68015e-09	Female-Male
CMiso1.1chr03g0062381	3.41204	7.64651	38.2187	6.32427e-10	6.8222e-09	Female-Male
CMiso1.1chr01g0033041	-1.83994	4.20111	38.2057	6.36655e-10	6.85708e-09	Female-Male
CMiso1.1chr09g0257501	2.24497	2.89114	38.2064	6.36439e-10	6.85708e-09	Female-Male
CMiso1.1chr06g0148421	1.80832	5.8982	38.1212	6.6484e-10	7.15507e-09	Female-Male
CMiso1.1chr09g0259341	1.70131	5.85856	38.1105	6.68499e-10	7.18883e-09	Female-Male
CMiso1.1chr12g0330881	1.63982	7.43305	38.0896	6.75703e-10	7.26065e-09	Female-Male
CMiso1.1chr02g0038241	-1.89712	6.18875	38.0828	6.78067e-10	7.28038e-09	Female-Male
CMiso1.1chr12g0315221	-1.41738	5.74909	38.0594	6.86241e-10	7.36241e-09	Female-Male
CMiso1.1chr01g0032401	-1.80542	10.0633	38.0447	6.91426e-10	7.41228e-09	Female-Male
CMiso1.1chr02g0039001	1.84863	7.31121	38.0358	6.9457e-10	7.4402e-09	Female-Male
CMiso1.1chr03g0066491	1.70787	6.55159	38.0294	6.96876e-10	7.45912e-09	Female-Male
CMiso1.1chr11g0284421	-3.02931	2.68309	37.969	7.18784e-10	7.68765e-09	Female-Male
CMiso1.1chr04g0120951	3.13676	2.95978	37.9648	7.20318e-10	7.69808e-09	Female-Male
CMiso1.1chr07g0194921	-2.32173	7.08078	37.9564	7.23441e-10	7.72547e-09	Female-Male
CMiso1.1chr07g0203421	2.16383	5.62435	37.9394	7.29771e-10	7.78705e-09	Female-Male
CMiso1.1chr00g0000781	-2.2094	3.05036	37.9295	7.33482e-10	7.8206e-09	Female-Male
CMiso1.1chr01g0011701	2.05962	5.30175	37.9177	7.37909e-10	7.85566e-09	Female-Male
CMiso1.1chr04g0087521	1.80333	5.91153	37.9191	7.37407e-10	7.85566e-09	Female-Male
CMiso1.1chr01g0003421	-2.26721	7.85959	37.8829	7.51214e-10	7.99113e-09	Female-Male
CMiso1.1chr10g0274941	-2.41256	8.08877	37.8682	7.56895e-10	8.04536e-09	Female-Male
CMiso1.1chr12g0332231	-2.67232	9.18942	37.8497	7.64118e-10	8.11588e-09	Female-Male
CMiso1.1chr11g0288511	3.25385	5.43994	37.8313	7.71325e-10	8.18613e-09	Female-Male
CMiso1.1chr08g0211101	2.66594	2.95259	37.8201	7.75777e-10	8.22074e-09	Female-Male
CMiso1.1chr11g0311531	2.07466	4.69195	37.8203	7.75693e-10	8.22074e-09	Female-Male
CMiso1.1chr06g0162701	3.52047	7.19272	37.7504	8.03983e-10	8.51309e-09	Female-Male
CMiso1.1chr06g0178231	-1.84264	4.01146	37.7484	8.04841e-10	8.51563e-09	Female-Male
CMiso1.1chr08g0216361	-1.74475	5.96632	37.7074	8.21906e-10	8.68953e-09	Female-Male
CMiso1.1chr01g0024981	1.76116	6.00346	37.6756	8.35436e-10	8.81906e-09	Female-Male
CMiso1.1chr03g0067201	1.79504	4.64993	37.6764	8.35087e-10	8.81906e-09	Female-Male
CMiso1.1chr05g0125521	-1.95685	5.87825	37.6667	8.39263e-10	8.85269e-09	Female-Male
CMiso1.1chr12g0319351	1.58542	5.12995	37.6379	8.51755e-10	8.97758e-09	Female-Male
CMiso1.1chr07g0197491	-2.17286	3.75882	37.6059	8.65811e-10	9.11878e-09	Female-Male
CMiso1.1chr12g0334361	1.76016	5.17444	37.6007	8.68121e-10	9.13613e-09	Female-Male
CMiso1.1chr05g0145761	2.23299	3.87341	37.5943	8.70982e-10	9.15925e-09	Female-Male
CMiso1.1chr08g0210551	2.15524	6.78659	37.5864	8.74515e-10	9.1894e-09	Female-Male
CMiso1.1chr06g0157101	-2.0057	6.82578	37.5825	8.76284e-10	9.20098e-09	Female-Male
CMiso1.1chr06g0157431	-1.89319	5.94006	37.5568	8.87885e-10	9.3157e-09	Female-Male
CMiso1.1chr01g0009651	-4.11744	8.1565	37.5369	8.97014e-10	9.40433e-09	Female-Male
CMiso1.1chr01g0029851	1.90709	5.18896	37.5183	9.05588e-10	9.48702e-09	Female-Male
CMiso1.1chr10g0269611	-1.91633	5.60648	37.4926	9.17611e-10	9.60567e-09	Female-Male
CMiso1.1chr06g0150661	2.58988	4.50262	37.4857	9.2086e-10	9.63237e-09	Female-Male
CMiso1.1chr08g0231921	4.28484	2.90382	37.4809	9.23137e-10	9.64888e-09	Female-Male
CMiso1.1chr06g0148921	-1.57088	6.18641	37.4754	9.25715e-10	9.6685e-09	Female-Male
CMiso1.1chr05g0136211	-1.93057	4.67554	37.417	9.53871e-10	9.95503e-09	Female-Male
CMiso1.1chr07g0184071	-2.42702	5.33214	37.3945	9.64955e-10	1.00631e-08	Female-Male
CMiso1.1chr03g0070411	3.30005	3.32384	37.3861	9.69089e-10	1.00986e-08	Female-Male
CMiso1.1chr12g0330241	2.15529	4.04987	37.3735	9.75362e-10	1.01563e-08	Female-Male
CMiso1.1chr08g0207941	-1.95122	4.22332	37.355	9.84672e-10	1.02455e-08	Female-Male
CMiso1.1chr04g0095721	1.83738	8.81823	37.3461	9.89198e-10	1.02848e-08	Female-Male
CMiso1.1chr10g0278471	1.85376	4.82804	37.3322	9.96275e-10	1.03506e-08	Female-Male
CMiso1.1chr05g0146551	-2.06298	4.48712	37.328	9.98431e-10	1.03652e-08	Female-Male
CMiso1.1chr07g0195611	-1.65313	6.0317	37.2802	1.02318e-09	1.06141e-08	Female-Male
CMiso1.1chr02g0051141	-1.86062	7.10053	37.2621	1.03274e-09	1.07053e-08	Female-Male
CMiso1.1chr06g0180121	1.38107	6.16174	37.2197	1.0554e-09	1.09304e-08	Female-Male
CMiso1.1chr12g0323031	-2.62682	6.32307	37.2186	1.05604e-09	1.09304e-08	Female-Male
CMiso1.1chr06g0179481	1.54525	6.60332	37.1677	1.08392e-09	1.12105e-08	Female-Male
CMiso1.1chr01g0029411	1.88643	4.1307	37.1507	1.09343e-09	1.13005e-08	Female-Male
CMiso1.1chr07g0205591	4.28156	2.08553	37.1363	1.10151e-09	1.13669e-08	Female-Male
CMiso1.1chr08g0221271	2.38569	3.4143	37.1368	1.10125e-09	1.13669e-08	Female-Male
CMiso1.1chr07g0202921	-1.42255	6.97464	37.1187	1.11155e-09	1.1462e-08	Female-Male
CMiso1.1chr02g0058011	-1.79918	4.64306	37.0917	1.12705e-09	1.16044e-08	Female-Male
CMiso1.1chr10g0270341	1.4095	6.44923	37.0926	1.12649e-09	1.16044e-08	Female-Male
CMiso1.1chr05g0125231	1.90069	6.65604	37.0824	1.1324e-09	1.16508e-08	Female-Male
CMiso1.1chr02g0051361	3.5798	3.68326	37.0597	1.14565e-09	1.17783e-08	Female-Male
CMiso1.1chr10g0274861	2.0392	7.87906	37.0453	1.15417e-09	1.18571e-08	Female-Male
CMiso1.1chr01g0009951	1.51001	5.32824	37.0397	1.15748e-09	1.18822e-08	Female-Male
CMiso1.1chr01g0030451	3.32851	5.86625	37.0383	1.15833e-09	1.18822e-08	Female-Male
CMiso1.1chr01g0027041	2.52907	2.87932	37.019	1.16981e-09	1.19777e-08	Female-Male
CMiso1.1chr06g0178861	1.99227	5.50525	37.0204	1.169e-09	1.19777e-08	Female-Male
CMiso1.1chr11g0290521	2.61115	2.98885	37.0183	1.17025e-09	1.19777e-08	Female-Male
CMiso1.1chr09g0257571	3.14204	5.27562	37.0071	1.17702e-09	1.2038e-08	Female-Male
CMiso1.1chr04g0094031	-3.40302	3.60953	36.9613	1.20498e-09	1.23148e-08	Female-Male
CMiso1.1chr06g0178701	2.01174	4.53091	36.9551	1.20884e-09	1.23452e-08	Female-Male
CMiso1.1chr08g0234271	2.00044	5.87099	36.9385	1.21916e-09	1.24414e-08	Female-Male
CMiso1.1chr12g0336271	-3.60752	4.05827	36.9346	1.22162e-09	1.24573e-08	Female-Male
CMiso1.1chr04g0099951	1.9699	5.9817	36.8831	1.25431e-09	1.27717e-08	Female-Male
CMiso1.1chr12g0320881	1.60083	5.94216	36.884	1.25368e-09	1.27717e-08	Female-Male
CMiso1.1chr01g0008091	3.34141	5.14367	36.876	1.25889e-09	1.28089e-08	Female-Male
CMiso1.1chr03g0085941	1.65749	7.41845	36.8654	1.2657e-09	1.28687e-08	Female-Male
CMiso1.1chr06g0153181	1.87459	4.34282	36.8358	1.28506e-09	1.3056e-08	Female-Male
CMiso1.1chr03g0079331	2.79132	6.5706	36.8297	1.28911e-09	1.30874e-08	Female-Male
CMiso1.1chr11g0292081	-2.64003	4.99054	36.8074	1.30394e-09	1.32283e-08	Female-Male
CMiso1.1chr12g0316871	2.0657	5.09103	36.8031	1.30684e-09	1.3248e-08	Female-Male
CMiso1.1chr05g0140191	3.40655	2.22116	36.7405	1.34944e-09	1.36698e-08	Female-Male
CMiso1.1chr08g0219911	3.03647	3.03386	36.6587	1.40729e-09	1.42453e-08	Female-Male
CMiso1.1chr04g0105061	1.88122	7.20069	36.6422	1.41925e-09	1.43559e-08	Female-Male
CMiso1.1chr03g0079931	-1.7662	3.04883	36.6311	1.42737e-09	1.44275e-08	Female-Male
CMiso1.1chr02g0058211	-2.4876	3.35806	36.6179	1.43708e-09	1.45149e-08	Female-Male
CMiso1.1chr11g0307651	-2.81466	2.79522	36.6027	1.44833e-09	1.46179e-08	Female-Male
CMiso1.1chr06g0152521	-2.03847	3.5041	36.597	1.45252e-09	1.46494e-08	Female-Male
CMiso1.1chr06g0162031	1.80846	5.45838	36.5462	1.49088e-09	1.50254e-08	Female-Male
CMiso1.1chr06g0151611	3.03895	3.94381	36.5424	1.49384e-09	1.50441e-08	Female-Male
CMiso1.1chr04g0099761	-1.84553	10.8041	36.4988	1.52756e-09	1.53726e-08	Female-Male
CMiso1.1chr01g0034331	-1.50029	5.5165	36.4849	1.53854e-09	1.54717e-08	Female-Male
CMiso1.1chr03g0075211	3.17663	4.09977	36.4739	1.54725e-09	1.5548e-08	Female-Male
CMiso1.1chr03g0086471	-2.09497	3.79009	36.4597	1.55853e-09	1.565e-08	Female-Male
CMiso1.1chr09g0255711	2.02725	3.87326	36.4515	1.56514e-09	1.57049e-08	Female-Male
CMiso1.1chr01g0005081	1.60224	6.98535	36.4163	1.59369e-09	1.59797e-08	Female-Male
CMiso1.1chr05g0132641	4.72596	2.45173	36.4144	1.59521e-09	1.59834e-08	Female-Male
CMiso1.1chr03g0084091	2.87917	3.81041	36.4012	1.60606e-09	1.60804e-08	Female-Male
CMiso1.1chr09g0258611	-1.44556	6.41945	36.3841	1.62022e-09	1.62104e-08	Female-Male
CMiso1.1chr02g0044581	1.69274	6.16417	36.3657	1.63558e-09	1.63523e-08	Female-Male
CMiso1.1chr03g0073091	-1.68342	3.8371	36.3404	1.65689e-09	1.65533e-08	Female-Male
CMiso1.1chr09g0252651	3.37516	2.07336	36.3045	1.68778e-09	1.68497e-08	Female-Male
CMiso1.1chr06g0179501	1.53289	6.85435	36.2781	1.71073e-09	1.70664e-08	Female-Male
CMiso1.1chr01g0008301	-2.55959	4.76365	36.2707	1.71724e-09	1.71191e-08	Female-Male
CMiso1.1chr08g0230001	1.6641	4.57057	36.263	1.72402e-09	1.71742e-08	Female-Male
CMiso1.1chr01g0034281	1.9043	4.68129	36.2463	1.73891e-09	1.73101e-08	Female-Male
CMiso1.1chr07g0197701	-1.2906	6.35803	36.1877	1.79201e-09	1.78258e-08	Female-Male
CMiso1.1chr04g0089181	-2.55832	4.28457	36.1777	1.80117e-09	1.7904e-08	Female-Male
CMiso1.1chr12g0321391	1.62616	8.55566	36.1676	1.81051e-09	1.79839e-08	Female-Male
CMiso1.1chr07g0183381	-1.27664	5.67863	36.1551	1.82221e-09	1.8087e-08	Female-Male
CMiso1.1chr03g0082941	1.9265	4.9669	36.147	1.82977e-09	1.8149e-08	Female-Male
CMiso1.1chr06g0178171	2.02743	3.31087	36.1452	1.83149e-09	1.8153e-08	Female-Male
CMiso1.1chr07g0184911	-2.24304	2.17625	36.1227	1.85273e-09	1.83505e-08	Female-Male
CMiso1.1chr12g0329801	1.79305	4.39617	36.1091	1.86574e-09	1.8466e-08	Female-Male
CMiso1.1chr04g0100321	-1.72424	5.47626	36.0979	1.87651e-09	1.85593e-08	Female-Male
CMiso1.1chr10g0267181	1.69261	5.80776	36.0805	1.89331e-09	1.8712e-08	Female-Male
CMiso1.1chr04g0113101	1.70591	6.57065	36	1.97321e-09	1.94877e-08	Female-Male
CMiso1.1chr04g0096991	-1.88211	8.80905	35.983	1.99049e-09	1.96443e-08	Female-Male
CMiso1.1chr10g0267321	-2.82522	2.19952	35.9678	2.0061e-09	1.97843e-08	Female-Male
CMiso1.1chr02g0040871	2.45777	3.61352	35.9367	2.03836e-09	2.0088e-08	Female-Male
CMiso1.1chr07g0197251	2.05353	7.77525	35.9352	2.03989e-09	2.00887e-08	Female-Male
CMiso1.1chr04g0102261	2.39251	5.89707	35.9308	2.04453e-09	2.01201e-08	Female-Male
CMiso1.1chr12g0316161	2.22116	4.39438	35.9223	2.05343e-09	2.01932e-08	Female-Male
CMiso1.1chr06g0150761	1.67006	7.04488	35.9101	2.06631e-09	2.03055e-08	Female-Male
CMiso1.1chr06g0177461	-1.59827	4.51307	35.9039	2.07289e-09	2.03556e-08	Female-Male
CMiso1.1chr01g0009561	1.51614	5.75161	35.868	2.11147e-09	2.07197e-08	Female-Male
CMiso1.1chr01g0033681	-1.89807	9.75154	35.8544	2.12624e-09	2.08422e-08	Female-Male
CMiso1.1chr03g0077531	3.87422	4.06715	35.8538	2.12697e-09	2.08422e-08	Female-Male
CMiso1.1chr09g0260381	1.48962	5.10855	35.7818	2.20699e-09	2.16109e-08	Female-Male
CMiso1.1chr05g0123731	1.5221	7.05917	35.7788	2.21041e-09	2.16291e-08	Female-Male
CMiso1.1chr04g0112091	1.5806	7.67876	35.7551	2.23747e-09	2.18784e-08	Female-Male
CMiso1.1chr03g0080761	2.61065	3.06774	35.7327	2.26331e-09	2.21153e-08	Female-Male
CMiso1.1chr07g0185981	1.5136	4.79491	35.7132	2.28615e-09	2.23228e-08	Female-Male
CMiso1.1chr04g0116781	-2.58523	7.09497	35.7105	2.28927e-09	2.23374e-08	Female-Male
CMiso1.1chr04g0090661	1.55041	6.72114	35.7015	2.2999e-09	2.24252e-08	Female-Male
CMiso1.1chr01g0006261	-1.65276	7.63682	35.6818	2.32324e-09	2.26225e-08	Female-Male
CMiso1.1chr05g0137691	-1.48169	5.3733	35.6817	2.32341e-09	2.26225e-08	Female-Male
CMiso1.1chr01g0018791	2.1767	5.54628	35.6773	2.32864e-09	2.26574e-08	Female-Male
CMiso1.1chr07g0202791	-1.39922	5.91798	35.6347	2.38007e-09	2.31415e-08	Female-Male
CMiso1.1chr09g0258531	1.89482	6.61039	35.6199	2.3983e-09	2.33023e-08	Female-Male
CMiso1.1chr04g0104291	-1.9435	3.66379	35.5951	2.42898e-09	2.35822e-08	Female-Male
CMiso1.1chr08g0225041	1.93512	5.37144	35.5939	2.43052e-09	2.35822e-08	Female-Male
CMiso1.1chr02g0040581	3.25528	1.99125	35.5755	2.45349e-09	2.37883e-08	Female-Male
CMiso1.1chr08g0233591	2.02943	6.55833	35.5711	2.45903e-09	2.38253e-08	Female-Male
CMiso1.1chr02g0037951	1.88053	7.67091	35.5686	2.46219e-09	2.38392e-08	Female-Male
CMiso1.1chr03g0073251	3.04172	2.35143	35.5419	2.49627e-09	2.41522e-08	Female-Male
CMiso1.1chr07g0182111	-1.99927	5.84223	35.5342	2.50607e-09	2.423e-08	Female-Male
CMiso1.1chr04g0101591	12.2464	3.13391	35.5268	2.5156e-09	2.42881e-08	Female-Male
CMiso1.1chr08g0228741	1.78312	5.55178	35.5273	2.515e-09	2.42881e-08	Female-Male
CMiso1.1chr07g0190281	2.68446	2.47549	35.4991	2.55166e-09	2.4619e-08	Female-Male
CMiso1.1chr03g0085961	1.77676	4.03242	35.4753	2.58308e-09	2.49048e-08	Female-Male
CMiso1.1chr06g0154491	1.69315	7.32931	35.4704	2.58959e-09	2.49432e-08	Female-Male
CMiso1.1chr07g0204641	2.32793	3.77031	35.4696	2.59068e-09	2.49432e-08	Female-Male
CMiso1.1chr01g0008431	2.33148	5.26413	35.4457	2.62259e-09	2.52328e-08	Female-Male
CMiso1.1chr11g0285551	2.23119	6.32301	35.4395	2.63094e-09	2.52955e-08	Female-Male
CMiso1.1chr10g0272481	1.77031	8.36477	35.433	2.6398e-09	2.5363e-08	Female-Male
CMiso1.1chr11g0292991	-1.8027	7.31639	35.4224	2.6541e-09	2.54827e-08	Female-Male
CMiso1.1chr12g0334921	-2.28392	8.92144	35.4094	2.67196e-09	2.56363e-08	Female-Male
CMiso1.1chr12g0338661	2.72319	2.28079	35.4059	2.67673e-09	2.56642e-08	Female-Male
CMiso1.1chr03g0073861	1.69172	5.56585	35.3881	2.70139e-09	2.58827e-08	Female-Male
CMiso1.1chr05g0128261	-1.79151	6.95969	35.3679	2.72952e-09	2.61341e-08	Female-Male
CMiso1.1chr01g0014441	2.51301	3.3147	35.354	2.74898e-09	2.63021e-08	Female-Male
CMiso1.1chr03g0060551	-1.70466	5.76903	35.3232	2.7929e-09	2.67039e-08	Female-Male
CMiso1.1chr07g0193271	-1.56264	5.95135	35.3109	2.81057e-09	2.68542e-08	Female-Male
CMiso1.1chr06g0161981	1.99454	5.45811	35.2803	2.85501e-09	2.72599e-08	Female-Male
CMiso1.1chr04g0119061	1.61438	8.30018	35.2531	2.89524e-09	2.76249e-08	Female-Male
CMiso1.1chr11g0306351	3.5228	3.07365	35.2363	2.92023e-09	2.78441e-08	Female-Male
CMiso1.1chr08g0227141	-2.09	3.61027	35.232	2.92673e-09	2.78868e-08	Female-Male
CMiso1.1chr07g0205831	1.46081	6.92355	35.2146	2.95309e-09	2.81185e-08	Female-Male
CMiso1.1chr08g0233071	-1.6029	5.33483	35.1594	3.03795e-09	2.89066e-08	Female-Male
CMiso1.1chr02g0048151	-1.75489	3.79207	35.1539	3.04658e-09	2.89688e-08	Female-Male
CMiso1.1chr06g0176501	1.6606	5.73929	35.1485	3.05498e-09	2.90286e-08	Female-Male
CMiso1.1chr06g0160311	-1.98795	4.38267	35.0789	3.16607e-09	3.00635e-08	Female-Male
CMiso1.1chr02g0055571	1.99769	6.39161	35.0729	3.17585e-09	3.01356e-08	Female-Male
CMiso1.1chr10g0276651	1.841	5.05628	35.0561	3.20346e-09	3.03768e-08	Female-Male
CMiso1.1chr03g0084231	-3.19654	5.68398	35.0333	3.24117e-09	3.07132e-08	Female-Male
CMiso1.1chr12g0328601	3.73009	2.35713	35.0099	3.28041e-09	3.10637e-08	Female-Male
CMiso1.1chr08g0215191	2.14127	5.50702	34.9916	3.31134e-09	3.13248e-08	Female-Male
CMiso1.1chr11g0313041	1.59698	6.66807	34.9909	3.31252e-09	3.13248e-08	Female-Male
CMiso1.1chr06g0167501	1.90273	4.14365	34.9853	3.32206e-09	3.13935e-08	Female-Male
CMiso1.1chr12g0317331	1.63605	3.60071	34.9758	3.33837e-09	3.1526e-08	Female-Male
CMiso1.1chr08g0210861	2.36126	6.32796	34.968	3.35172e-09	3.16304e-08	Female-Male
CMiso1.1chr03g0079441	-1.9459	3.58106	34.9571	3.37042e-09	3.17851e-08	Female-Male
CMiso1.1chr07g0188581	-1.87527	4.19093	34.9557	3.37294e-09	3.17872e-08	Female-Male
CMiso1.1chr07g0181321	2.07966	5.08825	34.9526	3.37831e-09	3.18161e-08	Female-Male
CMiso1.1chr08g0229661	-1.48662	5.26864	34.9129	3.44788e-09	3.24491e-08	Female-Male
CMiso1.1chr11g0312771	2.80329	3.45604	34.9076	3.45725e-09	3.25151e-08	Female-Male
CMiso1.1chr02g0051811	-1.50302	4.9634	34.8957	3.47845e-09	3.26922e-08	Female-Male
CMiso1.1chr04g0118701	-1.63808	4.21406	34.8785	3.50927e-09	3.29594e-08	Female-Male
CMiso1.1chr03g0064161	-1.66458	9.59	34.8717	3.5217e-09	3.30537e-08	Female-Male
CMiso1.1chr03g0085551	2.69129	5.60864	34.8668	3.53056e-09	3.31143e-08	Female-Male
CMiso1.1chr11g0288711	-1.79816	8.0651	34.8161	3.6237e-09	3.39648e-08	Female-Male
CMiso1.1chr04g0106111	2.70761	4.3034	34.7652	3.71955e-09	3.48396e-08	Female-Male
CMiso1.1chr05g0140481	1.59557	5.68519	34.7541	3.74095e-09	3.50162e-08	Female-Male
CMiso1.1chr06g0151021	2.1649	4.72564	34.7488	3.75113e-09	3.50877e-08	Female-Male
CMiso1.1chr05g0145501	1.89246	4.43833	34.7288	3.78983e-09	3.54257e-08	Female-Male
CMiso1.1chr04g0116621	-2.14972	4.5029	34.7119	3.82295e-09	3.5711e-08	Female-Male
CMiso1.1chr10g0266991	2.92463	3.65917	34.6883	3.86951e-09	3.61216e-08	Female-Male
CMiso1.1chr03g0081721	1.59422	7.17098	34.6847	3.87669e-09	3.61641e-08	Female-Male
CMiso1.1chr08g0210471	2.75928	2.17286	34.6827	3.88056e-09	3.61757e-08	Female-Male
CMiso1.1chr06g0155711	1.4071	6.35619	34.6717	3.90254e-09	3.63561e-08	Female-Male
CMiso1.1chr05g0143361	-2.03257	6.01434	34.6627	3.92065e-09	3.65002e-08	Female-Male
CMiso1.1chr07g0196281	1.79886	6.53928	34.6595	3.9271e-09	3.65356e-08	Female-Male
CMiso1.1chr01g0025481	-1.54659	7.09115	34.6435	3.95954e-09	3.68125e-08	Female-Male
CMiso1.1chr01g0030471	2.68461	2.98854	34.6407	3.96525e-09	3.68408e-08	Female-Male
CMiso1.1chr12g0315161	-1.68771	3.90026	34.6172	4.01348e-09	3.72638e-08	Female-Male
CMiso1.1chr10g0282021	-2.50706	5.62383	34.6006	4.0478e-09	3.75571e-08	Female-Male
CMiso1.1chr08g0214561	1.62061	4.94929	34.5888	4.07237e-09	3.77597e-08	Female-Male
CMiso1.1chr04g0091151	1.50851	7.79683	34.5757	4.10001e-09	3.7965e-08	Female-Male
CMiso1.1chr07g0205371	-1.8358	8.06448	34.5765	4.09816e-09	3.7965e-08	Female-Male
CMiso1.1chr11g0314021	1.55862	5.94525	34.5663	4.11975e-09	3.81222e-08	Female-Male
CMiso1.1chr01g0034641	-2.32111	5.25094	34.5555	4.1427e-09	3.82832e-08	Female-Male
CMiso1.1chr11g0294561	-2.02969	8.38075	34.5557	4.14233e-09	3.82832e-08	Female-Male
CMiso1.1chr09g0257531	-1.33616	5.12475	34.5378	4.18058e-09	3.86074e-08	Female-Male
CMiso1.1chr12g0330951	-1.88434	5.7294	34.5315	4.19408e-09	3.87062e-08	Female-Male
CMiso1.1chr08g0223411	-1.45334	6.13511	34.5154	4.22887e-09	3.90011e-08	Female-Male
CMiso1.1chr09g0260471	1.90017	3.2805	34.5099	4.24094e-09	3.90863e-08	Female-Male
CMiso1.1chr06g0157641	1.61651	6.34568	34.4767	4.31379e-09	3.97312e-08	Female-Male
CMiso1.1chr12g0336671	1.4053	7.03591	34.471	4.32653e-09	3.9822e-08	Female-Male
CMiso1.1chr02g0049321	-1.66323	4.97712	34.4607	4.34943e-09	4.0006e-08	Female-Male
CMiso1.1chr11g0296401	2.10437	3.74401	34.4559	4.36022e-09	4.00785e-08	Female-Male
CMiso1.1chr01g0030481	1.67302	6.25881	34.4419	4.39159e-09	4.03401e-08	Female-Male
CMiso1.1chr08g0225251	2.261	6.19506	34.4364	4.40408e-09	4.04278e-08	Female-Male
CMiso1.1chr07g0201071	-1.359	6.76922	34.4255	4.42875e-09	4.06273e-08	Female-Male
CMiso1.1chr05g0127361	2.72455	3.21224	34.4171	4.44808e-09	4.07775e-08	Female-Male
CMiso1.1chr06g0151301	1.91543	7.66808	34.3812	4.53078e-09	4.15081e-08	Female-Male
[truncated: 12,331 more rows]
