# Supplementary material for: Harbinger transposon insertion in ethylene signaling gene leads to emergence of new sexual forms in cucurbits
Source: Nat Commun. 2024 Jun 7;15:4877. doi: 10.1038/s41467-024-49250-9 (PMC11161486; doi:10.1038/s41467-024-49250-9)
Supplement: Supplementary file 5 — Supplementary Data 2 [file 41467_2024_49250_MOESM5_ESM.xlsx]

## Sheet: DATASET 2 PIL identified TEseq
DATASET 2 PIL identified by TEseq
PIL information							reference PIF inforamtion				SANT1 binding peak inforamtion
Chr	Start	End	Name	Nb. Reads in R1	Nb. Reads in R2	label	Chr	Start	End	Name	Chr	Start	End	Name
CMiso1.1chr01	82617	83062	PIL_1	65	74	PIL_denovo	.	-1	-1	.	.	-1	-1	.
CMiso1.1chr01	1583718	1584470	PIL_2	1338	2000	PIL_common	CMiso1.1chr01	1584213	1585471	refPIF_3	CMiso1.1chr01	1583970	1584532	SANT1-R1_clean.q0.01_peak_202
CMiso1.1chr01	1808828	1809062	PIL_3	34	46	PIL_denovo	.	-1	-1	.	.	-1	-1	.
CMiso1.1chr01	1836105	1836453	PIL_4	43	73	PIL_denovo	.	-1	-1	.	.	-1	-1	.
CMiso1.1chr01	2185473	2185811	PIL_5	4	4	PIL_common	CMiso1.1chr01	2185482	2186702	refPIF_6	CMiso1.1chr01	2185337	2185789	SANT1-R1_clean.q0.01_peak_205
CMiso1.1chr01	2221158	2221862	PIL_6	2127	3355	PIL_common	CMiso1.1chr01	2221673	2222905	refPIF_7	CMiso1.1chr01	2221536	2221994	SANT1-R1_clean.q0.01_peak_207
CMiso1.1chr01	4025488	4026289	PIL_7	2092	3241	PIL_common	CMiso1.1chr01	4025949	4027147	refPIF_13	CMiso1.1chr01	4025842	4026267	SANT1-R1_clean.q0.01_peak_217
CMiso1.1chr01	7517865	7518221	PIL_8	32	34	PIL_common	CMiso1.1chr01	7516923	7518194	refPIF_20	CMiso1.1chr01	7517904	7518237	SANT1-R1_clean.q0.01_peak_229
CMiso1.1chr01	7830294	7830580	PIL_9	4	8	PIL_common	CMiso1.1chr01	7830023	7830474	refPIF_24	CMiso1.1chr01	7830173	7830691	SANT1-R1_clean.q0.01_peak_234
CMiso1.1chr01	12076782	12077337	PIL_10	28	29	PIL_common	CMiso1.1chr01	12076957	12078154	refPIF_37	CMiso1.1chr01	12076662	12077262	SANT1-R1_clean.q0.01_peak_245
CMiso1.1chr01	12854653	12855342	PIL_11	33	31	PIL_common	CMiso1.1chr01	12851096	12855180	refPIF_39	CMiso1.1chr01	12854945	12855405	SANT1-R1_clean.q0.01_peak_249
CMiso1.1chr01	13519759	13520126	PIL_12	11	15	PIL_common	CMiso1.1chr01	13519899	13521273	refPIF_40	CMiso1.1chr01	13519717	13520174	SANT1-R1_clean.q0.01_peak_251
CMiso1.1chr01	16140137	16140732	PIL_13	14	11	PIL_common	CMiso1.1chr01	16140329	16140778	refPIF_54	CMiso1.1chr01	16140123	16140622	SANT1-R1_clean.q0.01_peak_265
CMiso1.1chr01	16219992	16220547	PIL_14	28	40	PIL_common	CMiso1.1chr01	16219530	16220382	refPIF_56	CMiso1.1chr01	16220110	16220601	SANT1-R1_clean.q0.01_peak_267
CMiso1.1chr01	17302018	17302485	PIL_15	21	22	PIL_common	CMiso1.1chr01	17301206	17302360	refPIF_58	CMiso1.1chr01	17302035	17302623	SANT1-R1_clean.q0.01_peak_275
CMiso1.1chr01	18169707	18169938	PIL_16	16	22	PIL_common	CMiso1.1chr01	18169763	18171093	refPIF_61	CMiso1.1chr01	18169611	18170022	SANT1-R1_clean.q0.01_peak_279
CMiso1.1chr01	19518007	19518730	PIL_17	428	631	PIL_common	CMiso1.1chr01	19516821	19518384	refPIF_66	CMiso1.1chr01	19518119	19518592	SANT1-R1_clean.q0.01_peak_285
CMiso1.1chr01	19671458	19671866	PIL_18	61	81	PIL_common	CMiso1.1chr01	19670252	19671809	refPIF_67	CMiso1.1chr01	19671531	19672046	SANT1-R1_clean.q0.01_peak_287
CMiso1.1chr01	19877485	19878096	PIL_19	14	12	PIL_common	CMiso1.1chr01	19876541	19877867	refPIF_68	CMiso1.1chr01	19877598	19878062	SANT1-R1_clean.q0.01_peak_290
CMiso1.1chr01	21107357	21108266	PIL_20	430	549	PIL_common	CMiso1.1chr01	21104856	21107907	refPIF_72	CMiso1.1chr01	21107664	21108059	SANT1-R1_clean.q0.01_peak_293
CMiso1.1chr01	21874052	21874511	PIL_21	20	20	PIL_common	CMiso1.1chr01	21873118	21874407	refPIF_74	CMiso1.1chr01	21874086	21874567	SANT1-R1_clean.q0.01_peak_297
CMiso1.1chr01	23795127	23795862	PIL_22	198	281	PIL_common	CMiso1.1chr01	23791898	23795304	refPIF_78	CMiso1.1chr01	23795025	23795599	SANT1-R1_clean.q0.01_peak_308
CMiso1.1chr01	24051774	24052310	PIL_23	10	12	PIL_common	CMiso1.1chr01	24051727	24052139	refPIF_80	CMiso1.1chr01	24051856	24052365	SANT1-R1_clean.q0.01_peak_311
CMiso1.1chr01	25731732	25731882	PIL_24	4	5	PIL_common	CMiso1.1chr01	25730571	25731890	refPIF_82	CMiso1.1chr01	25731650	25732011	SANT1-R1_clean.q0.01_peak_317
CMiso1.1chr01	27130939	27131412	PIL_25	5	11	PIL_common	CMiso1.1chr01	27130043	27131004	refPIF_85	.	-1	-1	.
CMiso1.1chr01	28208649	28208896	PIL_26	37	33	PIL_common	CMiso1.1chr01	28207700	28208819	refPIF_88	CMiso1.1chr01	28208545	28209032	SANT1-R1_clean.q0.01_peak_331
CMiso1.1chr01	29188222	29188755	PIL_27	14	33	PIL_common	CMiso1.1chr01	29187099	29188593	refPIF_89	CMiso1.1chr01	29188393	29188736	SANT1-R1_clean.q0.01_peak_333
CMiso1.1chr01	30841791	30842241	PIL_28	227	380	PIL_common	CMiso1.1chr01	30840956	30842185	refPIF_92	CMiso1.1chr01	30841896	30842343	SANT1-R1_clean.q0.01_peak_345
CMiso1.1chr01	30960574	30961066	PIL_29	11	27	PIL_common	CMiso1.1chr01	30960688	30961127	refPIF_93	CMiso1.1chr01	30960517	30960961	SANT1-R1_clean.q0.01_peak_346
CMiso1.1chr01	31561846	31561977	PIL_30	4	3	PIL_denovo	.	-1	-1	.	.	-1	-1	.
CMiso1.1chr01	32750248	32750724	PIL_31	35	58	PIL_common	CMiso1.1chr01	32749353	32750618	refPIF_97	CMiso1.1chr01	32750316	32750753	SANT1-R1_clean.q0.01_peak_350
CMiso1.1chr01	32912335	32912508	PIL_32	3	5	PIL_denovo	.	-1	-1	.	.	-1	-1	.
CMiso1.1chr01	34289661	34290037	PIL_33	6	6	PIL_common	CMiso1.1chr01	34289649	34290824	refPIF_101	CMiso1.1chr01	34289610	34289940	SANT1-R1_clean.q0.01_peak_357
CMiso1.1chr01	34604648	34604864	PIL_34	9	3	PIL_denovo	.	-1	-1	.	.	-1	-1	.
CMiso1.1chr01	34766777	34766997	PIL_35	3	9	PIL_common	CMiso1.1chr01	34765738	34766958	refPIF_103	CMiso1.1chr01	34766655	34767025	SANT1-R1_clean.q0.01_peak_362
CMiso1.1chr01	34835309	34835589	PIL_36	16	17	PIL_denovo	.	-1	-1	.	.	-1	-1	.
CMiso1.1chr01	35069155	35069620	PIL_37	79	125	PIL_denovo	.	-1	-1	.	.	-1	-1	.
CMiso1.1chr02	3192755	3193313	PIL_38	45	55	PIL_common	CMiso1.1chr02	3192907	3193807	refPIF_107	CMiso1.1chr02	3192799	3193097	SANT1-R1_clean.q0.01_peak_376
CMiso1.1chr02	3566612	3567021	PIL_39	22	28	PIL_common	CMiso1.1chr02	3565939	3567026	refPIF_111	CMiso1.1chr02	3566779	3567032	SANT1-R1_clean.q0.01_peak_379
CMiso1.1chr02	4584885	4585291	PIL_40	54	72	PIL_common	CMiso1.1chr02	4585064	4586313	refPIF_112	CMiso1.1chr02	4584834	4585423	SANT1-R1_clean.q0.01_peak_380
CMiso1.1chr02	8833922	8834151	PIL_41	3	5	PIL_common	CMiso1.1chr02	8832653	8834090	refPIF_124	CMiso1.1chr02	8833844	8834210	SANT1-R1_clean.q0.01_peak_394
CMiso1.1chr02	9607162	9607589	PIL_42	11	16	PIL_common	CMiso1.1chr02	9607351	9607769	refPIF_128	CMiso1.1chr02	9607107	9607674	SANT1-R1_clean.q0.01_peak_396
CMiso1.1chr02	10897090	10897189	PIL_43	7	5	PIL_common	CMiso1.1chr02	10897060	10898278	refPIF_131	CMiso1.1chr02	10896859	10897365	SANT1-R1_clean.q0.01_peak_399
CMiso1.1chr02	11512355	11512772	PIL_44	8	17	PIL_common	CMiso1.1chr02	11512467	11513689	refPIF_134	CMiso1.1chr02	11512261	11512748	SANT1-R1_clean.q0.01_peak_404
CMiso1.1chr02	12871372	12871764	PIL_45	6	9	PIL_common	CMiso1.1chr02	12871622	12872630	refPIF_138	CMiso1.1chr02	12871357	12871903	SANT1-R1_clean.q0.01_peak_409
CMiso1.1chr02	13108579	13108847	PIL_46	10	10	PIL_common	CMiso1.1chr02	13107618	13108828	refPIF_140	CMiso1.1chr02	13108567	13109030	SANT1-R1_clean.q0.01_peak_413
CMiso1.1chr02	13917875	13918362	PIL_47	25	23	PIL_common	CMiso1.1chr02	13917941	13919309	refPIF_141	CMiso1.1chr02	13917869	13918202	SANT1-R1_clean.q0.01_peak_414
CMiso1.1chr02	14336789	14337534	PIL_48	132	99	PIL_common	CMiso1.1chr02	14337440	14340995	refPIF_145	.	-1	-1	.
CMiso1.1chr02	14459499	14459637	PIL_49	3	3	PIL_denovo	.	-1	-1	.	.	-1	-1	.
CMiso1.1chr02	16303551	16303715	PIL_50	26	26	PIL_common	CMiso1.1chr02	16303494	16303728	refPIF_151	CMiso1.1chr02	16303342	16303969	SANT1-R1_clean.q0.01_peak_427
CMiso1.1chr02	16667961	16668681	PIL_51	168	222	PIL_common	CMiso1.1chr02	16668111	16671993	refPIF_152	CMiso1.1chr02	16667957	16668327	SANT1-R1_clean.q0.01_peak_428
CMiso1.1chr02	16776456	16777352	PIL_52	441	560	PIL_common	CMiso1.1chr02	16773947	16776911	refPIF_153	CMiso1.1chr02	16776685	16777080	SANT1-R1_clean.q0.01_peak_431
CMiso1.1chr02	19270212	19270419	PIL_53	6	5	PIL_common	CMiso1.1chr02	19270239	19271459	refPIF_166	CMiso1.1chr02	19270099	19270543	SANT1-R1_clean.q0.01_peak_440
CMiso1.1chr02	19325454	19326025	PIL_54	92	126	PIL_common	CMiso1.1chr02	19325656	19326089	refPIF_167	CMiso1.1chr02	19325251	19325961	SANT1-R1_clean.q0.01_peak_442
CMiso1.1chr02	19329682	19329850	PIL_55	5	6	PIL_common	CMiso1.1chr02	19329687	19331000	refPIF_168	CMiso1.1chr02	19329533	19330012	SANT1-R1_clean.q0.01_peak_443
CMiso1.1chr02	19805268	19806495	PIL_56	28598	41032	PIL_common	CMiso1.1chr02	19805942	19809003	refPIF_169	CMiso1.1chr02	19805689	19806254	SANT1-R1_clean.q0.01_peak_454
CMiso1.1chr02	21370390	21370765	PIL_57	6	7	PIL_common	CMiso1.1chr02	21369453	21370672	refPIF_175	CMiso1.1chr02	21370367	21370932	SANT1-R1_clean.q0.01_peak_462
CMiso1.1chr03	421404	422251	PIL_58	822	1162	PIL_common	CMiso1.1chr03	421881	423191	refPIF_183	CMiso1.1chr03	421616	422142	SANT1-R1_clean.q0.01_peak_479
CMiso1.1chr03	888603	889594	PIL_59	8620	13575	PIL_common	CMiso1.1chr03	889184	890390	refPIF_184	CMiso1.1chr03	888968	889491	SANT1-R1_clean.q0.01_peak_482
CMiso1.1chr03	2358721	2359034	PIL_60	27	45	PIL_denovo	.	-1	-1	.	.	-1	-1	.
CMiso1.1chr03	2883125	2883614	PIL_61	473	505	PIL_common	CMiso1.1chr03	2881151	2883382	refPIF_188	CMiso1.1chr03	2883110	2883539	SANT1-R1_clean.q0.01_peak_491
CMiso1.1chr03	5745097	5745483	PIL_62	9	8	PIL_common	CMiso1.1chr03	5744259	5745480	refPIF_195	CMiso1.1chr03	5745163	5745690	SANT1-R1_clean.q0.01_peak_500
CMiso1.1chr03	5841901	5842290	PIL_63	22	28	PIL_denovo	.	-1	-1	.	.	-1	-1	.
CMiso1.1chr03	5871773	5872780	PIL_64	11	6	PIL_common	CMiso1.1chr03	5871385	5872451	refPIF_196	.	-1	-1	.
CMiso1.1chr03	9090839	9091681	PIL_65	167	266	PIL_common	CMiso1.1chr03	9089608	9091051	refPIF_211	CMiso1.1chr03	9090741	9091277	SANT1-R1_clean.q0.01_peak_517
CMiso1.1chr03	10091106	10092232	PIL_66	48	70	PIL_common	CMiso1.1chr03	10090561	10091907	refPIF_217	CMiso1.1chr03	10091620	10092093	SANT1-R1_clean.q0.01_peak_522
CMiso1.1chr03	11980411	11980846	PIL_67	243	377	PIL_common	CMiso1.1chr03	11980454	11980907	refPIF_223	CMiso1.1chr03	11980338	11980820	SANT1-R1_clean.q0.01_peak_528
CMiso1.1chr03	13270747	13271748	PIL_68	959	1374	PIL_common	CMiso1.1chr03	13268918	13271156	refPIF_226	CMiso1.1chr03	13270914	13271357	SANT1-R1_clean.q0.01_peak_534
CMiso1.1chr03	13500592	13500949	PIL_69	12	13	PIL_common	CMiso1.1chr03	13499552	13500772	refPIF_227	CMiso1.1chr03	13500464	13501050	SANT1-R1_clean.q0.01_peak_536
CMiso1.1chr03	14567263	14567679	PIL_70	7	10	PIL_common	CMiso1.1chr03	14566308	14567566	refPIF_234	CMiso1.1chr03	14567358	14567766	SANT1-R1_clean.q0.01_peak_543
CMiso1.1chr03	14579864	14580275	PIL_71	70	101	PIL_denovo	.	-1	-1	.	.	-1	-1	.
CMiso1.1chr03	14593059	14593268	PIL_72	29	38	PIL_common	CMiso1.1chr03	14593055	14594935	refPIF_235	CMiso1.1chr03	14592877	14593293	SANT1-R1_clean.q0.01_peak_544
CMiso1.1chr03	15231512	15233015	PIL_73	3760	5368	PIL_common	CMiso1.1chr03	15228411	15232527	refPIF_238	CMiso1.1chr03	15232197	15232696	SANT1-R1_clean.q0.01_peak_548
CMiso1.1chr03	18276087	18276766	PIL_74	62	106	PIL_common	CMiso1.1chr03	18276415	18278904	refPIF_248	CMiso1.1chr03	18276162	18276802	SANT1-R1_clean.q0.01_peak_563
CMiso1.1chr03	18524887	18525306	PIL_75	52	59	PIL_denovo	.	-1	-1	.	.	-1	-1	.
CMiso1.1chr03	19818643	19819183	PIL_76	5	23	PIL_common	CMiso1.1chr03	19818681	19819316	refPIF_254	CMiso1.1chr03	19818618	19818947	SANT1-R1_clean.q0.01_peak_576
CMiso1.1chr03	20057820	20058392	PIL_77	13	24	PIL_common	CMiso1.1chr03	20056039	20058142	refPIF_255	CMiso1.1chr03	20057977	20058388	SANT1-R1_clean.q0.01_peak_577
CMiso1.1chr03	20476859	20477226	PIL_78	5	20	PIL_common	CMiso1.1chr03	20476795	20477228	refPIF_257	CMiso1.1chr03	20476958	20477327	SANT1-R1_clean.q0.01_peak_580
CMiso1.1chr03	21617549	21618294	PIL_79	4071	5837	PIL_common	CMiso1.1chr03	21614239	21618077	refPIF_260	CMiso1.1chr03	21617857	21618163	SANT1-R1_clean.q0.01_peak_586
CMiso1.1chr03	21689470	21690246	PIL_80	405	650	PIL_common	CMiso1.1chr03	21686895	21689844	refPIF_262	CMiso1.1chr03	21689444	21690034	SANT1-R1_clean.q0.01_peak_588
CMiso1.1chr03	24307987	24308325	PIL_81	50	78	PIL_common	CMiso1.1chr03	24308141	24309363	refPIF_270	CMiso1.1chr03	24307922	24308434	SANT1-R1_clean.q0.01_peak_599
CMiso1.1chr03	24407379	24407499	PIL_82	6	12	PIL_common	CMiso1.1chr03	24407324	24408237	refPIF_271	.	-1	-1	.
CMiso1.1chr03	24502378	24502545	PIL_83	11	24	PIL_common	CMiso1.1chr03	24502137	24502555	refPIF_274	CMiso1.1chr03	24502221	24502744	SANT1-R1_clean.q0.01_peak_603
CMiso1.1chr03	24942590	24943069	PIL_84	41	61	PIL_common	CMiso1.1chr03	24941704	24942918	refPIF_275	CMiso1.1chr03	24942607	24943106	SANT1-R1_clean.q0.01_peak_606
CMiso1.1chr03	25029029	25029314	PIL_85	20	22	PIL_denovo	.	-1	-1	.	.	-1	-1	.
CMiso1.1chr03	25046227	25046851	PIL_86	1133	1960	PIL_CAM_ancient	.	-1	-1	.	.	-1	-1	.
CMiso1.1chr03	25067628	25067889	PIL_87	29	53	PIL_denovo	.	-1	-1	.	.	-1	-1	.
CMiso1.1chr03	25085966	25086250	PIL_88	3	13	PIL_denovo	.	-1	-1	.	.	-1	-1	.
CMiso1.1chr03	25283725	25284143	PIL_89	18	72	PIL_common	CMiso1.1chr03	25282817	25284043	refPIF_277	CMiso1.1chr03	25283750	25284247	SANT1-R1_clean.q0.01_peak_610
CMiso1.1chr03	27253513	27254351	PIL_90	58	107	PIL_denovo	.	-1	-1	.	.	-1	-1	.
CMiso1.1chr03	27666606	27667356	PIL_91	7681	10583	PIL_common	CMiso1.1chr03	27666805	27669859	refPIF_280	CMiso1.1chr03	27666682	27667107	SANT1-R1_clean.q0.01_peak_615
CMiso1.1chr03	29794217	29794398	PIL_92	11	22	PIL_common	CMiso1.1chr03	29793976	29794394	refPIF_285	CMiso1.1chr03	29794065	29794637	SANT1-R1_clean.q0.01_peak_621
CMiso1.1chr04	21498	21860	PIL_93	6	25	PIL_common	CMiso1.1chr04	21532	23387	refPIF_286	.	-1	-1	.
CMiso1.1chr04	639226	639632	PIL_94	3	12	PIL_common	CMiso1.1chr04	638407	639629	refPIF_288	CMiso1.1chr04	639310	639881	SANT1-R1_clean.q0.01_peak_630
CMiso1.1chr04	8343146	8343602	PIL_95	38	81	PIL_common	CMiso1.1chr04	8343410	8344741	refPIF_300	CMiso1.1chr04	8343230	8343676	SANT1-R1_clean.q0.01_peak_645
CMiso1.1chr04	8881501	8881981	PIL_96	191	321	PIL_common	CMiso1.1chr04	8881791	8883058	refPIF_305	CMiso1.1chr04	8881621	8882072	SANT1-R1_clean.q0.01_peak_652
CMiso1.1chr04	9105294	9105734	PIL_97	73	120	PIL_denovo	.	-1	-1	.	.	-1	-1	.
CMiso1.1chr04	9335715	9336118	PIL_98	684	812	PIL_common	CMiso1.1chr04	9335902	9337130	refPIF_307	CMiso1.1chr04	9335773	9336218	SANT1-R1_clean.q0.01_peak_655
CMiso1.1chr04	9368082	9368609	PIL_99	6	13	PIL_common	CMiso1.1chr04	9367363	9368346	refPIF_308	.	-1	-1	.
CMiso1.1chr04	9551423	9552556	PIL_100	13407	19790	PIL_common	CMiso1.1chr04	9548880	9551791	refPIF_310	CMiso1.1chr04	9551625	9552032	SANT1-R1_clean.q0.01_peak_660
CMiso1.1chr04	9554290	9554390	PIL_101	5	12	PIL_common	CMiso1.1chr04	9554291	9554387	refPIF_311	CMiso1.1chr04	9554227	9554474	SANT1-R1_clean.q0.01_peak_661
CMiso1.1chr04	9609056	9609248	PIL_102	5	5	PIL_common	CMiso1.1chr04	9607996	9609214	refPIF_312	CMiso1.1chr04	9608906	9609296	SANT1-R1_clean.q0.01_peak_663
CMiso1.1chr04	9881651	9881870	PIL_103	13	28	PIL_common	CMiso1.1chr04	9881700	9882950	refPIF_313	CMiso1.1chr04	9881509	9882031	SANT1-R1_clean.q0.01_peak_664
CMiso1.1chr04	11182266	11183349	PIL_104	1597	2266	PIL_common	CMiso1.1chr04	11182969	11184322	refPIF_316	CMiso1.1chr04	11182646	11183267	SANT1-R1_clean.q0.01_peak_669
CMiso1.1chr04	12733367	12733857	PIL_105	14	10	PIL_common	CMiso1.1chr04	12733453	12734674	refPIF_324	CMiso1.1chr04	12733296	12733773	SANT1-R1_clean.q0.01_peak_677
CMiso1.1chr04	14585313	14585591	PIL_106	14	17	PIL_common	CMiso1.1chr04	14585484	14586658	refPIF_329	.	-1	-1	.
CMiso1.1chr04	14596464	14596778	PIL_107	36	80	PIL_denovo	.	-1	-1	.	.	-1	-1	.
CMiso1.1chr04	15902865	15903098	PIL_108	5	8	PIL_denovo	.	-1	-1	.	.	-1	-1	.
CMiso1.1chr04	16014166	16014665	PIL_109	23	39	PIL_common	CMiso1.1chr04	16014315	16015353	refPIF_331	CMiso1.1chr04	16014134	16014617	SANT1-R1_clean.q0.01_peak_687
CMiso1.1chr04	17279408	17279934	PIL_110	570	809	PIL_common	CMiso1.1chr04	17279535	17280800	refPIF_334	CMiso1.1chr04	17279424	17279832	SANT1-R1_clean.q0.01_peak_694
CMiso1.1chr04	18951037	18951172	PIL_111	3	5	PIL_common	CMiso1.1chr04	18950737	18951181	refPIF_336	CMiso1.1chr04	18950973	18951360	SANT1-R1_clean.q0.01_peak_698
CMiso1.1chr04	18986266	18986714	PIL_112	5	3	PIL_common	CMiso1.1chr04	18986091	18986654	refPIF_339	CMiso1.1chr04	18986432	18986905	SANT1-R1_clean.q0.01_peak_701
CMiso1.1chr04	19024228	19024411	PIL_113	21	21	PIL_common	CMiso1.1chr04	19024233	19024651	refPIF_340	CMiso1.1chr04	19023953	19024554	SANT1-R1_clean.q0.01_peak_702
CMiso1.1chr04	19362308	19362604	PIL_114	166	267	PIL_common	CMiso1.1chr04	19361662	19363678	refPIF_343	CMiso1.1chr04	19362231	19362714	SANT1-R1_clean.q0.01_peak_705
CMiso1.1chr04	20090727	20091670	PIL_115	36488	53818	PIL_common	CMiso1.1chr04	20088104	20091148	refPIF_345	CMiso1.1chr04	20090805	20091377	SANT1-R1_clean.q0.01_peak_712
CMiso1.1chr04	20982254	20982696	PIL_116	5	12	PIL_common	CMiso1.1chr04	20982321	20983660	refPIF_350	CMiso1.1chr04	20982202	20982572	SANT1-R1_clean.q0.01_peak_713
CMiso1.1chr04	21135499	21136628	PIL_117	35534	51971	PIL_common	CMiso1.1chr04	21136077	21139130	refPIF_351	CMiso1.1chr04	21135814	21136417	SANT1-R1_clean.q0.01_peak_717
CMiso1.1chr04	24188906	24189507	PIL_118	30	84	PIL_common	CMiso1.1chr04	24188860	24189312	refPIF_355	CMiso1.1chr04	24189038	24189444	SANT1-R1_clean.q0.01_peak_737
CMiso1.1chr04	24766787	24767134	PIL_119	46	71	PIL_denovo	.	-1	-1	.	.	-1	-1	.
CMiso1.1chr04	24901729	24902429	PIL_120	707	1074	PIL_common	CMiso1.1chr04	24900809	24901918	refPIF_357	CMiso1.1chr04	24901608	24902146	SANT1-R1_clean.q0.01_peak_748
CMiso1.1chr04	25901320	25901793	PIL_121	6	11	PIL_common	CMiso1.1chr04	25901613	25902834	refPIF_360	CMiso1.1chr04	25901453	25901934	SANT1-R1_clean.q0.01_peak_750
CMiso1.1chr04	28259829	28260344	PIL_122	23	25	PIL_common	CMiso1.1chr04	28260010	28260383	refPIF_366	CMiso1.1chr04	28259782	28260296	SANT1-R1_clean.q0.01_peak_768
CMiso1.1chr04	28630234	28630542	PIL_123	91	150	PIL_common	CMiso1.1chr04	28629192	28630416	refPIF_368	CMiso1.1chr04	28630105	28630620	SANT1-R1_clean.q0.01_peak_772
CMiso1.1chr04	29641446	29641556	PIL_124	4	4	PIL_denovo	.	-1	-1	.	.	-1	-1	.
CMiso1.1chr04	29642868	29643127	PIL_125	8	7	PIL_denovo	.	-1	-1	.	.	-1	-1	.
CMiso1.1chr04	29644481	29644699	PIL_126	5	8	PIL_denovo	.	-1	-1	.	.	-1	-1	.
CMiso1.1chr04	29646036	29646270	PIL_127	7	10	PIL_denovo	.	-1	-1	.	.	-1	-1	.
CMiso1.1chr04	30413200	30414065	PIL_128	2150	3297	PIL_common	CMiso1.1chr04	30413682	30414880	refPIF_371	CMiso1.1chr04	30413463	30414003	SANT1-R1_clean.q0.01_peak_778
CMiso1.1chr04	32243863	32244504	PIL_129	4	10	PIL_common	CMiso1.1chr04	32244101	32245322	refPIF_376	CMiso1.1chr04	32243835	32244417	SANT1-R1_clean.q0.01_peak_782
CMiso1.1chr04	35742429	35742739	PIL_130	7491	10514	PIL_common	CMiso1.1chr04	35742429	35742735	refPIF_387	CMiso1.1chr04	35742389	35742988	SANT1-R1_clean.q0.01_peak_793
CMiso1.1chr05	167872	168399	PIL_131	76	144	PIL_denovo	.	-1	-1	.	.	-1	-1	.
CMiso1.1chr05	867659	868178	PIL_132	26	20	PIL_denovo	.	-1	-1	.	.	-1	-1	.
CMiso1.1chr05	1594296	1594676	PIL_133	3	8	PIL_common	CMiso1.1chr05	1593448	1594625	refPIF_388	CMiso1.1chr05	1594373	1594739	SANT1-R1_clean.q0.01_peak_797
CMiso1.1chr05	2589698	2589992	PIL_134	4	7	PIL_common	CMiso1.1chr05	2589008	2589982	refPIF_391	CMiso1.1chr05	2589825	2590181	SANT1-R1_clean.q0.01_peak_801
CMiso1.1chr05	3045670	3045843	PIL_135	5	8	PIL_common	CMiso1.1chr05	3045663	3046882	refPIF_392	CMiso1.1chr05	3045560	3045982	SANT1-R1_clean.q0.01_peak_802
CMiso1.1chr05	3971945	3972354	PIL_136	22	32	PIL_common	CMiso1.1chr05	3971030	3972316	refPIF_397	CMiso1.1chr05	3972059	3972407	SANT1-R1_clean.q0.01_peak_809
CMiso1.1chr05	7009282	7009451	PIL_137	6	4	PIL_common	CMiso1.1chr05	7008215	7009433	refPIF_405	CMiso1.1chr05	7009120	7009646	SANT1-R1_clean.q0.01_peak_819
CMiso1.1chr05	9207484	9208482	PIL_138	1757	2710	PIL_common	CMiso1.1chr05	9207932	9212086	refPIF_410	CMiso1.1chr05	9207854	9208164	SANT1-R1_clean.q0.01_peak_833
CMiso1.1chr05	9481799	9482170	PIL_139	5	8	PIL_common	CMiso1.1chr05	9480978	9482166	refPIF_412	CMiso1.1chr05	9481843	9482348	SANT1-R1_clean.q0.01_peak_837
CMiso1.1chr05	9862879	9863026	PIL_140	3	5	PIL_common	CMiso1.1chr05	9862879	9863049	refPIF_416	CMiso1.1chr05	9862751	9863116	SANT1-R1_clean.q0.01_peak_842
CMiso1.1chr05	10487441	10487575	PIL_141	6	6	PIL_common	CMiso1.1chr05	10487377	10488543	refPIF_422	CMiso1.1chr05	10487112	10487754	SANT1-R1_clean.q0.01_peak_846
CMiso1.1chr05	13371884	13372230	PIL_142	4	7	PIL_common	CMiso1.1chr05	13371639	13372037	refPIF_424	CMiso1.1chr05	13371740	13372378	SANT1-R1_clean.q0.01_peak_852
CMiso1.1chr05	14202161	14202315	PIL_143	5	5	PIL_common	CMiso1.1chr05	14202090	14202336	refPIF_427	CMiso1.1chr05	14201960	14202546	SANT1-R1_clean.q0.01_peak_854
CMiso1.1chr05	14926217	14926733	PIL_144	11	21	PIL_common	CMiso1.1chr05	14926346	14927625	refPIF_433	CMiso1.1chr05	14926265	14926587	SANT1-R1_clean.q0.01_peak_861
CMiso1.1chr05	14982735	14983517	PIL_145	195	383	PIL_common	CMiso1.1chr05	14980553	14983346	refPIF_435	.	-1	-1	.
CMiso1.1chr05	15841545	15841882	PIL_146	5	4	PIL_common	CMiso1.1chr05	15841493	15842713	refPIF_438	CMiso1.1chr05	15841296	15841817	SANT1-R1_clean.q0.01_peak_866
CMiso1.1chr05	16946319	16946707	PIL_147	14	58	PIL_common	CMiso1.1chr05	16946451	16947712	refPIF_441	CMiso1.1chr05	16946307	16946655	SANT1-R1_clean.q0.01_peak_869
CMiso1.1chr05	17013364	17013839	PIL_148	3	3	PIL_common	CMiso1.1chr05	17012410	17013717	refPIF_442	CMiso1.1chr05	17013447	17013951	SANT1-R1_clean.q0.01_peak_872
CMiso1.1chr05	17025406	17026265	PIL_149	116	175	PIL_common	CMiso1.1chr05	17024398	17026314	refPIF_444	CMiso1.1chr05	17026073	17026423	SANT1-R1_clean.q0.01_peak_876
CMiso1.1chr05	19477545	19477833	PIL_150	4	4	PIL_common	CMiso1.1chr05	19477548	19478765	refPIF_449	CMiso1.1chr05	19477334	19477871	SANT1-R1_clean.q0.01_peak_886
CMiso1.1chr05	20014558	20014854	PIL_151	197	266	PIL_common	CMiso1.1chr05	20014713	20016003	refPIF_451	CMiso1.1chr05	20014664	20014957	SANT1-R1_clean.q0.01_peak_890
CMiso1.1chr05	20457647	20458661	PIL_152	40759	60395	PIL_common	CMiso1.1chr05	20458111	20463103	refPIF_454	CMiso1.1chr05	20457858	20458466	SANT1-R1_clean.q0.01_peak_895
CMiso1.1chr05	22681123	22681313	PIL_153	5	6	PIL_common	CMiso1.1chr05	22680928	22681352	refPIF_462	CMiso1.1chr05	22681035	22681567	SANT1-R1_clean.q0.01_peak_903
CMiso1.1chr05	22902414	22903042	PIL_154	304	504	PIL_common	CMiso1.1chr05	22902661	22903889	refPIF_463	CMiso1.1chr05	22902408	22902954	SANT1-R1_clean.q0.01_peak_904
CMiso1.1chr05	23148536	23148926	PIL_155	16	15	PIL_common	CMiso1.1chr05	23148551	23149914	refPIF_464	CMiso1.1chr05	23148522	23148847	SANT1-R1_clean.q0.01_peak_906
CMiso1.1chr05	25048617	25048744	PIL_156	7	4	PIL_denovo	.	-1	-1	.	.	-1	-1	.
CMiso1.1chr05	25543427	25543956	PIL_157	390	595	PIL_common	CMiso1.1chr05	25543507	25545360	refPIF_472	CMiso1.1chr05	25543436	25543748	SANT1-R1_clean.q0.01_peak_910
CMiso1.1chr05	27033089	27033278	PIL_158	8	5	PIL_common	CMiso1.1chr05	27033096	27034290	refPIF_478	CMiso1.1chr05	27032989	27033405	SANT1-R1_clean.q0.01_peak_914
CMiso1.1chr05	28432284	28432942	PIL_159	404	607	PIL_common	CMiso1.1chr05	28431434	28432630	refPIF_479	CMiso1.1chr05	28432313	28432745	SANT1-R1_clean.q0.01_peak_919
CMiso1.1chr05	28593272	28593458	PIL_160	15	31	PIL_denovo	.	-1	-1	.	.	-1	-1	.
CMiso1.1chr06	138501	138708	PIL_161	19	15	PIL_common	CMiso1.1chr06	137460	138682	refPIF_482	CMiso1.1chr06	138383	138915	SANT1-R1_clean.q0.01_peak_926
CMiso1.1chr06	492078	492391	PIL_162	29	59	PIL_denovo	.	-1	-1	.	.	-1	-1	.
CMiso1.1chr06	1038123	1038384	PIL_163	5	8	PIL_common	CMiso1.1chr06	1037142	1038300	refPIF_483	CMiso1.1chr06	1038081	1038407	SANT1-R1_clean.q0.01_peak_928
CMiso1.1chr06	3313697	3314060	PIL_164	5	15	PIL_common	CMiso1.1chr06	3313734	3314969	refPIF_488	CMiso1.1chr06	3313673	3313925	SANT1-R1_clean.q0.01_peak_930
CMiso1.1chr06	4448576	4449538	PIL_165	43676	64950	PIL_common	CMiso1.1chr06	4444135	4449126	refPIF_490	CMiso1.1chr06	4448781	4449196	SANT1-R1_clean.q0.01_peak_936
CMiso1.1chr06	4725121	4725454	PIL_166	6	17	PIL_denovo	.	-1	-1	.	.	-1	-1	.
CMiso1.1chr06	6549584	6549750	PIL_167	4	9	PIL_common	CMiso1.1chr06	6548604	6549759	refPIF_493	CMiso1.1chr06	6549543	6549814	SANT1-R1_clean.q0.01_peak_944
CMiso1.1chr06	6988403	6988575	PIL_168	7	7	PIL_common	CMiso1.1chr06	6988393	6988591	refPIF_495	CMiso1.1chr06	6988142	6988800	SANT1-R1_clean.q0.01_peak_946
CMiso1.1chr06	7230829	7230999	PIL_169	9	11	PIL_denovo	.	-1	-1	.	.	-1	-1	.
CMiso1.1chr06	10045886	10046272	PIL_170	10	8	PIL_common	CMiso1.1chr06	10044995	10046275	refPIF_503	CMiso1.1chr06	10045991	10046434	SANT1-R1_clean.q0.01_peak_961
CMiso1.1chr06	10101166	10101685	PIL_171	544	763	PIL_common	CMiso1.1chr06	10100171	10101521	refPIF_504	CMiso1.1chr06	10101245	10101574	SANT1-R1_clean.q0.01_peak_963
CMiso1.1chr06	11018203	11018711	PIL_172	13	16	PIL_common	CMiso1.1chr06	11017454	11018524	refPIF_506	CMiso1.1chr06	11018344	11018653	SANT1-R1_clean.q0.01_peak_968
CMiso1.1chr06	11373900	11374142	PIL_173	20	19	PIL_common	CMiso1.1chr06	11373951	11375135	refPIF_512	CMiso1.1chr06	11373752	11374254	SANT1-R1_clean.q0.01_peak_974
CMiso1.1chr06	13548990	13549342	PIL_174	9	8	PIL_common	CMiso1.1chr06	13549141	13550261	refPIF_517	.	-1	-1	.
CMiso1.1chr06	14544567	14545360	PIL_175	43	82	PIL_common	CMiso1.1chr06	14543934	14545081	refPIF_522	CMiso1.1chr06	14544788	14545370	SANT1-R1_clean.q0.01_peak_997
CMiso1.1chr06	14791775	14792227	PIL_176	58	95	PIL_common	CMiso1.1chr06	14792016	14793278	refPIF_523	CMiso1.1chr06	14791757	14792319	SANT1-R1_clean.q0.01_peak_999
CMiso1.1chr06	15345868	15346363	PIL_177	6	30	PIL_common	CMiso1.1chr06	15345970	15347406	refPIF_525	CMiso1.1chr06	15345813	15346245	SANT1-R1_clean.q0.01_peak_1002
CMiso1.1chr06	18733537	18734161	PIL_178	7	11	PIL_common	CMiso1.1chr06	18732504	18733716	refPIF_532	CMiso1.1chr06	18733396	18733996	SANT1-R1_clean.q0.01_peak_1018
CMiso1.1chr06	19973800	19974182	PIL_179	9	10	PIL_common	CMiso1.1chr06	19972763	19974079	refPIF_539	CMiso1.1chr06	19973762	19974287	SANT1-R1_clean.q0.01_peak_1027
CMiso1.1chr06	20509983	20510674	PIL_180	80	143	PIL_common	CMiso1.1chr06	20510257	20511289	refPIF_541	CMiso1.1chr06	20510055	20510531	SANT1-R1_clean.q0.01_peak_1028
CMiso1.1chr06	23695786	23696628	PIL_181	628	937	PIL_common	CMiso1.1chr06	23696227	23697498	refPIF_552	CMiso1.1chr06	23696072	23696505	SANT1-R1_clean.q0.01_peak_1041
CMiso1.1chr06	29879333	29879893	PIL_182	20	35	PIL_common	CMiso1.1chr06	29879515	29880904	refPIF_565	CMiso1.1chr06	29879256	29879771	SANT1-R1_clean.q0.01_peak_1060
CMiso1.1chr06	30108352	30108614	PIL_183	27	60	PIL_common	CMiso1.1chr06	30107386	30108580	refPIF_566	CMiso1.1chr06	30108257	30108812	SANT1-R1_clean.q0.01_peak_1065
CMiso1.1chr06	31184629	31185365	PIL_184	12685	16782	PIL_common	CMiso1.1chr06	31184812	31185546	refPIF_572	CMiso1.1chr06	31184266	31185132	SANT1-R1_clean.q0.01_peak_1071
CMiso1.1chr06	31655597	31656465	PIL_185	2367	3172	PIL_common	CMiso1.1chr06	31655959	31658917	refPIF_575	CMiso1.1chr06	31655797	31656226	SANT1-R1_clean.q0.01_peak_1073
CMiso1.1chr06	31904235	31904438	PIL_186	16	36	PIL_common	CMiso1.1chr06	31903018	31904416	refPIF_579	CMiso1.1chr06	31904110	31904609	SANT1-R1_clean.q0.01_peak_1077
CMiso1.1chr06	32125687	32125893	PIL_187	6	8	PIL_common	CMiso1.1chr06	32125732	32127169	refPIF_580	CMiso1.1chr06	32125516	32125909	SANT1-R1_clean.q0.01_peak_1078
CMiso1.1chr06	33079509	33079978	PIL_188	27	39	PIL_common	CMiso1.1chr06	33078650	33079883	refPIF_582	CMiso1.1chr06	33079631	33079993	SANT1-R1_clean.q0.01_peak_1081
CMiso1.1chr06	33810043	33810335	PIL_189	10	8	PIL_common	CMiso1.1chr06	33810026	33811692	refPIF_585	CMiso1.1chr06	33809979	33810195	SANT1-R1_clean.q0.01_peak_1083
CMiso1.1chr07	656020	656331	PIL_190	10	12	PIL_denovo	.	-1	-1	.	.	-1	-1	.
CMiso1.1chr07	2948204	2948498	PIL_191	6	11	PIL_denovo	.	-1	-1	.	.	-1	-1	.
CMiso1.1chr07	2949621	2950070	PIL_192	13	30	PIL_denovo	.	-1	-1	.	.	-1	-1	.
CMiso1.1chr07	3871113	3871608	PIL_193	17	29	PIL_common	CMiso1.1chr07	3871342	3871669	refPIF_595	.	-1	-1	.
CMiso1.1chr07	6288437	6288676	PIL_194	6	11	PIL_common	CMiso1.1chr07	6287398	6288618	refPIF_599	CMiso1.1chr07	6288307	6288685	SANT1-R1_clean.q0.01_peak_1108
CMiso1.1chr07	6767063	6767570	PIL_195	13	20	PIL_common	CMiso1.1chr07	6766170	6767528	refPIF_602	CMiso1.1chr07	6767222	6767629	SANT1-R1_clean.q0.01_peak_1113
CMiso1.1chr07	6842768	6843214	PIL_196	50	72	PIL_common	CMiso1.1chr07	6840971	6843126	refPIF_603	CMiso1.1chr07	6842838	6843278	SANT1-R1_clean.q0.01_peak_1116
CMiso1.1chr07	10738596	10739027	PIL_197	9	16	PIL_common	CMiso1.1chr07	10738635	10739855	refPIF_618	CMiso1.1chr07	10738471	10738917	SANT1-R1_clean.q0.01_peak_1128
CMiso1.1chr07	12497424	12498097	PIL_198	8	23	PIL_common	CMiso1.1chr07	12496559	12497760	refPIF_620	CMiso1.1chr07	12497501	12497944	SANT1-R1_clean.q0.01_peak_1133
CMiso1.1chr07	13302336	13302606	PIL_199	3	4	PIL_common	CMiso1.1chr07	13302309	13303777	refPIF_621	CMiso1.1chr07	13302092	13302622	SANT1-R1_clean.q0.01_peak_1135
CMiso1.1chr07	13761344	13762086	PIL_200	779	1028	PIL_common	CMiso1.1chr07	13760393	13761723	refPIF_622	CMiso1.1chr07	13761442	13761871	SANT1-R1_clean.q0.01_peak_1139
CMiso1.1chr07	14175597	14175969	PIL_201	10	16	PIL_common	CMiso1.1chr07	14174645	14175866	refPIF_623	CMiso1.1chr07	14175550	14176139	SANT1-R1_clean.q0.01_peak_1141
CMiso1.1chr07	14415963	14416316	PIL_202	36	59	PIL_common	CMiso1.1chr07	14414923	14416138	refPIF_627	CMiso1.1chr07	14415879	14416320	SANT1-R1_clean.q0.01_peak_1149
CMiso1.1chr07	14619161	14620310	PIL_203	722	942	PIL_common	CMiso1.1chr07	14618632	14619334	refPIF_629	CMiso1.1chr07	14619784	14620297	SANT1-R1_clean.q0.01_peak_1150
CMiso1.1chr07	15086213	15087210	PIL_204	3085	3735	PIL_common	CMiso1.1chr07	15083682	15086769	refPIF_634	CMiso1.1chr07	15086520	15087014	SANT1-R1_clean.q0.01_peak_1153
CMiso1.1chr07	15292407	15292759	PIL_205	23	50	PIL_common	CMiso1.1chr07	15292255	15292701	refPIF_636	CMiso1.1chr07	15292357	15292926	SANT1-R1_clean.q0.01_peak_1155
CMiso1.1chr07	20195552	20195799	PIL_206	19	24	PIL_denovo	.	-1	-1	.	.	-1	-1	.
CMiso1.1chr07	20726465	20726561	PIL_207	5	3	PIL_common	CMiso1.1chr07	20726423	20727602	refPIF_652	CMiso1.1chr07	20726344	20726612	SANT1-R1_clean.q0.01_peak_1178
CMiso1.1chr07	25961876	25962470	PIL_208	11	27	PIL_common	CMiso1.1chr07	25962295	25963466	refPIF_668	CMiso1.1chr07	25962065	25962571	SANT1-R1_clean.q0.01_peak_1198
CMiso1.1chr08	1090896	1091308	PIL_209	32	47	PIL_CAM_ancient	.	-1	-1	.	.	-1	-1	.
CMiso1.1chr08	3313539	3313866	PIL_210	21	47	PIL_denovo	.	-1	-1	.	.	-1	-1	.
CMiso1.1chr08	3913572	3913840	PIL_211	7	14	PIL_common	CMiso1.1chr08	3912530	3913752	refPIF_673	CMiso1.1chr08	3913443	3914033	SANT1-R1_clean.q0.01_peak_1211
CMiso1.1chr08	5747219	5747486	PIL_212	32	45	PIL_common	CMiso1.1chr08	5747204	5748395	refPIF_676	CMiso1.1chr08	5747101	5747511	SANT1-R1_clean.q0.01_peak_1218
CMiso1.1chr08	7637977	7638470	PIL_213	588	779	PIL_common	CMiso1.1chr08	7636809	7638138	refPIF_678	CMiso1.1chr08	7637855	7638322	SANT1-R1_clean.q0.01_peak_1223
CMiso1.1chr08	7883528	7883749	PIL_214	11	20	PIL_denovo	.	-1	-1	.	.	-1	-1	.
CMiso1.1chr08	8751162	8751361	PIL_215	4	7	PIL_common	CMiso1.1chr08	8751193	8752521	refPIF_681	CMiso1.1chr08	8751084	8751459	SANT1-R1_clean.q0.01_peak_1229
CMiso1.1chr08	9020168	9020487	PIL_216	13	9	PIL_common	CMiso1.1chr08	9019129	9020337	refPIF_684	CMiso1.1chr08	9020022	9020623	SANT1-R1_clean.q0.01_peak_1235
CMiso1.1chr08	13108731	13109030	PIL_217	16	41	PIL_common	CMiso1.1chr08	13108734	13109960	refPIF_701	CMiso1.1chr08	13108528	13109069	SANT1-R1_clean.q0.01_peak_1249
CMiso1.1chr08	13137140	13137296	PIL_218	3	9	PIL_common	CMiso1.1chr08	13136861	13137324	refPIF_702	CMiso1.1chr08	13137094	13137420	SANT1-R1_clean.q0.01_peak_1251
CMiso1.1chr08	15982815	15983278	PIL_219	59	148	PIL_common	CMiso1.1chr08	15982974	15984324	refPIF_709	CMiso1.1chr08	15982830	15983216	SANT1-R1_clean.q0.01_peak_1258
CMiso1.1chr08	16012288	16012975	PIL_220	431	623	PIL_common	CMiso1.1chr08	16011302	16012602	refPIF_710	CMiso1.1chr08	16012453	16012739	SANT1-R1_clean.q0.01_peak_1261
CMiso1.1chr08	17306592	17307179	PIL_221	10	14	PIL_common	CMiso1.1chr08	17305593	17306982	refPIF_714	CMiso1.1chr08	17306674	17307186	SANT1-R1_clean.q0.01_peak_1264
CMiso1.1chr08	19636754	19637431	PIL_222	2857	4161	PIL_common	CMiso1.1chr08	19635674	19636936	refPIF_719	CMiso1.1chr08	19636588	19637214	SANT1-R1_clean.q0.01_peak_1273
CMiso1.1chr08	20445143	20445311	PIL_223	5	4	PIL_common	CMiso1.1chr08	20444946	20445355	refPIF_721	CMiso1.1chr08	20445080	20445606	SANT1-R1_clean.q0.01_peak_1276
CMiso1.1chr08	20662337	20662772	PIL_224	6	8	PIL_common	CMiso1.1chr08	20662337	20663643	refPIF_724	CMiso1.1chr08	20662120	20662730	SANT1-R1_clean.q0.01_peak_1280
CMiso1.1chr08	21162225	21162573	PIL_225	4	7	PIL_common	CMiso1.1chr08	21161155	21162378	refPIF_725	CMiso1.1chr08	21162066	21162612	SANT1-R1_clean.q0.01_peak_1284
CMiso1.1chr08	21644700	21644927	PIL_226	7	19	PIL_common	CMiso1.1chr08	21644759	21645197	refPIF_727	CMiso1.1chr08	21644590	21645071	SANT1-R1_clean.q0.01_peak_1287
CMiso1.1chr08	23446509	23447049	PIL_227	31	64	PIL_common	CMiso1.1chr08	23446739	23447148	refPIF_729	CMiso1.1chr08	23446565	23447021	SANT1-R1_clean.q0.01_peak_1289
CMiso1.1chr08	25010429	25010940	PIL_228	552	890	PIL_common	CMiso1.1chr08	25009586	25010778	refPIF_733	CMiso1.1chr08	25010465	25010823	SANT1-R1_clean.q0.01_peak_1296
CMiso1.1chr08	25015014	25015549	PIL_229	786	933	PIL_common	CMiso1.1chr08	25015307	25016785	refPIF_734	CMiso1.1chr08	25015170	25015618	SANT1-R1_clean.q0.01_peak_1297
CMiso1.1chr08	27285425	27285914	PIL_230	31	47	PIL_common	CMiso1.1chr08	27284947	27285568	refPIF_743	.	-1	-1	.
CMiso1.1chr08	29126219	29126663	PIL_231	8	13	PIL_common	CMiso1.1chr08	29125222	29126555	refPIF_748	CMiso1.1chr08	29126384	29126761	SANT1-R1_clean.q0.01_peak_1322
CMiso1.1chr08	29574324	29575094	PIL_232	970	1490	PIL_common	CMiso1.1chr08	29574654	29577476	refPIF_749	CMiso1.1chr08	29574470	29574882	SANT1-R1_clean.q0.01_peak_1324
CMiso1.1chr08	29599207	29599815	PIL_233	5	19	PIL_common	CMiso1.1chr08	29599481	29600667	refPIF_752	CMiso1.1chr08	29599292	29599613	SANT1-R1_clean.q0.01_peak_1326
CMiso1.1chr08	30345702	30346497	PIL_234	10	24	PIL_denovo	.	-1	-1	.	.	-1	-1	.
CMiso1.1chr08	31859654	31859812	PIL_235	3	3	PIL_common	CMiso1.1chr08	31858838	31859936	refPIF_756	.	-1	-1	.
CMiso1.1chr08	33612884	33613098	PIL_236	3	5	PIL_common	CMiso1.1chr08	33612958	33613401	refPIF_758	CMiso1.1chr08	33612858	33613211	SANT1-R1_clean.q0.01_peak_1346
CMiso1.1chr09	1765772	1766000	PIL_237	3	6	PIL_common	CMiso1.1chr09	1764826	1766009	refPIF_762	CMiso1.1chr09	1765710	1766293	SANT1-R1_clean.q0.01_peak_1354
CMiso1.1chr09	7407801	7408932	PIL_238	1926	3143	PIL_common	CMiso1.1chr09	7408564	7408951	refPIF_786	CMiso1.1chr09	7408288	7408879	SANT1-R1_clean.q0.01_peak_1378
CMiso1.1chr09	7667354	7667935	PIL_239	5	3	PIL_common	CMiso1.1chr09	7667335	7667722	refPIF_789	CMiso1.1chr09	7667466	7667757	SANT1-R1_clean.q0.01_peak_1381
CMiso1.1chr09	8219266	8219448	PIL_240	9	8	PIL_common	CMiso1.1chr09	8218182	8219449	refPIF_790	CMiso1.1chr09	8219185	8219767	SANT1-R1_clean.q0.01_peak_1383
CMiso1.1chr09	8319526	8319701	PIL_241	22	32	PIL_common	CMiso1.1chr09	8316077	8319731	refPIF_793	CMiso1.1chr09	8319500	8319970	SANT1-R1_clean.q0.01_peak_1386
CMiso1.1chr09	8420943	8421300	PIL_242	5	5	PIL_common	CMiso1.1chr09	8420946	8422237	refPIF_794	CMiso1.1chr09	8420726	8421250	SANT1-R1_clean.q0.01_peak_1387
CMiso1.1chr09	9387460	9388066	PIL_243	252	363	PIL_common	CMiso1.1chr09	9387751	9388997	refPIF_798	CMiso1.1chr09	9387557	9388029	SANT1-R1_clean.q0.01_peak_1391
CMiso1.1chr09	9871224	9871675	PIL_244	3	7	PIL_common	CMiso1.1chr09	9870483	9871641	refPIF_802	CMiso1.1chr09	9871424	9871846	SANT1-R1_clean.q0.01_peak_1394
CMiso1.1chr09	9942404	9942568	PIL_245	5	4	PIL_common	CMiso1.1chr09	9941512	9942592	refPIF_803	CMiso1.1chr09	9942324	9942817	SANT1-R1_clean.q0.01_peak_1396
CMiso1.1chr09	10006816	10007695	PIL_246	888	1315	PIL_common	CMiso1.1chr09	10005852	10007071	refPIF_804	CMiso1.1chr09	10006750	10007316	SANT1-R1_clean.q0.01_peak_1398
CMiso1.1chr09	10191463	10191830	PIL_247	6	12	PIL_common	CMiso1.1chr09	10190423	10191643	refPIF_806	CMiso1.1chr09	10191314	10191903	SANT1-R1_clean.q0.01_peak_1400
CMiso1.1chr09	11750482	11750759	PIL_248	5	16	PIL_common	CMiso1.1chr09	11749441	11750662	refPIF_809	CMiso1.1chr09	11750329	11750902	SANT1-R1_clean.q0.01_peak_1406
CMiso1.1chr09	12097064	12097494	PIL_249	13	25	PIL_common	CMiso1.1chr09	12097103	12098236	refPIF_811	CMiso1.1chr09	12097002	12097354	SANT1-R1_clean.q0.01_peak_1409
CMiso1.1chr09	12136929	12137662	PIL_250	12	21	PIL_common	CMiso1.1chr09	12136924	12137011	refPIF_813	.	-1	-1	.
CMiso1.1chr09	13932074	13932664	PIL_251	20	27	PIL_common	CMiso1.1chr09	13932418	13933441	refPIF_818	CMiso1.1chr09	13932212	13932651	SANT1-R1_clean.q0.01_peak_1419
CMiso1.1chr09	14148942	14149563	PIL_252	64	133	PIL_common	CMiso1.1chr09	14147624	14149485	refPIF_820	CMiso1.1chr09	14149283	14149638	SANT1-R1_clean.q0.01_peak_1424
CMiso1.1chr09	14205957	14206527	PIL_253	10	20	PIL_common	CMiso1.1chr09	14206133	14207314	refPIF_821	CMiso1.1chr09	14206140	14206323	SANT1-R1_clean.q0.01_peak_1425
CMiso1.1chr09	14350155	14350327	PIL_254	3	4	PIL_common	CMiso1.1chr09	14349081	14350334	refPIF_822	CMiso1.1chr09	14350049	14350485	SANT1-R1_clean.q0.01_peak_1428
CMiso1.1chr09	14887892	14888451	PIL_255	375	607	PIL_common	CMiso1.1chr09	14886769	14888322	refPIF_827	CMiso1.1chr09	14888006	14888384	SANT1-R1_clean.q0.01_peak_1431
CMiso1.1chr09	15176876	15177323	PIL_256	9	20	PIL_common	CMiso1.1chr09	15175936	15177290	refPIF_828	CMiso1.1chr09	15177043	15177460	SANT1-R1_clean.q0.01_peak_1436
CMiso1.1chr09	17306181	17306260	PIL_257	11	14	PIL_common	CMiso1.1chr09	17305101	17306349	refPIF_838	CMiso1.1chr09	17305941	17306570	SANT1-R1_clean.q0.01_peak_1448
CMiso1.1chr09	18016700	18016876	PIL_258	4	4	PIL_common	CMiso1.1chr09	18015701	18016877	refPIF_844	CMiso1.1chr09	18016559	18017000	SANT1-R1_clean.q0.01_peak_1455
CMiso1.1chr09	19354237	19354466	PIL_259	20	25	PIL_denovo	.	-1	-1	.	.	-1	-1	.
CMiso1.1chr09	21095439	21095986	PIL_260	4	11	PIL_common	CMiso1.1chr09	21094655	21095842	refPIF_851	CMiso1.1chr09	21095517	21096043	SANT1-R1_clean.q0.01_peak_1463
CMiso1.1chr10	3346842	3347120	PIL_261	15	14	PIL_common	CMiso1.1chr10	3345811	3347012	refPIF_859	CMiso1.1chr10	3346702	3347152	SANT1-R1_clean.q0.01_peak_1550
CMiso1.1chr10	5218088	5218735	PIL_262	9	15	PIL_common	CMiso1.1chr10	5218359	5218787	refPIF_866	CMiso1.1chr10	5218251	5218538	SANT1-R1_clean.q0.01_peak_1562
CMiso1.1chr10	6678453	6678615	PIL_263	3	6	PIL_common	CMiso1.1chr10	6678456	6679748	refPIF_869	CMiso1.1chr10	6678371	6678728	SANT1-R1_clean.q0.01_peak_1567
CMiso1.1chr10	7148286	7149611	PIL_264	24621	36148	PIL_common	CMiso1.1chr10	7148813	7151776	refPIF_870	CMiso1.1chr10	7148595	7149039	SANT1-R1_clean.q0.01_peak_1569
CMiso1.1chr10	7171681	7171885	PIL_265	53	72	PIL_common	CMiso1.1chr10	7171684	7172289	refPIF_873	CMiso1.1chr10	7171492	7172437	SANT1-R1_clean.q0.01_peak_1571
CMiso1.1chr10	7235458	7235797	PIL_266	9	9	PIL_common	CMiso1.1chr10	7234634	7235784	refPIF_874	CMiso1.1chr10	7235527	7235822	SANT1-R1_clean.q0.01_peak_1573
CMiso1.1chr10	7514068	7514399	PIL_267	14	40	PIL_common	CMiso1.1chr10	7514090	7514416	refPIF_876	CMiso1.1chr10	7514198	7514541	SANT1-R1_clean.q0.01_peak_1575
CMiso1.1chr10	9696618	9696903	PIL_268	6	13	PIL_common	CMiso1.1chr10	9696729	9697931	refPIF_879	CMiso1.1chr10	9696511	9696955	SANT1-R1_clean.q0.01_peak_1580
CMiso1.1chr10	12164598	12165151	PIL_269	7	18	PIL_common	CMiso1.1chr10	12163567	12164791	refPIF_885	CMiso1.1chr10	12164506	12165003	SANT1-R1_clean.q0.01_peak_1588
CMiso1.1chr10	13342035	13342455	PIL_270	3	6	PIL_common	CMiso1.1chr10	13341087	13342464	refPIF_886	CMiso1.1chr10	13342191	13342544	SANT1-R1_clean.q0.01_peak_1595
CMiso1.1chr10	15933011	15933420	PIL_271	18	26	PIL_common	CMiso1.1chr10	15933238	15934444	refPIF_899	CMiso1.1chr10	15932958	15933545	SANT1-R1_clean.q0.01_peak_1608
CMiso1.1chr10	16017553	16018004	PIL_272	30	83	PIL_common	CMiso1.1chr10	16017605	16018899	refPIF_900	CMiso1.1chr10	16017537	16017888	SANT1-R1_clean.q0.01_peak_1610
CMiso1.1chr10	16420208	16420417	PIL_273	13	20	PIL_common	CMiso1.1chr10	16420213	16420414	refPIF_903	CMiso1.1chr10	16420061	16420588	SANT1-R1_clean.q0.01_peak_1615
CMiso1.1chr10	18299314	18299889	PIL_274	131	198	PIL_common	CMiso1.1chr10	18299460	18301190	refPIF_908	CMiso1.1chr10	18299344	18299821	SANT1-R1_clean.q0.01_peak_1625
CMiso1.1chr10	21836367	21836687	PIL_275	17	20	PIL_common	CMiso1.1chr10	21836390	21837607	refPIF_911	CMiso1.1chr10	21836235	21836657	SANT1-R1_clean.q0.01_peak_1630
CMiso1.1chr10	23874958	23875170	PIL_276	32	50	PIL_denovo	.	-1	-1	.	.	-1	-1	.
CMiso1.1chr11	31090	31255	PIL_277	7	14	PIL_common	CMiso1.1chr11	31075	31312	refPIF_916	CMiso1.1chr11	30953	31426	SANT1-R1_clean.q0.01_peak_1646
CMiso1.1chr11	71561	71699	PIL_278	6	3	PIL_common	CMiso1.1chr11	71513	73563	refPIF_919	CMiso1.1chr11	71361	71767	SANT1-R1_clean.q0.01_peak_1647
CMiso1.1chr11	162012	162569	PIL_279	32	44	PIL_denovo	.	-1	-1	.	.	-1	-1	.
CMiso1.1chr11	349088	349670	PIL_280	16	16	PIL_denovo	.	-1	-1	.	.	-1	-1	.
CMiso1.1chr11	825074	825289	PIL_281	12	26	PIL_common	CMiso1.1chr11	825105	825752	refPIF_921	CMiso1.1chr11	825066	825353	SANT1-R1_clean.q0.01_peak_1654
CMiso1.1chr11	3156538	3157335	PIL_282	1346	2006	PIL_common	CMiso1.1chr11	3156479	3156931	refPIF_929	CMiso1.1chr11	3156615	3157111	SANT1-R1_clean.q0.01_peak_1664
CMiso1.1chr11	4077160	4077539	PIL_283	5	10	PIL_common	CMiso1.1chr11	4075505	4077304	refPIF_930	CMiso1.1chr11	4077084	4077549	SANT1-R1_clean.q0.01_peak_1666
CMiso1.1chr11	4234593	4234994	PIL_284	7	9	PIL_common	CMiso1.1chr11	4233730	4234950	refPIF_932	CMiso1.1chr11	4234632	4235004	SANT1-R1_clean.q0.01_peak_1668
CMiso1.1chr11	4244568	4245126	PIL_285	5	5	PIL_common	CMiso1.1chr11	4243695	4244877	refPIF_933	CMiso1.1chr11	4244561	4245067	SANT1-R1_clean.q0.01_peak_1670
CMiso1.1chr11	4519793	4520178	PIL_286	6	17	PIL_common	CMiso1.1chr11	4519871	4521040	refPIF_935	CMiso1.1chr11	4519761	4520163	SANT1-R1_clean.q0.01_peak_1671
CMiso1.1chr11	5709380	5710456	PIL_287	497	783	PIL_common	CMiso1.1chr11	5709766	5711047	refPIF_936	CMiso1.1chr11	5709539	5710034	SANT1-R1_clean.q0.01_peak_1674
CMiso1.1chr11	8419889	8420496	PIL_288	7306	10185	PIL_common	CMiso1.1chr11	8417293	8420282	refPIF_942	CMiso1.1chr11	8420086	8420477	SANT1-R1_clean.q0.01_peak_1686
CMiso1.1chr11	9296281	9296607	PIL_289	73	100	PIL_common	CMiso1.1chr11	9296421	9297719	refPIF_943	CMiso1.1chr11	9296143	9296740	SANT1-R1_clean.q0.01_peak_1687
CMiso1.1chr11	11472701	11473316	PIL_290	39	37	PIL_common	CMiso1.1chr11	11473176	11475806	refPIF_949	.	-1	-1	.
CMiso1.1chr11	12999848	13000127	PIL_291	4	6	PIL_common	CMiso1.1chr11	12999947	13001152	refPIF_953	CMiso1.1chr11	12999808	13000259	SANT1-R1_clean.q0.01_peak_1699
CMiso1.1chr11	13241757	13242490	PIL_292	233	278	PIL_common	CMiso1.1chr11	13242188	13243778	refPIF_954	CMiso1.1chr11	13242101	13242438	SANT1-R1_clean.q0.01_peak_1701
CMiso1.1chr11	17267239	17268022	PIL_293	691	894	PIL_common	CMiso1.1chr11	17263749	17267665	refPIF_963	CMiso1.1chr11	17267232	17267895	SANT1-R1_clean.q0.01_peak_1724
CMiso1.1chr11	18370211	18370456	PIL_294	10	31	PIL_common	CMiso1.1chr11	18369063	18370381	refPIF_966	CMiso1.1chr11	18370108	18370486	SANT1-R1_clean.q0.01_peak_1728
CMiso1.1chr11	18470297	18470792	PIL_295	14	19	PIL_common	CMiso1.1chr11	18469648	18470689	refPIF_967	CMiso1.1chr11	18470430	18470814	SANT1-R1_clean.q0.01_peak_1730
CMiso1.1chr11	18819826	18820397	PIL_296	17	17	PIL_common	CMiso1.1chr11	18820032	18821315	refPIF_969	CMiso1.1chr11	18819896	18820217	SANT1-R1_clean.q0.01_peak_1732
CMiso1.1chr11	20113612	20114017	PIL_297	15	22	PIL_denovo	.	-1	-1	.	.	-1	-1	.
CMiso1.1chr11	20323985	20324431	PIL_298	10	20	PIL_common	CMiso1.1chr11	20323931	20324348	refPIF_974	CMiso1.1chr11	20324134	20324406	SANT1-R1_clean.q0.01_peak_1738
CMiso1.1chr11	20943211	20943545	PIL_299	9	11	PIL_common	CMiso1.1chr11	20943256	20944468	refPIF_975	CMiso1.1chr11	20943017	20943570	SANT1-R1_clean.q0.01_peak_1739
CMiso1.1chr11	22020055	22020510	PIL_300	3	7	PIL_common	CMiso1.1chr11	22020118	22021234	refPIF_978	CMiso1.1chr11	22019900	22020320	SANT1-R1_clean.q0.01_peak_1749
CMiso1.1chr11	22359258	22359624	PIL_301	7	6	PIL_common	CMiso1.1chr11	22359274	22360497	refPIF_979	CMiso1.1chr11	22359199	22359588	SANT1-R1_clean.q0.01_peak_1751
CMiso1.1chr11	23364520	23365197	PIL_302	775	969	PIL_common	CMiso1.1chr11	23364810	23369503	refPIF_982	CMiso1.1chr11	23364604	23365046	SANT1-R1_clean.q0.01_peak_1758
CMiso1.1chr11	23571837	23572239	PIL_303	11	40	PIL_common	CMiso1.1chr11	23570690	23572132	refPIF_983	CMiso1.1chr11	23571736	23572306	SANT1-R1_clean.q0.01_peak_1761
CMiso1.1chr11	25063378	25063930	PIL_304	830	1179	PIL_common	CMiso1.1chr11	25062266	25063559	refPIF_989	CMiso1.1chr11	25063238	25063694	SANT1-R1_clean.q0.01_peak_1769
CMiso1.1chr11	25199179	25199677	PIL_305	919	1333	PIL_common	CMiso1.1chr11	25198164	25199465	refPIF_990	CMiso1.1chr11	25199155	25199528	SANT1-R1_clean.q0.01_peak_1772
CMiso1.1chr11	25736770	25737034	PIL_306	6	6	PIL_common	CMiso1.1chr11	25736764	25737919	refPIF_991	CMiso1.1chr11	25736575	25737084	SANT1-R1_clean.q0.01_peak_1775
CMiso1.1chr11	26836856	26837233	PIL_307	62	101	PIL_denovo	.	-1	-1	.	.	-1	-1	.
CMiso1.1chr11	30134792	30135275	PIL_308	19	43	PIL_common	CMiso1.1chr11	30134970	30136104	refPIF_999	CMiso1.1chr11	30134767	30135255	SANT1-R1_clean.q0.01_peak_1792
CMiso1.1chr11	32702253	32702585	PIL_309	7	11	PIL_common	CMiso1.1chr11	32702321	32703560	refPIF_1002	CMiso1.1chr11	32702212	32702643	SANT1-R1_clean.q0.01_peak_1797
CMiso1.1chr11	33313994	33314173	PIL_310	10	16	PIL_denovo	.	-1	-1	.	.	-1	-1	.
CMiso1.1chr11	33439793	33440319	PIL_311	9	29	PIL_common	CMiso1.1chr11	33439874	33441060	refPIF_1005	CMiso1.1chr11	33439766	33440138	SANT1-R1_clean.q0.01_peak_1802
CMiso1.1chr12	427893	427996	PIL_312	4	7	PIL_common	CMiso1.1chr12	426608	428009	refPIF_1006	.	-1	-1	.
CMiso1.1chr12	777578	777948	PIL_313	7	9	PIL_common	CMiso1.1chr12	776756	777975	refPIF_1010	CMiso1.1chr12	777682	778179	SANT1-R1_clean.q0.01_peak_1810
CMiso1.1chr12	1173218	1173646	PIL_314	19	37	PIL_denovo	.	-1	-1	.	.	-1	-1	.
CMiso1.1chr12	1335444	1335630	PIL_315	21	38	PIL_common	CMiso1.1chr12	1334413	1335627	refPIF_1011	CMiso1.1chr12	1335317	1335781	SANT1-R1_clean.q0.01_peak_1813
CMiso1.1chr12	5078344	5079337	PIL_316	930	1327	PIL_common	CMiso1.1chr12	5077435	5078730	refPIF_1019	CMiso1.1chr12	5078425	5079023	SANT1-R1_clean.q0.01_peak_1826
CMiso1.1chr12	8698881	8699153	PIL_317	6	4	PIL_common	CMiso1.1chr12	8698780	8699234	refPIF_1027	CMiso1.1chr12	8698954	8699365	SANT1-R1_clean.q0.01_peak_1831
CMiso1.1chr12	10192924	10194301	PIL_318	32277	49461	PIL_common	CMiso1.1chr12	10193598	10197520	refPIF_1032	CMiso1.1chr12	10193381	10194045	SANT1-R1_clean.q0.01_peak_1836
CMiso1.1chr12	11311770	11312105	PIL_319	18	28	PIL_common	CMiso1.1chr12	11311927	11313215	refPIF_1035	CMiso1.1chr12	11311740	11312252	SANT1-R1_clean.q0.01_peak_1838
CMiso1.1chr12	11623313	11623537	PIL_320	3	3	PIL_common	CMiso1.1chr12	11623290	11623733	refPIF_1037	CMiso1.1chr12	11623264	11623490	SANT1-R1_clean.q0.01_peak_1843
CMiso1.1chr12	11660257	11660796	PIL_321	11	11	PIL_common	CMiso1.1chr12	11659390	11660576	refPIF_1038	CMiso1.1chr12	11660301	11660755	SANT1-R1_clean.q0.01_peak_1845
CMiso1.1chr12	13531637	13531904	PIL_322	8	19	PIL_common	CMiso1.1chr12	13531630	13533049	refPIF_1044	CMiso1.1chr12	13531472	13531932	SANT1-R1_clean.q0.01_peak_1855
CMiso1.1chr12	15886410	15886797	PIL_323	4	17	PIL_common	CMiso1.1chr12	15886497	15887719	refPIF_1056	CMiso1.1chr12	15886309	15886813	SANT1-R1_clean.q0.01_peak_1871
CMiso1.1chr12	17357072	17357389	PIL_324	9	19	PIL_common	CMiso1.1chr12	17357016	17358262	refPIF_1059	.	-1	-1	.
CMiso1.1chr12	18967604	18967780	PIL_325	8	17	PIL_common	CMiso1.1chr12	18967398	18967778	refPIF_1063	CMiso1.1chr12	18967524	18968041	SANT1-R1_clean.q0.01_peak_1892
CMiso1.1chr12	20084100	20084760	PIL_326	1238	1708	PIL_common	CMiso1.1chr12	20082501	20084458	refPIF_1070	CMiso1.1chr12	20084151	20084644	SANT1-R1_clean.q0.01_peak_1900
CMiso1.1chr12	20839377	20839978	PIL_327	32	46	PIL_common	CMiso1.1chr12	20838433	20839628	refPIF_1072	CMiso1.1chr12	20839410	20839837	SANT1-R1_clean.q0.01_peak_1902
CMiso1.1chr12	21645403	21645555	PIL_328	4	5	PIL_common	CMiso1.1chr12	21645377	21646554	refPIF_1077	CMiso1.1chr12	21645279	21645662	SANT1-R1_clean.q0.01_peak_1909
CMiso1.1chr12	23124041	23124397	PIL_329	25	28	PIL_common	CMiso1.1chr12	23123235	23124388	refPIF_1081	CMiso1.1chr12	23124065	23124592	SANT1-R1_clean.q0.01_peak_1916
CMiso1.1chr12	23428727	23428898	PIL_330	197	242	PIL_common	CMiso1.1chr12	23428742	23428923	refPIF_1083	CMiso1.1chr12	23428673	23428937	SANT1-R1_clean.q0.01_peak_1917
CMiso1.1chr12	24485009	24485298	PIL_331	5	6	PIL_common	CMiso1.1chr12	24484112	24485296	refPIF_1085	CMiso1.1chr12	24485002	24485460	SANT1-R1_clean.q0.01_peak_1920
CMiso1.1chr12	25972551	25972888	PIL_332	23	31	PIL_denovo	.	-1	-1	.	.	-1	-1	.
