# Supplementary material for: Harbinger transposon insertion in ethylene signaling gene leads to emergence of new sexual forms in cucurbits
Source: Nat Commun. 2024 Jun 7;15:4877. doi: 10.1038/s41467-024-49250-9 (PMC11161486; doi:10.1038/s41467-024-49250-9)
Supplement: Supplementary file 6 — Supplementary Data 3 [file 41467_2024_49250_MOESM6_ESM.xlsx]

## Sheet: DATASET3 SANT1 binding
DATASET3 SANT1 binding site identified by DAPseq					DATASET 3 SANT1 binding site identified by DAPseq
Chr	Start	End	Name	length	Chr	Start	End	Name	annotation for peak pair
CMiso1.1chr00	159291	160065	SANT_peak_1	774	CMiso1.1chr00	159291	160065	SANT_peak_1	.
CMiso1.1chr00	205442	205908	SANT_peak_2	466	CMiso1.1chr00	205442	205908	SANT_peak_2	.
CMiso1.1chr00	259634	260379	SANT_peak_3	745	CMiso1.1chr00	259634	260379	SANT_peak_3	.
CMiso1.1chr00	728224	728768	SANT_peak_4	544	CMiso1.1chr00	728224	728768	SANT_peak_4	.
CMiso1.1chr00	1127969	1128371	SANT_peak_5	402	CMiso1.1chr00	1127969	1128371	SANT_peak_5	.
CMiso1.1chr00	1410371	1411424	SANT_peak_6	1053	CMiso1.1chr00	1410371	1411424	SANT_peak_6	.
CMiso1.1chr00	1595714	1596011	SANT_peak_7	297	CMiso1.1chr00	1595714	1596011	SANT_peak_7	.
CMiso1.1chr00	2215253	2215474	SANT_peak_8	221	CMiso1.1chr00	2215253	2215474	SANT_peak_8	.
CMiso1.1chr00	2366985	2367201	SANT_peak_9	216	CMiso1.1chr00	2366985	2367201	SANT_peak_9	.
CMiso1.1chr00	2374811	2375189	SANT_peak_10	378	CMiso1.1chr00	2374811	2375189	SANT_peak_10	.
CMiso1.1chr00	3171791	3172020	SANT_peak_11	229	CMiso1.1chr00	3171791	3172020	SANT_peak_11	.
CMiso1.1chr00	3173260	3173749	SANT_peak_12	489	CMiso1.1chr00	3173260	3173749	SANT_peak_12	.
CMiso1.1chr00	3174018	3174583	SANT_peak_13	565	CMiso1.1chr00	3174018	3174583	SANT_peak_13	.
CMiso1.1chr00	3174842	3175471	SANT_peak_14	629	CMiso1.1chr00	3174842	3175471	SANT_peak_14	.
CMiso1.1chr00	3179329	3179883	SANT_peak_15	554	CMiso1.1chr00	3179329	3179883	SANT_peak_15	.
CMiso1.1chr00	3181238	3182302	SANT_peak_16	1064	CMiso1.1chr00	3181238	3182302	SANT_peak_16	.
CMiso1.1chr00	3183543	3184042	SANT_peak_17	499	CMiso1.1chr00	3183543	3184042	SANT_peak_17	.
CMiso1.1chr00	3184329	3184853	SANT_peak_18	524	CMiso1.1chr00	3184329	3184853	SANT_peak_18	.
CMiso1.1chr00	3185120	3185613	SANT_peak_19	493	CMiso1.1chr00	3185120	3185613	SANT_peak_19	.
CMiso1.1chr00	3189608	3190152	SANT_peak_20	544	CMiso1.1chr00	3189608	3190152	SANT_peak_20	.
CMiso1.1chr00	3191507	3192579	SANT_peak_21	1072	CMiso1.1chr00	3191507	3192579	SANT_peak_21	.
CMiso1.1chr00	3193817	3194370	SANT_peak_22	553	CMiso1.1chr00	3193817	3194370	SANT_peak_22	.
CMiso1.1chr00	3195380	3195813	SANT_peak_23	433	CMiso1.1chr00	3195380	3195813	SANT_peak_23	.
CMiso1.1chr00	3199886	3200418	SANT_peak_24	532	CMiso1.1chr00	3199886	3200418	SANT_peak_24	.
CMiso1.1chr00	3201548	3202293	SANT_peak_25	745	CMiso1.1chr00	3201548	3202293	SANT_peak_25	.
CMiso1.1chr00	3202480	3202853	SANT_peak_26	373	CMiso1.1chr00	3202480	3202853	SANT_peak_26	.
CMiso1.1chr00	3204094	3204581	SANT_peak_27	487	CMiso1.1chr00	3204094	3204581	SANT_peak_27	.
CMiso1.1chr00	3204832	3205338	SANT_peak_28	506	CMiso1.1chr00	3204832	3205338	SANT_peak_28	.
CMiso1.1chr00	3205763	3206151	SANT_peak_29	388	CMiso1.1chr00	3205763	3206151	SANT_peak_29	.
CMiso1.1chr00	3211792	3213135	SANT_peak_30	1343	CMiso1.1chr00	3211792	3213135	SANT_peak_30	.
CMiso1.1chr00	3213667	3214022	SANT_peak_31	355	CMiso1.1chr00	3213667	3214022	SANT_peak_31	.
CMiso1.1chr00	3214809	3215051	SANT_peak_32	242	CMiso1.1chr00	3214809	3215051	SANT_peak_32	.
CMiso1.1chr00	3216017	3216252	SANT_peak_33	235	CMiso1.1chr00	3216017	3216252	SANT_peak_33	.
CMiso1.1chr00	3216504	3216851	SANT_peak_34	347	CMiso1.1chr00	3216504	3216851	SANT_peak_34	.
CMiso1.1chr00	3217044	3217289	SANT_peak_35	245	CMiso1.1chr00	3217044	3217289	SANT_peak_35	.
CMiso1.1chr01	33	255	SANT_peak_36	222	CMiso1.1chr01	33	255	SANT_peak_36	.
CMiso1.1chr01	776560	776812	SANT_peak_37	252	CMiso1.1chr01	776560	776812	SANT_peak_37	.
CMiso1.1chr01	1293580	1293785	SANT_peak_38	205	CMiso1.1chr01	1293580	1293785	SANT_peak_38	.
CMiso1.1chr01	1583970	1584532	SANT_peak_39	562	CMiso1.1chr01	1583970	1584532	SANT_peak_39	SANT1_peak_pair_0_A
CMiso1.1chr01	1585130	1585752	SANT_peak_40	622	CMiso1.1chr01	1585130	1585752	SANT_peak_40	SANT1_peak_pair_0_B
CMiso1.1chr01	2118435	2118658	SANT_peak_41	223	CMiso1.1chr01	2118435	2118658	SANT_peak_41	.
CMiso1.1chr01	2185337	2185789	SANT_peak_42	452	CMiso1.1chr01	2185337	2185789	SANT_peak_42	SANT1_peak_pair_1_A
CMiso1.1chr01	2186381	2186945	SANT_peak_43	564	CMiso1.1chr01	2186381	2186945	SANT_peak_43	SANT1_peak_pair_1_B
CMiso1.1chr01	2221536	2221994	SANT_peak_44	458	CMiso1.1chr01	2221536	2221994	SANT_peak_44	SANT1_peak_pair_2_A
CMiso1.1chr01	2222602	2222968	SANT_peak_45	366	CMiso1.1chr01	2222602	2222968	SANT_peak_45	SANT1_peak_pair_2_B
CMiso1.1chr01	2467662	2467928	SANT_peak_46	266	CMiso1.1chr01	2467662	2467928	SANT_peak_46	.
CMiso1.1chr01	3081115	3081424	SANT_peak_47	309	CMiso1.1chr01	3081115	3081424	SANT_peak_47	.
CMiso1.1chr01	3602139	3602331	SANT_peak_48	192	CMiso1.1chr01	3602139	3602331	SANT_peak_48	.
CMiso1.1chr01	3715203	3715614	SANT_peak_49	411	CMiso1.1chr01	3715203	3715614	SANT_peak_49	SANT1_peak_pair_3_A
CMiso1.1chr01	3715891	3716075	SANT_peak_50	184	CMiso1.1chr01	3715891	3716075	SANT_peak_50	SANT1_peak_pair_3_B
CMiso1.1chr01	4025842	4026267	SANT_peak_51	425	CMiso1.1chr01	4025842	4026267	SANT_peak_51	SANT1_peak_pair_4_A
CMiso1.1chr01	4026838	4027345	SANT_peak_52	507	CMiso1.1chr01	4026838	4027345	SANT_peak_52	SANT1_peak_pair_4_B
CMiso1.1chr01	4237457	4237983	SANT_peak_53	526	CMiso1.1chr01	4237457	4237983	SANT_peak_53	.
CMiso1.1chr01	4317175	4317494	SANT_peak_54	319	CMiso1.1chr01	4317175	4317494	SANT_peak_54	.
CMiso1.1chr01	4906755	4907363	SANT_peak_55	608	CMiso1.1chr01	4906755	4907363	SANT_peak_55	.
CMiso1.1chr01	4970114	4970327	SANT_peak_56	213	CMiso1.1chr01	4970114	4970327	SANT_peak_56	.
CMiso1.1chr01	6450843	6451483	SANT_peak_57	640	CMiso1.1chr01	6450843	6451483	SANT_peak_57	.
CMiso1.1chr01	7061857	7062065	SANT_peak_58	208	CMiso1.1chr01	7061857	7062065	SANT_peak_58	.
CMiso1.1chr01	7151295	7151627	SANT_peak_59	332	CMiso1.1chr01	7151295	7151627	SANT_peak_59	.
CMiso1.1chr01	7516820	7517214	SANT_peak_60	394	CMiso1.1chr01	7516820	7517214	SANT_peak_60	SANT1_peak_pair_5_A
CMiso1.1chr01	7517904	7518237	SANT_peak_61	333	CMiso1.1chr01	7517904	7518237	SANT_peak_61	SANT1_peak_pair_5_B
CMiso1.1chr01	7608354	7608682	SANT_peak_62	328	CMiso1.1chr01	7608354	7608682	SANT_peak_62	.
CMiso1.1chr01	7669645	7669982	SANT_peak_63	337	CMiso1.1chr01	7669645	7669982	SANT_peak_63	.
CMiso1.1chr01	7761194	7761654	SANT_peak_64	460	CMiso1.1chr01	7761194	7761654	SANT_peak_64	.
CMiso1.1chr01	7827796	7828149	SANT_peak_65	353	CMiso1.1chr01	7827796	7828149	SANT_peak_65	SANT1_peak_pair_6_A
CMiso1.1chr01	7830173	7830691	SANT_peak_66	518	CMiso1.1chr01	7830173	7830691	SANT_peak_66	SANT1_peak_pair_6_B
CMiso1.1chr01	9330898	9331228	SANT_peak_67	330	CMiso1.1chr01	9330898	9331228	SANT_peak_67	.
CMiso1.1chr01	9396653	9396976	SANT_peak_68	323	CMiso1.1chr01	9396653	9396976	SANT_peak_68	.
CMiso1.1chr01	9499835	9500227	SANT_peak_69	392	CMiso1.1chr01	9499835	9500227	SANT_peak_69	.
CMiso1.1chr01	9744299	9744886	SANT_peak_70	587	CMiso1.1chr01	9744299	9744886	SANT_peak_70	.
CMiso1.1chr01	10374415	10374627	SANT_peak_71	212	CMiso1.1chr01	10374415	10374627	SANT_peak_71	.
CMiso1.1chr01	10864994	10865252	SANT_peak_72	258	CMiso1.1chr01	10864994	10865252	SANT_peak_72	.
CMiso1.1chr01	11250998	11251428	SANT_peak_73	430	CMiso1.1chr01	11250998	11251428	SANT_peak_73	.
CMiso1.1chr01	11414584	11414916	SANT_peak_74	332	CMiso1.1chr01	11414584	11414916	SANT_peak_74	.
CMiso1.1chr01	11716812	11717070	SANT_peak_75	258	CMiso1.1chr01	11716812	11717070	SANT_peak_75	.
CMiso1.1chr01	12076662	12077262	SANT_peak_76	600	CMiso1.1chr01	12076662	12077262	SANT_peak_76	SANT1_peak_pair_7_A
CMiso1.1chr01	12077822	12078382	SANT_peak_77	560	CMiso1.1chr01	12077822	12078382	SANT_peak_77	SANT1_peak_pair_7_B
CMiso1.1chr01	12508765	12508971	SANT_peak_78	206	CMiso1.1chr01	12508765	12508971	SANT_peak_78	.
CMiso1.1chr01	12850863	12851536	SANT_peak_79	673	CMiso1.1chr01	12850863	12851536	SANT_peak_79	SANT1_peak_pair_8_A
CMiso1.1chr01	12854945	12855405	SANT_peak_80	460	CMiso1.1chr01	12854945	12855405	SANT_peak_80	SANT1_peak_pair_8_B
CMiso1.1chr01	13196757	13197058	SANT_peak_81	301	CMiso1.1chr01	13196757	13197058	SANT_peak_81	.
CMiso1.1chr01	13519717	13520174	SANT_peak_82	457	CMiso1.1chr01	13519717	13520174	SANT_peak_82	SANT1_peak_pair_9_A
CMiso1.1chr01	13521005	13521461	SANT_peak_83	456	CMiso1.1chr01	13521005	13521461	SANT_peak_83	SANT1_peak_pair_9_B
CMiso1.1chr01	14140089	14140416	SANT_peak_84	327	CMiso1.1chr01	14140089	14140416	SANT_peak_84	.
CMiso1.1chr01	14247016	14247408	SANT_peak_85	392	CMiso1.1chr01	14247016	14247408	SANT_peak_85	.
CMiso1.1chr01	14573722	14574211	SANT_peak_86	489	CMiso1.1chr01	14573722	14574211	SANT_peak_86	.
CMiso1.1chr01	14584039	14584301	SANT_peak_87	262	CMiso1.1chr01	14584039	14584301	SANT_peak_87	.
CMiso1.1chr01	14646944	14647352	SANT_peak_88	408	CMiso1.1chr01	14646944	14647352	SANT_peak_88	SANT1_peak_pair_10_A
CMiso1.1chr01	14649880	14650190	SANT_peak_89	310	CMiso1.1chr01	14649880	14650190	SANT_peak_89	SANT1_peak_pair_10_B
CMiso1.1chr01	15310911	15311246	SANT_peak_90	335	CMiso1.1chr01	15310911	15311246	SANT_peak_90	.
CMiso1.1chr01	15595426	15595774	SANT_peak_91	348	CMiso1.1chr01	15595426	15595774	SANT_peak_91	.
CMiso1.1chr01	15739183	15739710	SANT_peak_92	527	CMiso1.1chr01	15739183	15739710	SANT_peak_92	SANT1_peak_pair_11_A
CMiso1.1chr01	15740275	15740802	SANT_peak_93	527	CMiso1.1chr01	15740275	15740802	SANT_peak_93	SANT1_peak_pair_11_B
CMiso1.1chr01	15821542	15821813	SANT_peak_94	271	CMiso1.1chr01	15821542	15821813	SANT_peak_94	.
CMiso1.1chr01	16140123	16140622	SANT_peak_95	499	CMiso1.1chr01	16140123	16140622	SANT_peak_95	SANT1_peak_pair_12_A
CMiso1.1chr01	16143271	16143708	SANT_peak_96	437	CMiso1.1chr01	16143271	16143708	SANT_peak_96	SANT1_peak_pair_12_B
CMiso1.1chr01	16220110	16220601	SANT_peak_97	491	CMiso1.1chr01	16220110	16220601	SANT_peak_97	.
CMiso1.1chr01	16252303	16252588	SANT_peak_98	285	CMiso1.1chr01	16252303	16252588	SANT_peak_98	.
CMiso1.1chr01	16310287	16310671	SANT_peak_99	384	CMiso1.1chr01	16310287	16310671	SANT_peak_99	SANT1_peak_pair_13_A
CMiso1.1chr01	16314001	16314309	SANT_peak_100	308	CMiso1.1chr01	16314001	16314309	SANT_peak_100	SANT1_peak_pair_13_B
CMiso1.1chr01	16726901	16727176	SANT_peak_101	275	CMiso1.1chr01	16726901	16727176	SANT_peak_101	.
CMiso1.1chr01	17300954	17301530	SANT_peak_102	576	CMiso1.1chr01	17300954	17301530	SANT_peak_102	SANT1_peak_pair_14_A
CMiso1.1chr01	17302035	17302623	SANT_peak_103	588	CMiso1.1chr01	17302035	17302623	SANT_peak_103	SANT1_peak_pair_14_B
CMiso1.1chr01	17676006	17676226	SANT_peak_104	220	CMiso1.1chr01	17676006	17676226	SANT_peak_104	.
CMiso1.1chr01	18019485	18019822	SANT_peak_105	337	CMiso1.1chr01	18019485	18019822	SANT_peak_105	.
CMiso1.1chr01	18124895	18125320	SANT_peak_106	425	CMiso1.1chr01	18124895	18125320	SANT_peak_106	.
CMiso1.1chr01	18169611	18170022	SANT_peak_107	411	CMiso1.1chr01	18169611	18170022	SANT_peak_107	SANT1_peak_pair_15_A
CMiso1.1chr01	18170811	18171263	SANT_peak_108	452	CMiso1.1chr01	18170811	18171263	SANT_peak_108	SANT1_peak_pair_15_B
CMiso1.1chr01	18184591	18185004	SANT_peak_109	413	CMiso1.1chr01	18184591	18185004	SANT_peak_109	.
CMiso1.1chr01	18387327	18387610	SANT_peak_110	283	CMiso1.1chr01	18387327	18387610	SANT_peak_110	.
CMiso1.1chr01	18820440	18820761	SANT_peak_111	321	CMiso1.1chr01	18820440	18820761	SANT_peak_111	.
CMiso1.1chr01	19513874	19514210	SANT_peak_112	336	CMiso1.1chr01	19513874	19514210	SANT_peak_112	SANT1_peak_pair_16_A
CMiso1.1chr01	19518119	19518592	SANT_peak_113	473	CMiso1.1chr01	19518119	19518592	SANT_peak_113	SANT1_peak_pair_16_B
CMiso1.1chr01	19670000	19670539	SANT_peak_114	539	CMiso1.1chr01	19670000	19670539	SANT_peak_114	SANT1_peak_pair_17_A
CMiso1.1chr01	19671531	19672046	SANT_peak_115	515	CMiso1.1chr01	19671531	19672046	SANT_peak_115	SANT1_peak_pair_17_B
CMiso1.1chr01	19703031	19703405	SANT_peak_116	374	CMiso1.1chr01	19703031	19703405	SANT_peak_116	.
CMiso1.1chr01	19876333	19876835	SANT_peak_117	502	CMiso1.1chr01	19876333	19876835	SANT_peak_117	SANT1_peak_pair_18_A
CMiso1.1chr01	19877598	19878062	SANT_peak_118	464	CMiso1.1chr01	19877598	19878062	SANT_peak_118	SANT1_peak_pair_18_B
CMiso1.1chr01	20842737	20843004	SANT_peak_119	267	CMiso1.1chr01	20842737	20843004	SANT_peak_119	.
CMiso1.1chr01	21100968	21101530	SANT_peak_120	562	CMiso1.1chr01	21100968	21101530	SANT_peak_120	.
CMiso1.1chr01	21107664	21108059	SANT_peak_121	395	CMiso1.1chr01	21107664	21108059	SANT_peak_121	.
CMiso1.1chr01	21351656	21352120	SANT_peak_122	464	CMiso1.1chr01	21351656	21352120	SANT_peak_122	.
CMiso1.1chr01	21479971	21480324	SANT_peak_123	353	CMiso1.1chr01	21479971	21480324	SANT_peak_123	.
CMiso1.1chr01	21872960	21873427	SANT_peak_124	467	CMiso1.1chr01	21872960	21873427	SANT_peak_124	SANT1_peak_pair_19_A
CMiso1.1chr01	21874086	21874567	SANT_peak_125	481	CMiso1.1chr01	21874086	21874567	SANT_peak_125	SANT1_peak_pair_19_B
CMiso1.1chr01	22253922	22254309	SANT_peak_126	387	CMiso1.1chr01	22253922	22254309	SANT_peak_126	.
CMiso1.1chr01	23002091	23002380	SANT_peak_127	289	CMiso1.1chr01	23002091	23002380	SANT_peak_127	.
CMiso1.1chr01	23039860	23040164	SANT_peak_128	304	CMiso1.1chr01	23039860	23040164	SANT_peak_128	.
CMiso1.1chr01	23604463	23604904	SANT_peak_129	441	CMiso1.1chr01	23604463	23604904	SANT_peak_129	.
CMiso1.1chr01	23738300	23738576	SANT_peak_130	276	CMiso1.1chr01	23738300	23738576	SANT_peak_130	.
CMiso1.1chr01	23791717	23792205	SANT_peak_131	488	CMiso1.1chr01	23791717	23792205	SANT_peak_131	SANT1_peak_pair_20_A
CMiso1.1chr01	23793051	23793522	SANT_peak_132	471	CMiso1.1chr01	23793051	23793522	SANT_peak_132	SANT1_peak_pair_20_B
CMiso1.1chr01	23793749	23794369	SANT_peak_133	620	CMiso1.1chr01	23793749	23794369	SANT_peak_133	SANT1_peak_pair_21_A
CMiso1.1chr01	23795025	23795599	SANT_peak_134	574	CMiso1.1chr01	23795025	23795599	SANT_peak_134	SANT1_peak_pair_21_B
CMiso1.1chr01	24049913	24050542	SANT_peak_135	629	CMiso1.1chr01	24049913	24050542	SANT_peak_135	SANT1_peak_pair_22_A
CMiso1.1chr01	24051856	24052365	SANT_peak_136	509	CMiso1.1chr01	24051856	24052365	SANT_peak_136	SANT1_peak_pair_22_B
CMiso1.1chr01	24968303	24968566	SANT_peak_137	263	CMiso1.1chr01	24968303	24968566	SANT_peak_137	.
CMiso1.1chr01	25336872	25337099	SANT_peak_138	227	CMiso1.1chr01	25336872	25337099	SANT_peak_138	.
CMiso1.1chr01	25442877	25443154	SANT_peak_139	277	CMiso1.1chr01	25442877	25443154	SANT_peak_139	.
CMiso1.1chr01	25730378	25730812	SANT_peak_140	434	CMiso1.1chr01	25730378	25730812	SANT_peak_140	SANT1_peak_pair_23_A
CMiso1.1chr01	25731650	25732011	SANT_peak_141	361	CMiso1.1chr01	25731650	25732011	SANT_peak_141	SANT1_peak_pair_23_B
CMiso1.1chr01	26237743	26238017	SANT_peak_142	274	CMiso1.1chr01	26237743	26238017	SANT_peak_142	.
CMiso1.1chr01	26486906	26487417	SANT_peak_143	511	CMiso1.1chr01	26486906	26487417	SANT_peak_143	SANT1_peak_pair_24_A
CMiso1.1chr01	26488462	26488987	SANT_peak_144	525	CMiso1.1chr01	26488462	26488987	SANT_peak_144	SANT1_peak_pair_24_B
CMiso1.1chr01	26495320	26495646	SANT_peak_145	326	CMiso1.1chr01	26495320	26495646	SANT_peak_145	.
CMiso1.1chr01	26777489	26778840	SANT_peak_146	1351	CMiso1.1chr01	26777489	26778840	SANT_peak_146	.
CMiso1.1chr01	26790470	26792049	SANT_peak_147	1579	CMiso1.1chr01	26790470	26792049	SANT_peak_147	.
CMiso1.1chr01	27129877	27130381	SANT_peak_148	504	CMiso1.1chr01	27129877	27130381	SANT_peak_148	.
CMiso1.1chr01	27411646	27412114	SANT_peak_149	468	CMiso1.1chr01	27411646	27412114	SANT_peak_149	.
CMiso1.1chr01	27472991	27473229	SANT_peak_150	238	CMiso1.1chr01	27472991	27473229	SANT_peak_150	.
CMiso1.1chr01	27972528	27972750	SANT_peak_151	222	CMiso1.1chr01	27972528	27972750	SANT_peak_151	.
CMiso1.1chr01	28208545	28209032	SANT_peak_152	487	CMiso1.1chr01	28208545	28209032	SANT_peak_152	.
CMiso1.1chr01	29186885	29187416	SANT_peak_153	531	CMiso1.1chr01	29186885	29187416	SANT_peak_153	SANT1_peak_pair_25_A
CMiso1.1chr01	29188393	29188736	SANT_peak_154	343	CMiso1.1chr01	29188393	29188736	SANT_peak_154	SANT1_peak_pair_25_B
CMiso1.1chr01	29481537	29482347	SANT_peak_155	810	CMiso1.1chr01	29481537	29482347	SANT_peak_155	.
CMiso1.1chr01	29491310	29492106	SANT_peak_156	796	CMiso1.1chr01	29491310	29492106	SANT_peak_156	.
CMiso1.1chr01	29546313	29546542	SANT_peak_157	229	CMiso1.1chr01	29546313	29546542	SANT_peak_157	.
CMiso1.1chr01	29585647	29585890	SANT_peak_158	243	CMiso1.1chr01	29585647	29585890	SANT_peak_158	.
CMiso1.1chr01	30566658	30567274	SANT_peak_159	616	CMiso1.1chr01	30566658	30567274	SANT_peak_159	.
CMiso1.1chr01	30840816	30841249	SANT_peak_160	433	CMiso1.1chr01	30840816	30841249	SANT_peak_160	SANT1_peak_pair_26_A
CMiso1.1chr01	30841896	30842343	SANT_peak_161	447	CMiso1.1chr01	30841896	30842343	SANT_peak_161	SANT1_peak_pair_26_B
CMiso1.1chr01	30960517	30960961	SANT_peak_162	444	CMiso1.1chr01	30960517	30960961	SANT_peak_162	.
CMiso1.1chr01	31109591	31109783	SANT_peak_163	192	CMiso1.1chr01	31109591	31109783	SANT_peak_163	.
CMiso1.1chr01	31955160	31955418	SANT_peak_164	258	CMiso1.1chr01	31955160	31955418	SANT_peak_164	.
CMiso1.1chr01	32749226	32749444	SANT_peak_165	218	CMiso1.1chr01	32749226	32749444	SANT_peak_165	SANT1_peak_pair_27_A
CMiso1.1chr01	32750316	32750753	SANT_peak_166	437	CMiso1.1chr01	32750316	32750753	SANT_peak_166	SANT1_peak_pair_27_B
CMiso1.1chr01	32915463	32915850	SANT_peak_167	387	CMiso1.1chr01	32915463	32915850	SANT_peak_167	SANT1_peak_pair_28_A
CMiso1.1chr01	32916028	32916324	SANT_peak_168	296	CMiso1.1chr01	32916028	32916324	SANT_peak_168	SANT1_peak_pair_28_B
CMiso1.1chr01	33575964	33576339	SANT_peak_169	375	CMiso1.1chr01	33575964	33576339	SANT_peak_169	.
CMiso1.1chr01	34289610	34289940	SANT_peak_170	330	CMiso1.1chr01	34289610	34289940	SANT_peak_170	SANT1_peak_pair_29_A
CMiso1.1chr01	34290453	34291003	SANT_peak_171	550	CMiso1.1chr01	34290453	34291003	SANT_peak_171	SANT1_peak_pair_29_B
CMiso1.1chr01	34697935	34698327	SANT_peak_172	392	CMiso1.1chr01	34697935	34698327	SANT_peak_172	.
CMiso1.1chr01	34765654	34766083	SANT_peak_173	429	CMiso1.1chr01	34765654	34766083	SANT_peak_173	SANT1_peak_pair_30_A
CMiso1.1chr01	34766655	34767025	SANT_peak_174	370	CMiso1.1chr01	34766655	34767025	SANT_peak_174	SANT1_peak_pair_30_B
CMiso1.1chr01	35635001	35635393	SANT_peak_175	392	CMiso1.1chr01	35635001	35635393	SANT_peak_175	SANT1_peak_pair_31_A
CMiso1.1chr01	35635616	35636138	SANT_peak_176	522	CMiso1.1chr01	35635616	35636138	SANT_peak_176	SANT1_peak_pair_31_B
CMiso1.1chr01	35771880	35772160	SANT_peak_177	280	CMiso1.1chr01	35771880	35772160	SANT_peak_177	.
CMiso1.1chr02	58877	59103	SANT_peak_178	226	CMiso1.1chr02	58877	59103	SANT_peak_178	.
CMiso1.1chr02	162738	162921	SANT_peak_179	183	CMiso1.1chr02	162738	162921	SANT_peak_179	.
CMiso1.1chr02	1148982	1149237	SANT_peak_180	255	CMiso1.1chr02	1148982	1149237	SANT_peak_180	.
CMiso1.1chr02	1313545	1313753	SANT_peak_181	208	CMiso1.1chr02	1313545	1313753	SANT_peak_181	.
CMiso1.1chr02	1348408	1348606	SANT_peak_182	198	CMiso1.1chr02	1348408	1348606	SANT_peak_182	.
CMiso1.1chr02	1963747	1964255	SANT_peak_183	508	CMiso1.1chr02	1963747	1964255	SANT_peak_183	.
CMiso1.1chr02	2089391	2089844	SANT_peak_184	453	CMiso1.1chr02	2089391	2089844	SANT_peak_184	.
CMiso1.1chr02	3192799	3193097	SANT_peak_185	298	CMiso1.1chr02	3192799	3193097	SANT_peak_185	.
CMiso1.1chr02	3423573	3423860	SANT_peak_186	287	CMiso1.1chr02	3423573	3423860	SANT_peak_186	.
CMiso1.1chr02	3565879	3566246	SANT_peak_187	367	CMiso1.1chr02	3565879	3566246	SANT_peak_187	SANT1_peak_pair_32_A
CMiso1.1chr02	3566779	3567032	SANT_peak_188	253	CMiso1.1chr02	3566779	3567032	SANT_peak_188	SANT1_peak_pair_32_B
CMiso1.1chr02	4584834	4585423	SANT_peak_189	589	CMiso1.1chr02	4584834	4585423	SANT_peak_189	SANT1_peak_pair_33_A
CMiso1.1chr02	4586020	4586404	SANT_peak_190	384	CMiso1.1chr02	4586020	4586404	SANT_peak_190	SANT1_peak_pair_33_B
CMiso1.1chr02	4964502	4964727	SANT_peak_191	225	CMiso1.1chr02	4964502	4964727	SANT_peak_191	.
CMiso1.1chr02	5117986	5118537	SANT_peak_192	551	CMiso1.1chr02	5117986	5118537	SANT_peak_192	.
CMiso1.1chr02	6189485	6189991	SANT_peak_193	506	CMiso1.1chr02	6189485	6189991	SANT_peak_193	.
CMiso1.1chr02	6773676	6773881	SANT_peak_194	205	CMiso1.1chr02	6773676	6773881	SANT_peak_194	.
CMiso1.1chr02	7320647	7320962	SANT_peak_195	315	CMiso1.1chr02	7320647	7320962	SANT_peak_195	SANT1_peak_pair_34_A
CMiso1.1chr02	7321697	7321973	SANT_peak_196	276	CMiso1.1chr02	7321697	7321973	SANT_peak_196	SANT1_peak_pair_34_B
CMiso1.1chr02	7564802	7565262	SANT_peak_197	460	CMiso1.1chr02	7564802	7565262	SANT_peak_197	.
CMiso1.1chr02	7615621	7616219	SANT_peak_198	598	CMiso1.1chr02	7615621	7616219	SANT_peak_198	.
CMiso1.1chr02	7798680	7799003	SANT_peak_199	323	CMiso1.1chr02	7798680	7799003	SANT_peak_199	.
CMiso1.1chr02	7818689	7819304	SANT_peak_200	615	CMiso1.1chr02	7818689	7819304	SANT_peak_200	.
CMiso1.1chr02	8199856	8200251	SANT_peak_201	395	CMiso1.1chr02	8199856	8200251	SANT_peak_201	.
CMiso1.1chr02	8832472	8832947	SANT_peak_202	475	CMiso1.1chr02	8832472	8832947	SANT_peak_202	SANT1_peak_pair_35_A
CMiso1.1chr02	8833844	8834210	SANT_peak_203	366	CMiso1.1chr02	8833844	8834210	SANT_peak_203	SANT1_peak_pair_35_B
CMiso1.1chr02	9436114	9436526	SANT_peak_204	412	CMiso1.1chr02	9436114	9436526	SANT_peak_204	.
CMiso1.1chr02	9607107	9607674	SANT_peak_205	567	CMiso1.1chr02	9607107	9607674	SANT_peak_205	SANT1_peak_pair_36_A
CMiso1.1chr02	9610704	9611301	SANT_peak_206	597	CMiso1.1chr02	9610704	9611301	SANT_peak_206	SANT1_peak_pair_36_B
CMiso1.1chr02	10406232	10406481	SANT_peak_207	249	CMiso1.1chr02	10406232	10406481	SANT_peak_207	.
CMiso1.1chr02	10896859	10897365	SANT_peak_208	506	CMiso1.1chr02	10896859	10897365	SANT_peak_208	SANT1_peak_pair_37_A
CMiso1.1chr02	10898006	10898400	SANT_peak_209	394	CMiso1.1chr02	10898006	10898400	SANT_peak_209	SANT1_peak_pair_37_B
CMiso1.1chr02	10919947	10920453	SANT_peak_210	506	CMiso1.1chr02	10919947	10920453	SANT_peak_210	.
CMiso1.1chr02	11113660	11114232	SANT_peak_211	572	CMiso1.1chr02	11113660	11114232	SANT_peak_211	.
CMiso1.1chr02	11512261	11512748	SANT_peak_212	487	CMiso1.1chr02	11512261	11512748	SANT_peak_212	SANT1_peak_pair_38_A
CMiso1.1chr02	11513358	11513948	SANT_peak_213	590	CMiso1.1chr02	11513358	11513948	SANT_peak_213	SANT1_peak_pair_38_B
CMiso1.1chr02	12122271	12122623	SANT_peak_214	352	CMiso1.1chr02	12122271	12122623	SANT_peak_214	.
CMiso1.1chr02	12323040	12323472	SANT_peak_215	432	CMiso1.1chr02	12323040	12323472	SANT_peak_215	.
CMiso1.1chr02	12871357	12871903	SANT_peak_216	546	CMiso1.1chr02	12871357	12871903	SANT_peak_216	SANT1_peak_pair_39_A
CMiso1.1chr02	12872313	12872830	SANT_peak_217	517	CMiso1.1chr02	12872313	12872830	SANT_peak_217	SANT1_peak_pair_39_B
CMiso1.1chr02	13107512	13107944	SANT_peak_218	432	CMiso1.1chr02	13107512	13107944	SANT_peak_218	SANT1_peak_pair_40_A
CMiso1.1chr02	13108567	13109030	SANT_peak_219	463	CMiso1.1chr02	13108567	13109030	SANT_peak_219	SANT1_peak_pair_40_B
CMiso1.1chr02	13917869	13918202	SANT_peak_220	333	CMiso1.1chr02	13917869	13918202	SANT_peak_220	SANT1_peak_pair_41_A
CMiso1.1chr02	13919032	13919587	SANT_peak_221	555	CMiso1.1chr02	13919032	13919587	SANT_peak_221	SANT1_peak_pair_41_B
CMiso1.1chr02	13962306	13962684	SANT_peak_222	378	CMiso1.1chr02	13962306	13962684	SANT_peak_222	.
CMiso1.1chr02	14077974	14078180	SANT_peak_223	206	CMiso1.1chr02	14077974	14078180	SANT_peak_223	SANT1_peak_pair_42_A
CMiso1.1chr02	14079465	14079819	SANT_peak_224	354	CMiso1.1chr02	14079465	14079819	SANT_peak_224	SANT1_peak_pair_42_B
CMiso1.1chr02	14340614	14341180	SANT_peak_225	566	CMiso1.1chr02	14340614	14341180	SANT_peak_225	.
CMiso1.1chr02	14707787	14708088	SANT_peak_226	301	CMiso1.1chr02	14707787	14708088	SANT_peak_226	SANT1_peak_pair_43_A
CMiso1.1chr02	14708834	14709122	SANT_peak_227	288	CMiso1.1chr02	14708834	14709122	SANT_peak_227	SANT1_peak_pair_43_B
CMiso1.1chr02	15218193	15218406	SANT_peak_228	213	CMiso1.1chr02	15218193	15218406	SANT_peak_228	.
CMiso1.1chr02	16195725	16196168	SANT_peak_229	443	CMiso1.1chr02	16195725	16196168	SANT_peak_229	.
CMiso1.1chr02	16301841	16302323	SANT_peak_230	482	CMiso1.1chr02	16301841	16302323	SANT_peak_230	SANT1_peak_pair_44_A
CMiso1.1chr02	16303342	16303969	SANT_peak_231	627	CMiso1.1chr02	16303342	16303969	SANT_peak_231	SANT1_peak_pair_44_B
CMiso1.1chr02	16667957	16668327	SANT_peak_232	370	CMiso1.1chr02	16667957	16668327	SANT_peak_232	SANT1_peak_pair_45_A
CMiso1.1chr02	16671622	16672183	SANT_peak_233	561	CMiso1.1chr02	16671622	16672183	SANT_peak_233	SANT1_peak_pair_45_B
CMiso1.1chr02	16773817	16774361	SANT_peak_234	544	CMiso1.1chr02	16773817	16774361	SANT_peak_234	SANT1_peak_pair_46_A
CMiso1.1chr02	16776685	16777080	SANT_peak_235	395	CMiso1.1chr02	16776685	16777080	SANT_peak_235	SANT1_peak_pair_46_B
CMiso1.1chr02	17152183	17152614	SANT_peak_236	431	CMiso1.1chr02	17152183	17152614	SANT_peak_236	.
CMiso1.1chr02	17469756	17470147	SANT_peak_237	391	CMiso1.1chr02	17469756	17470147	SANT_peak_237	.
CMiso1.1chr02	17642271	17642594	SANT_peak_238	323	CMiso1.1chr02	17642271	17642594	SANT_peak_238	.
CMiso1.1chr02	17982804	17983187	SANT_peak_239	383	CMiso1.1chr02	17982804	17983187	SANT_peak_239	.
CMiso1.1chr02	18155372	18155786	SANT_peak_240	414	CMiso1.1chr02	18155372	18155786	SANT_peak_240	.
CMiso1.1chr02	18944447	18945005	SANT_peak_241	558	CMiso1.1chr02	18944447	18945005	SANT_peak_241	.
CMiso1.1chr02	19270099	19270543	SANT_peak_242	444	CMiso1.1chr02	19270099	19270543	SANT_peak_242	SANT1_peak_pair_47_A
CMiso1.1chr02	19271131	19271532	SANT_peak_243	401	CMiso1.1chr02	19271131	19271532	SANT_peak_243	SANT1_peak_pair_47_B
CMiso1.1chr02	19325251	19325961	SANT_peak_244	710	CMiso1.1chr02	19325251	19325961	SANT_peak_244	.
CMiso1.1chr02	19329533	19330012	SANT_peak_245	479	CMiso1.1chr02	19329533	19330012	SANT_peak_245	SANT1_peak_pair_48_A
CMiso1.1chr02	19330521	19331237	SANT_peak_246	716	CMiso1.1chr02	19330521	19331237	SANT_peak_246	SANT1_peak_pair_48_B
CMiso1.1chr02	19572579	19590342	SANT_peak_247	17763	CMiso1.1chr02	19572579	19590342	SANT_peak_247	.
CMiso1.1chr02	19600269	19600481	SANT_peak_248	212	CMiso1.1chr02	19600269	19600481	SANT_peak_248	.
CMiso1.1chr02	19602234	19602622	SANT_peak_249	388	CMiso1.1chr02	19602234	19602622	SANT_peak_249	.
CMiso1.1chr02	19602903	19604250	SANT_peak_250	1347	CMiso1.1chr02	19602903	19604250	SANT_peak_250	.
CMiso1.1chr02	19604613	19605192	SANT_peak_251	579	CMiso1.1chr02	19604613	19605192	SANT_peak_251	.
CMiso1.1chr02	19605438	19608238	SANT_peak_252	2800	CMiso1.1chr02	19605438	19608238	SANT_peak_252	.
CMiso1.1chr02	19609169	19609435	SANT_peak_253	266	CMiso1.1chr02	19609169	19609435	SANT_peak_253	.
CMiso1.1chr02	19757778	19758440	SANT_peak_254	662	CMiso1.1chr02	19757778	19758440	SANT_peak_254	.
CMiso1.1chr02	19784632	19784989	SANT_peak_255	357	CMiso1.1chr02	19784632	19784989	SANT_peak_255	.
CMiso1.1chr02	19805689	19806254	SANT_peak_256	565	CMiso1.1chr02	19805689	19806254	SANT_peak_256	SANT1_peak_pair_49_A
CMiso1.1chr02	19811011	19811644	SANT_peak_257	633	CMiso1.1chr02	19811011	19811644	SANT_peak_257	SANT1_peak_pair_49_B
CMiso1.1chr02	19883410	19883661	SANT_peak_258	251	CMiso1.1chr02	19883410	19883661	SANT_peak_258	.
CMiso1.1chr02	20105767	20106056	SANT_peak_259	289	CMiso1.1chr02	20105767	20106056	SANT_peak_259	.
CMiso1.1chr02	20525965	20526478	SANT_peak_260	513	CMiso1.1chr02	20525965	20526478	SANT_peak_260	.
CMiso1.1chr02	20802152	20802579	SANT_peak_261	427	CMiso1.1chr02	20802152	20802579	SANT_peak_261	.
CMiso1.1chr02	21034941	21035399	SANT_peak_262	458	CMiso1.1chr02	21034941	21035399	SANT_peak_262	.
CMiso1.1chr02	21369302	21369768	SANT_peak_263	466	CMiso1.1chr02	21369302	21369768	SANT_peak_263	SANT1_peak_pair_50_A
CMiso1.1chr02	21370367	21370932	SANT_peak_264	565	CMiso1.1chr02	21370367	21370932	SANT_peak_264	SANT1_peak_pair_50_B
CMiso1.1chr02	21548723	21549193	SANT_peak_265	470	CMiso1.1chr02	21548723	21549193	SANT_peak_265	.
CMiso1.1chr02	22371383	22371631	SANT_peak_266	248	CMiso1.1chr02	22371383	22371631	SANT_peak_266	.
CMiso1.1chr02	22599035	22599236	SANT_peak_267	201	CMiso1.1chr02	22599035	22599236	SANT_peak_267	.
CMiso1.1chr02	22610919	22611421	SANT_peak_268	502	CMiso1.1chr02	22610919	22611421	SANT_peak_268	SANT1_peak_pair_51_A
CMiso1.1chr02	22612228	22612557	SANT_peak_269	329	CMiso1.1chr02	22612228	22612557	SANT_peak_269	SANT1_peak_pair_51_B
CMiso1.1chr02	22792981	22793197	SANT_peak_270	216	CMiso1.1chr02	22792981	22793197	SANT_peak_270	.
CMiso1.1chr02	22857710	22857912	SANT_peak_271	202	CMiso1.1chr02	22857710	22857912	SANT_peak_271	.
CMiso1.1chr02	22924142	22924678	SANT_peak_272	536	CMiso1.1chr02	22924142	22924678	SANT_peak_272	.
CMiso1.1chr02	23132044	23132258	SANT_peak_273	214	CMiso1.1chr02	23132044	23132258	SANT_peak_273	.
CMiso1.1chr02	23607264	23607583	SANT_peak_274	319	CMiso1.1chr02	23607264	23607583	SANT_peak_274	.
CMiso1.1chr02	23839434	23839998	SANT_peak_275	564	CMiso1.1chr02	23839434	23839998	SANT_peak_275	.
CMiso1.1chr02	23867038	23867505	SANT_peak_276	467	CMiso1.1chr02	23867038	23867505	SANT_peak_276	.
CMiso1.1chr02	24252755	24253031	SANT_peak_277	276	CMiso1.1chr02	24252755	24253031	SANT_peak_277	.
CMiso1.1chr03	421616	422142	SANT_peak_278	526	CMiso1.1chr03	421616	422142	SANT_peak_278	SANT1_peak_pair_52_A
CMiso1.1chr03	422916	423368	SANT_peak_279	452	CMiso1.1chr03	422916	423368	SANT_peak_279	SANT1_peak_pair_52_B
CMiso1.1chr03	554507	554999	SANT_peak_280	492	CMiso1.1chr03	554507	554999	SANT_peak_280	.
CMiso1.1chr03	888968	889491	SANT_peak_281	523	CMiso1.1chr03	888968	889491	SANT_peak_281	.
CMiso1.1chr03	1010130	1010575	SANT_peak_282	445	CMiso1.1chr03	1010130	1010575	SANT_peak_282	.
CMiso1.1chr03	1366849	1367101	SANT_peak_283	252	CMiso1.1chr03	1366849	1367101	SANT_peak_283	SANT1_peak_pair_53_A
CMiso1.1chr03	1368066	1368317	SANT_peak_284	251	CMiso1.1chr03	1368066	1368317	SANT_peak_284	SANT1_peak_pair_53_B
CMiso1.1chr03	2514230	2514713	SANT_peak_285	483	CMiso1.1chr03	2514230	2514713	SANT_peak_285	.
CMiso1.1chr03	2883110	2883539	SANT_peak_286	429	CMiso1.1chr03	2883110	2883539	SANT_peak_286	.
CMiso1.1chr03	3026180	3026582	SANT_peak_287	402	CMiso1.1chr03	3026180	3026582	SANT_peak_287	SANT1_peak_pair_54_A
CMiso1.1chr03	3027906	3028231	SANT_peak_288	325	CMiso1.1chr03	3027906	3028231	SANT_peak_288	SANT1_peak_pair_54_B
CMiso1.1chr03	3562273	3562808	SANT_peak_289	535	CMiso1.1chr03	3562273	3562808	SANT_peak_289	.
CMiso1.1chr03	3642803	3643139	SANT_peak_290	336	CMiso1.1chr03	3642803	3643139	SANT_peak_290	.
CMiso1.1chr03	4082702	4083196	SANT_peak_291	494	CMiso1.1chr03	4082702	4083196	SANT_peak_291	.
CMiso1.1chr03	4221297	4221506	SANT_peak_292	209	CMiso1.1chr03	4221297	4221506	SANT_peak_292	.
CMiso1.1chr03	4340301	4340677	SANT_peak_293	376	CMiso1.1chr03	4340301	4340677	SANT_peak_293	.
CMiso1.1chr03	5744032	5744594	SANT_peak_294	562	CMiso1.1chr03	5744032	5744594	SANT_peak_294	SANT1_peak_pair_55_A
CMiso1.1chr03	5745163	5745690	SANT_peak_295	527	CMiso1.1chr03	5745163	5745690	SANT_peak_295	SANT1_peak_pair_55_B
CMiso1.1chr03	5871267	5871671	SANT_peak_296	404	CMiso1.1chr03	5871267	5871671	SANT_peak_296	.
CMiso1.1chr03	5941365	5941737	SANT_peak_297	372	CMiso1.1chr03	5941365	5941737	SANT_peak_297	SANT1_peak_pair_56_A
CMiso1.1chr03	5942309	5942773	SANT_peak_298	464	CMiso1.1chr03	5942309	5942773	SANT_peak_298	SANT1_peak_pair_56_B
CMiso1.1chr03	6573161	6573594	SANT_peak_299	433	CMiso1.1chr03	6573161	6573594	SANT_peak_299	SANT1_peak_pair_57_A
CMiso1.1chr03	6574722	6575216	SANT_peak_300	494	CMiso1.1chr03	6574722	6575216	SANT_peak_300	SANT1_peak_pair_57_B
CMiso1.1chr03	6975351	6975580	SANT_peak_301	229	CMiso1.1chr03	6975351	6975580	SANT_peak_301	.
CMiso1.1chr03	7483797	7484305	SANT_peak_302	508	CMiso1.1chr03	7483797	7484305	SANT_peak_302	.
CMiso1.1chr03	7503112	7503513	SANT_peak_303	401	CMiso1.1chr03	7503112	7503513	SANT_peak_303	.
CMiso1.1chr03	7904361	7904764	SANT_peak_304	403	CMiso1.1chr03	7904361	7904764	SANT_peak_304	.
CMiso1.1chr03	7962557	7963104	SANT_peak_305	547	CMiso1.1chr03	7962557	7963104	SANT_peak_305	.
CMiso1.1chr03	8084724	8085100	SANT_peak_306	376	CMiso1.1chr03	8084724	8085100	SANT_peak_306	.
CMiso1.1chr03	8729673	8730206	SANT_peak_307	533	CMiso1.1chr03	8729673	8730206	SANT_peak_307	.
CMiso1.1chr03	8880411	8880953	SANT_peak_308	542	CMiso1.1chr03	8880411	8880953	SANT_peak_308	.
CMiso1.1chr03	9089517	9089866	SANT_peak_309	349	CMiso1.1chr03	9089517	9089866	SANT_peak_309	SANT1_peak_pair_58_A
CMiso1.1chr03	9090741	9091277	SANT_peak_310	536	CMiso1.1chr03	9090741	9091277	SANT_peak_310	SANT1_peak_pair_58_B
CMiso1.1chr03	9191808	9192283	SANT_peak_311	475	CMiso1.1chr03	9191808	9192283	SANT_peak_311	.
CMiso1.1chr03	9725841	9726199	SANT_peak_312	358	CMiso1.1chr03	9725841	9726199	SANT_peak_312	.
CMiso1.1chr03	9869476	9869864	SANT_peak_313	388	CMiso1.1chr03	9869476	9869864	SANT_peak_313	.
CMiso1.1chr03	10090293	10090867	SANT_peak_314	574	CMiso1.1chr03	10090293	10090867	SANT_peak_314	SANT1_peak_pair_59_A
CMiso1.1chr03	10091620	10092093	SANT_peak_315	473	CMiso1.1chr03	10091620	10092093	SANT_peak_315	SANT1_peak_pair_59_B
CMiso1.1chr03	10662594	10662922	SANT_peak_316	328	CMiso1.1chr03	10662594	10662922	SANT_peak_316	SANT1_peak_pair_60_A
CMiso1.1chr03	10663937	10664390	SANT_peak_317	453	CMiso1.1chr03	10663937	10664390	SANT_peak_317	SANT1_peak_pair_60_B
CMiso1.1chr03	11115011	11115405	SANT_peak_318	394	CMiso1.1chr03	11115011	11115405	SANT_peak_318	.
CMiso1.1chr03	11144785	11145323	SANT_peak_319	538	CMiso1.1chr03	11144785	11145323	SANT_peak_319	SANT1_peak_pair_61_A
CMiso1.1chr03	11145787	11146252	SANT_peak_320	465	CMiso1.1chr03	11145787	11146252	SANT_peak_320	SANT1_peak_pair_61_B
CMiso1.1chr03	11980338	11980820	SANT_peak_321	482	CMiso1.1chr03	11980338	11980820	SANT_peak_321	.
CMiso1.1chr03	12729467	12729832	SANT_peak_322	365	CMiso1.1chr03	12729467	12729832	SANT_peak_322	.
CMiso1.1chr03	12851367	12851617	SANT_peak_323	250	CMiso1.1chr03	12851367	12851617	SANT_peak_323	.
CMiso1.1chr03	13237303	13237927	SANT_peak_324	624	CMiso1.1chr03	13237303	13237927	SANT_peak_324	.
CMiso1.1chr03	13270914	13271357	SANT_peak_325	443	CMiso1.1chr03	13270914	13271357	SANT_peak_325	.
CMiso1.1chr03	13499342	13499896	SANT_peak_326	554	CMiso1.1chr03	13499342	13499896	SANT_peak_326	SANT1_peak_pair_62_A
CMiso1.1chr03	13500464	13501050	SANT_peak_327	586	CMiso1.1chr03	13500464	13501050	SANT_peak_327	SANT1_peak_pair_62_B
CMiso1.1chr03	13520563	13521116	SANT_peak_328	553	CMiso1.1chr03	13520563	13521116	SANT_peak_328	.
CMiso1.1chr03	13824565	13824827	SANT_peak_329	262	CMiso1.1chr03	13824565	13824827	SANT_peak_329	.
CMiso1.1chr03	13967163	13967585	SANT_peak_330	422	CMiso1.1chr03	13967163	13967585	SANT_peak_330	.
CMiso1.1chr03	14344892	14345326	SANT_peak_331	434	CMiso1.1chr03	14344892	14345326	SANT_peak_331	.
CMiso1.1chr03	14376954	14377784	SANT_peak_332	830	CMiso1.1chr03	14376954	14377784	SANT_peak_332	.
CMiso1.1chr03	14566120	14566580	SANT_peak_333	460	CMiso1.1chr03	14566120	14566580	SANT_peak_333	SANT1_peak_pair_63_A
CMiso1.1chr03	14567358	14567766	SANT_peak_334	408	CMiso1.1chr03	14567358	14567766	SANT_peak_334	SANT1_peak_pair_63_B
CMiso1.1chr03	14592877	14593293	SANT_peak_335	416	CMiso1.1chr03	14592877	14593293	SANT_peak_335	SANT1_peak_pair_64_A
CMiso1.1chr03	14594539	14595147	SANT_peak_336	608	CMiso1.1chr03	14594539	14595147	SANT_peak_336	SANT1_peak_pair_64_B
CMiso1.1chr03	15226935	15227381	SANT_peak_337	446	CMiso1.1chr03	15226935	15227381	SANT_peak_337	SANT1_peak_pair_65_A
CMiso1.1chr03	15228111	15228813	SANT_peak_338	702	CMiso1.1chr03	15228111	15228813	SANT_peak_338	.
CMiso1.1chr03	15232197	15232696	SANT_peak_339	499	CMiso1.1chr03	15232197	15232696	SANT_peak_339	SANT1_peak_pair_65_B
CMiso1.1chr03	15265305	15265875	SANT_peak_340	570	CMiso1.1chr03	15265305	15265875	SANT_peak_340	.
CMiso1.1chr03	15898425	15898650	SANT_peak_341	225	CMiso1.1chr03	15898425	15898650	SANT_peak_341	.
CMiso1.1chr03	16191834	16192300	SANT_peak_342	466	CMiso1.1chr03	16191834	16192300	SANT_peak_342	.
CMiso1.1chr03	16452522	16452903	SANT_peak_343	381	CMiso1.1chr03	16452522	16452903	SANT_peak_343	.
CMiso1.1chr03	17477529	17477898	SANT_peak_344	369	CMiso1.1chr03	17477529	17477898	SANT_peak_344	.
CMiso1.1chr03	17790200	17790525	SANT_peak_345	325	CMiso1.1chr03	17790200	17790525	SANT_peak_345	.
CMiso1.1chr03	18276162	18276802	SANT_peak_346	640	CMiso1.1chr03	18276162	18276802	SANT_peak_346	SANT1_peak_pair_66_A
CMiso1.1chr03	18278620	18279300	SANT_peak_347	680	CMiso1.1chr03	18278620	18279300	SANT_peak_347	SANT1_peak_pair_66_B
CMiso1.1chr03	19147415	19147603	SANT_peak_348	188	CMiso1.1chr03	19147415	19147603	SANT_peak_348	.
CMiso1.1chr03	19344673	19344901	SANT_peak_349	228	CMiso1.1chr03	19344673	19344901	SANT_peak_349	.
CMiso1.1chr03	19424424	19424890	SANT_peak_350	466	CMiso1.1chr03	19424424	19424890	SANT_peak_350	.
CMiso1.1chr03	19425476	19425667	SANT_peak_351	191	CMiso1.1chr03	19425476	19425667	SANT_peak_351	.
CMiso1.1chr03	19426117	19426377	SANT_peak_352	260	CMiso1.1chr03	19426117	19426377	SANT_peak_352	.
CMiso1.1chr03	19426820	19427316	SANT_peak_353	496	CMiso1.1chr03	19426820	19427316	SANT_peak_353	.
CMiso1.1chr03	19438308	19440250	SANT_peak_354	1942	CMiso1.1chr03	19438308	19440250	SANT_peak_354	.
CMiso1.1chr03	19440846	19441147	SANT_peak_355	301	CMiso1.1chr03	19440846	19441147	SANT_peak_355	.
CMiso1.1chr03	19679178	19679456	SANT_peak_356	278	CMiso1.1chr03	19679178	19679456	SANT_peak_356	.
CMiso1.1chr03	19723479	19723961	SANT_peak_357	482	CMiso1.1chr03	19723479	19723961	SANT_peak_357	.
CMiso1.1chr03	19818618	19818947	SANT_peak_358	329	CMiso1.1chr03	19818618	19818947	SANT_peak_358	.
CMiso1.1chr03	20057977	20058388	SANT_peak_359	411	CMiso1.1chr03	20057977	20058388	SANT_peak_359	.
CMiso1.1chr03	20437824	20438205	SANT_peak_360	381	CMiso1.1chr03	20437824	20438205	SANT_peak_360	SANT1_peak_pair_67_A
CMiso1.1chr03	20438824	20439336	SANT_peak_361	512	CMiso1.1chr03	20438824	20439336	SANT_peak_361	SANT1_peak_pair_67_B
CMiso1.1chr03	20476958	20477327	SANT_peak_362	369	CMiso1.1chr03	20476958	20477327	SANT_peak_362	.
CMiso1.1chr03	20962784	20963202	SANT_peak_363	418	CMiso1.1chr03	20962784	20963202	SANT_peak_363	.
CMiso1.1chr03	21214553	21214755	SANT_peak_364	202	CMiso1.1chr03	21214553	21214755	SANT_peak_364	.
CMiso1.1chr03	21480599	21480893	SANT_peak_365	294	CMiso1.1chr03	21480599	21480893	SANT_peak_365	.
CMiso1.1chr03	21614141	21614670	SANT_peak_366	529	CMiso1.1chr03	21614141	21614670	SANT_peak_366	SANT1_peak_pair_68_A
CMiso1.1chr03	21617857	21618163	SANT_peak_367	306	CMiso1.1chr03	21617857	21618163	SANT_peak_367	SANT1_peak_pair_68_B
CMiso1.1chr03	21684348	21684892	SANT_peak_368	544	CMiso1.1chr03	21684348	21684892	SANT_peak_368	SANT1_peak_pair_69_A
CMiso1.1chr03	21689444	21690034	SANT_peak_369	590	CMiso1.1chr03	21689444	21690034	SANT_peak_369	SANT1_peak_pair_69_B
CMiso1.1chr03	21739273	21739522	SANT_peak_370	249	CMiso1.1chr03	21739273	21739522	SANT_peak_370	.
CMiso1.1chr03	22650811	22651463	SANT_peak_371	652	CMiso1.1chr03	22650811	22651463	SANT_peak_371	.
CMiso1.1chr03	22821192	22821468	SANT_peak_372	276	CMiso1.1chr03	22821192	22821468	SANT_peak_372	.
CMiso1.1chr03	23207040	23207933	SANT_peak_373	893	CMiso1.1chr03	23207040	23207933	SANT_peak_373	.
CMiso1.1chr03	23241030	23241517	SANT_peak_374	487	CMiso1.1chr03	23241030	23241517	SANT_peak_374	.
CMiso1.1chr03	24037962	24038184	SANT_peak_375	222	CMiso1.1chr03	24037962	24038184	SANT_peak_375	.
CMiso1.1chr03	24281182	24281575	SANT_peak_376	393	CMiso1.1chr03	24281182	24281575	SANT_peak_376	.
CMiso1.1chr03	24307922	24308434	SANT_peak_377	512	CMiso1.1chr03	24307922	24308434	SANT_peak_377	SANT1_peak_pair_70_A
CMiso1.1chr03	24309045	24309528	SANT_peak_378	483	CMiso1.1chr03	24309045	24309528	SANT_peak_378	SANT1_peak_pair_70_B
CMiso1.1chr03	24483479	24483691	SANT_peak_379	212	CMiso1.1chr03	24483479	24483691	SANT_peak_379	.
CMiso1.1chr03	24500497	24500886	SANT_peak_380	389	CMiso1.1chr03	24500497	24500886	SANT_peak_380	SANT1_peak_pair_71_A
CMiso1.1chr03	24502221	24502744	SANT_peak_381	523	CMiso1.1chr03	24502221	24502744	SANT_peak_381	SANT1_peak_pair_71_B
CMiso1.1chr03	24721629	24721855	SANT_peak_382	226	CMiso1.1chr03	24721629	24721855	SANT_peak_382	.
CMiso1.1chr03	24941577	24942022	SANT_peak_383	445	CMiso1.1chr03	24941577	24942022	SANT_peak_383	SANT1_peak_pair_72_A
CMiso1.1chr03	24942607	24943106	SANT_peak_384	499	CMiso1.1chr03	24942607	24943106	SANT_peak_384	SANT1_peak_pair_72_B
CMiso1.1chr03	25034671	25034962	SANT_peak_385	291	CMiso1.1chr03	25034671	25034962	SANT_peak_385	.
CMiso1.1chr03	25282644	25283122	SANT_peak_386	478	CMiso1.1chr03	25282644	25283122	SANT_peak_386	SANT1_peak_pair_73_A
CMiso1.1chr03	25283750	25284247	SANT_peak_387	497	CMiso1.1chr03	25283750	25284247	SANT_peak_387	SANT1_peak_pair_73_B
CMiso1.1chr03	25333825	25334021	SANT_peak_388	196	CMiso1.1chr03	25333825	25334021	SANT_peak_388	.
CMiso1.1chr03	26414242	26414465	SANT_peak_389	223	CMiso1.1chr03	26414242	26414465	SANT_peak_389	.
CMiso1.1chr03	27666682	27667107	SANT_peak_390	425	CMiso1.1chr03	27666682	27667107	SANT_peak_390	SANT1_peak_pair_74_A
CMiso1.1chr03	27671868	27672520	SANT_peak_391	652	CMiso1.1chr03	27671868	27672520	SANT_peak_391	SANT1_peak_pair_74_B
CMiso1.1chr03	27807126	27807490	SANT_peak_392	364	CMiso1.1chr03	27807126	27807490	SANT_peak_392	.
CMiso1.1chr03	28767913	28768219	SANT_peak_393	306	CMiso1.1chr03	28767913	28768219	SANT_peak_393	.
CMiso1.1chr03	29627289	29627616	SANT_peak_394	327	CMiso1.1chr03	29627289	29627616	SANT_peak_394	.
CMiso1.1chr03	29792182	29792702	SANT_peak_395	520	CMiso1.1chr03	29792182	29792702	SANT_peak_395	SANT1_peak_pair_75_A
CMiso1.1chr03	29794065	29794637	SANT_peak_396	572	CMiso1.1chr03	29794065	29794637	SANT_peak_396	SANT1_peak_pair_75_B
CMiso1.1chr04	80	1612	SANT_peak_397	1532	CMiso1.1chr04	80	1612	SANT_peak_397	.
CMiso1.1chr04	22809	23139	SANT_peak_398	330	CMiso1.1chr04	22809	23139	SANT_peak_398	.
CMiso1.1chr04	54703	54970	SANT_peak_399	267	CMiso1.1chr04	54703	54970	SANT_peak_399	.
CMiso1.1chr04	234574	234976	SANT_peak_400	402	CMiso1.1chr04	234574	234976	SANT_peak_400	SANT1_peak_pair_76_A
CMiso1.1chr04	235489	235744	SANT_peak_401	255	CMiso1.1chr04	235489	235744	SANT_peak_401	SANT1_peak_pair_76_B
CMiso1.1chr04	580187	580480	SANT_peak_402	293	CMiso1.1chr04	580187	580480	SANT_peak_402	.
CMiso1.1chr04	638209	638741	SANT_peak_403	532	CMiso1.1chr04	638209	638741	SANT_peak_403	SANT1_peak_pair_77_A
CMiso1.1chr04	639310	639881	SANT_peak_404	571	CMiso1.1chr04	639310	639881	SANT_peak_404	SANT1_peak_pair_77_B
CMiso1.1chr04	2997302	2997582	SANT_peak_405	280	CMiso1.1chr04	2997302	2997582	SANT_peak_405	.
CMiso1.1chr04	3939574	3940240	SANT_peak_406	666	CMiso1.1chr04	3939574	3940240	SANT_peak_406	.
CMiso1.1chr04	4833885	4834197	SANT_peak_407	312	CMiso1.1chr04	4833885	4834197	SANT_peak_407	SANT1_peak_pair_78_A
CMiso1.1chr04	4836417	4836814	SANT_peak_408	397	CMiso1.1chr04	4836417	4836814	SANT_peak_408	SANT1_peak_pair_78_B
CMiso1.1chr04	5770419	5770681	SANT_peak_409	262	CMiso1.1chr04	5770419	5770681	SANT_peak_409	.
CMiso1.1chr04	7284837	7285039	SANT_peak_410	202	CMiso1.1chr04	7284837	7285039	SANT_peak_410	.
CMiso1.1chr04	7626344	7626885	SANT_peak_411	541	CMiso1.1chr04	7626344	7626885	SANT_peak_411	.
CMiso1.1chr04	7726315	7726571	SANT_peak_412	256	CMiso1.1chr04	7726315	7726571	SANT_peak_412	.
CMiso1.1chr04	8197979	8198350	SANT_peak_413	371	CMiso1.1chr04	8197979	8198350	SANT_peak_413	.
CMiso1.1chr04	8343230	8343676	SANT_peak_414	446	CMiso1.1chr04	8343230	8343676	SANT_peak_414	SANT1_peak_pair_79_A
CMiso1.1chr04	8344437	8344834	SANT_peak_415	397	CMiso1.1chr04	8344437	8344834	SANT_peak_415	SANT1_peak_pair_79_B
CMiso1.1chr04	8515090	8515464	SANT_peak_416	374	CMiso1.1chr04	8515090	8515464	SANT_peak_416	SANT1_peak_pair_80_A
CMiso1.1chr04	8516160	8516519	SANT_peak_417	359	CMiso1.1chr04	8516160	8516519	SANT_peak_417	SANT1_peak_pair_80_B
CMiso1.1chr04	8688080	8688324	SANT_peak_418	244	CMiso1.1chr04	8688080	8688324	SANT_peak_418	.
CMiso1.1chr04	8694320	8694506	SANT_peak_419	186	CMiso1.1chr04	8694320	8694506	SANT_peak_419	.
CMiso1.1chr04	8881621	8882072	SANT_peak_420	451	CMiso1.1chr04	8881621	8882072	SANT_peak_420	SANT1_peak_pair_81_A
CMiso1.1chr04	8882733	8883319	SANT_peak_421	586	CMiso1.1chr04	8882733	8883319	SANT_peak_421	SANT1_peak_pair_81_B
CMiso1.1chr04	9299180	9299665	SANT_peak_422	485	CMiso1.1chr04	9299180	9299665	SANT_peak_422	.
CMiso1.1chr04	9335773	9336218	SANT_peak_423	445	CMiso1.1chr04	9335773	9336218	SANT_peak_423	SANT1_peak_pair_82_A
CMiso1.1chr04	9336835	9337324	SANT_peak_424	489	CMiso1.1chr04	9336835	9337324	SANT_peak_424	SANT1_peak_pair_82_B
CMiso1.1chr04	9367181	9367602	SANT_peak_425	421	CMiso1.1chr04	9367181	9367602	SANT_peak_425	.
CMiso1.1chr04	9547073	9547729	SANT_peak_426	656	CMiso1.1chr04	9547073	9547729	SANT_peak_426	SANT1_peak_pair_83_A
CMiso1.1chr04	9551625	9552032	SANT_peak_427	407	CMiso1.1chr04	9551625	9552032	SANT_peak_427	.
CMiso1.1chr04	9554227	9554474	SANT_peak_428	247	CMiso1.1chr04	9554227	9554474	SANT_peak_428	SANT1_peak_pair_83_B
CMiso1.1chr04	9607962	9608327	SANT_peak_429	365	CMiso1.1chr04	9607962	9608327	SANT_peak_429	SANT1_peak_pair_84_A
CMiso1.1chr04	9608906	9609296	SANT_peak_430	390	CMiso1.1chr04	9608906	9609296	SANT_peak_430	SANT1_peak_pair_84_B
CMiso1.1chr04	9881509	9882031	SANT_peak_431	522	CMiso1.1chr04	9881509	9882031	SANT_peak_431	SANT1_peak_pair_85_A
CMiso1.1chr04	9882637	9883195	SANT_peak_432	558	CMiso1.1chr04	9882637	9883195	SANT_peak_432	SANT1_peak_pair_85_B
CMiso1.1chr04	10472911	10473559	SANT_peak_433	648	CMiso1.1chr04	10472911	10473559	SANT_peak_433	.
CMiso1.1chr04	11182646	11183267	SANT_peak_434	621	CMiso1.1chr04	11182646	11183267	SANT_peak_434	SANT1_peak_pair_86_A
CMiso1.1chr04	11184095	11184553	SANT_peak_435	458	CMiso1.1chr04	11184095	11184553	SANT_peak_435	SANT1_peak_pair_86_B
CMiso1.1chr04	11194841	11195249	SANT_peak_436	408	CMiso1.1chr04	11194841	11195249	SANT_peak_436	.
CMiso1.1chr04	11250948	11251230	SANT_peak_437	282	CMiso1.1chr04	11250948	11251230	SANT_peak_437	.
CMiso1.1chr04	11263655	11264031	SANT_peak_438	376	CMiso1.1chr04	11263655	11264031	SANT_peak_438	.
CMiso1.1chr04	11608984	11609597	SANT_peak_439	613	CMiso1.1chr04	11608984	11609597	SANT_peak_439	.
CMiso1.1chr04	12286435	12286855	SANT_peak_440	420	CMiso1.1chr04	12286435	12286855	SANT_peak_440	.
CMiso1.1chr04	12544489	12544793	SANT_peak_441	304	CMiso1.1chr04	12544489	12544793	SANT_peak_441	.
CMiso1.1chr04	12733296	12733773	SANT_peak_442	477	CMiso1.1chr04	12733296	12733773	SANT_peak_442	SANT1_peak_pair_87_A
CMiso1.1chr04	12734346	12734881	SANT_peak_443	535	CMiso1.1chr04	12734346	12734881	SANT_peak_443	SANT1_peak_pair_87_B
CMiso1.1chr04	13272682	13273015	SANT_peak_444	333	CMiso1.1chr04	13272682	13273015	SANT_peak_444	.
CMiso1.1chr04	14443874	14444159	SANT_peak_445	285	CMiso1.1chr04	14443874	14444159	SANT_peak_445	SANT1_peak_pair_88_A
CMiso1.1chr04	14444664	14445016	SANT_peak_446	352	CMiso1.1chr04	14444664	14445016	SANT_peak_446	SANT1_peak_pair_88_B
CMiso1.1chr04	14586428	14586742	SANT_peak_447	314	CMiso1.1chr04	14586428	14586742	SANT_peak_447	.
CMiso1.1chr04	16014134	16014617	SANT_peak_448	483	CMiso1.1chr04	16014134	16014617	SANT_peak_448	SANT1_peak_pair_89_A
CMiso1.1chr04	16015102	16015460	SANT_peak_449	358	CMiso1.1chr04	16015102	16015460	SANT_peak_449	SANT1_peak_pair_89_B
CMiso1.1chr04	16149916	16150484	SANT_peak_450	568	CMiso1.1chr04	16149916	16150484	SANT_peak_450	SANT1_peak_pair_90_A
CMiso1.1chr04	16151066	16151668	SANT_peak_451	602	CMiso1.1chr04	16151066	16151668	SANT_peak_451	SANT1_peak_pair_90_B
CMiso1.1chr04	16293726	16293945	SANT_peak_452	219	CMiso1.1chr04	16293726	16293945	SANT_peak_452	.
CMiso1.1chr04	16781497	16781694	SANT_peak_453	197	CMiso1.1chr04	16781497	16781694	SANT_peak_453	.
CMiso1.1chr04	17206181	17206501	SANT_peak_454	320	CMiso1.1chr04	17206181	17206501	SANT_peak_454	.
CMiso1.1chr04	17279424	17279832	SANT_peak_455	408	CMiso1.1chr04	17279424	17279832	SANT_peak_455	SANT1_peak_pair_91_A
CMiso1.1chr04	17280451	17280959	SANT_peak_456	508	CMiso1.1chr04	17280451	17280959	SANT_peak_456	SANT1_peak_pair_91_B
CMiso1.1chr04	17431039	17431303	SANT_peak_457	264	CMiso1.1chr04	17431039	17431303	SANT_peak_457	.
CMiso1.1chr04	18811908	18812202	SANT_peak_458	294	CMiso1.1chr04	18811908	18812202	SANT_peak_458	.
CMiso1.1chr04	18950973	18951360	SANT_peak_459	387	CMiso1.1chr04	18950973	18951360	SANT_peak_459	.
CMiso1.1chr04	18962555	18962768	SANT_peak_460	213	CMiso1.1chr04	18962555	18962768	SANT_peak_460	.
CMiso1.1chr04	18980817	18981311	SANT_peak_461	494	CMiso1.1chr04	18980817	18981311	SANT_peak_461	.
CMiso1.1chr04	18986432	18986905	SANT_peak_462	473	CMiso1.1chr04	18986432	18986905	SANT_peak_462	.
CMiso1.1chr04	19023953	19024554	SANT_peak_463	601	CMiso1.1chr04	19023953	19024554	SANT_peak_463	SANT1_peak_pair_92_A
CMiso1.1chr04	19025914	19026500	SANT_peak_464	586	CMiso1.1chr04	19025914	19026500	SANT_peak_464	SANT1_peak_pair_92_B
CMiso1.1chr04	19361456	19361899	SANT_peak_465	443	CMiso1.1chr04	19361456	19361899	SANT_peak_465	SANT1_peak_pair_93_A
CMiso1.1chr04	19362231	19362714	SANT_peak_466	483	CMiso1.1chr04	19362231	19362714	SANT_peak_466	.
CMiso1.1chr04	19363407	19363903	SANT_peak_467	496	CMiso1.1chr04	19363407	19363903	SANT_peak_467	SANT1_peak_pair_93_B
CMiso1.1chr04	19658529	19658851	SANT_peak_468	322	CMiso1.1chr04	19658529	19658851	SANT_peak_468	.
CMiso1.1chr04	19822568	19823065	SANT_peak_469	497	CMiso1.1chr04	19822568	19823065	SANT_peak_469	.
CMiso1.1chr04	20085503	20086114	SANT_peak_470	611	CMiso1.1chr04	20085503	20086114	SANT_peak_470	SANT1_peak_pair_94_A
CMiso1.1chr04	20090805	20091377	SANT_peak_471	572	CMiso1.1chr04	20090805	20091377	SANT_peak_471	SANT1_peak_pair_94_B
CMiso1.1chr04	20982202	20982572	SANT_peak_472	370	CMiso1.1chr04	20982202	20982572	SANT_peak_472	SANT1_peak_pair_95_A
CMiso1.1chr04	20983371	20983826	SANT_peak_473	455	CMiso1.1chr04	20983371	20983826	SANT_peak_473	SANT1_peak_pair_95_B
CMiso1.1chr04	20991105	20991284	SANT_peak_474	179	CMiso1.1chr04	20991105	20991284	SANT_peak_474	.
CMiso1.1chr04	21102561	21102874	SANT_peak_475	313	CMiso1.1chr04	21102561	21102874	SANT_peak_475	.
CMiso1.1chr04	21135814	21136417	SANT_peak_476	603	CMiso1.1chr04	21135814	21136417	SANT_peak_476	SANT1_peak_pair_96_A
CMiso1.1chr04	21140922	21141595	SANT_peak_477	673	CMiso1.1chr04	21140922	21141595	SANT_peak_477	SANT1_peak_pair_96_B
CMiso1.1chr04	21174182	21174454	SANT_peak_478	272	CMiso1.1chr04	21174182	21174454	SANT_peak_478	.
CMiso1.1chr04	21781997	21782190	SANT_peak_479	193	CMiso1.1chr04	21781997	21782190	SANT_peak_479	.
CMiso1.1chr04	22121849	22122468	SANT_peak_480	619	CMiso1.1chr04	22121849	22122468	SANT_peak_480	.
CMiso1.1chr04	22493652	22494099	SANT_peak_481	447	CMiso1.1chr04	22493652	22494099	SANT_peak_481	.
CMiso1.1chr04	22494694	22495460	SANT_peak_482	766	CMiso1.1chr04	22494694	22495460	SANT_peak_482	.
CMiso1.1chr04	22495934	22496233	SANT_peak_483	299	CMiso1.1chr04	22495934	22496233	SANT_peak_483	.
CMiso1.1chr04	22507415	22507712	SANT_peak_484	297	CMiso1.1chr04	22507415	22507712	SANT_peak_484	.
CMiso1.1chr04	22508015	22508197	SANT_peak_485	182	CMiso1.1chr04	22508015	22508197	SANT_peak_485	.
CMiso1.1chr04	22509143	22510563	SANT_peak_486	1420	CMiso1.1chr04	22509143	22510563	SANT_peak_486	.
CMiso1.1chr04	22510772	22512381	SANT_peak_487	1609	CMiso1.1chr04	22510772	22512381	SANT_peak_487	.
CMiso1.1chr04	22611839	22612051	SANT_peak_488	212	CMiso1.1chr04	22611839	22612051	SANT_peak_488	.
CMiso1.1chr04	23805080	23805681	SANT_peak_489	601	CMiso1.1chr04	23805080	23805681	SANT_peak_489	.
CMiso1.1chr04	23839133	23839455	SANT_peak_490	322	CMiso1.1chr04	23839133	23839455	SANT_peak_490	.
CMiso1.1chr04	23972802	23973076	SANT_peak_491	274	CMiso1.1chr04	23972802	23973076	SANT_peak_491	.
CMiso1.1chr04	24186083	24186483	SANT_peak_492	400	CMiso1.1chr04	24186083	24186483	SANT_peak_492	SANT1_peak_pair_97_A
CMiso1.1chr04	24189038	24189444	SANT_peak_493	406	CMiso1.1chr04	24189038	24189444	SANT_peak_493	SANT1_peak_pair_97_B
CMiso1.1chr04	24402323	24402647	SANT_peak_494	324	CMiso1.1chr04	24402323	24402647	SANT_peak_494	SANT1_peak_pair_98_A
CMiso1.1chr04	24403507	24403684	SANT_peak_495	177	CMiso1.1chr04	24403507	24403684	SANT_peak_495	SANT1_peak_pair_98_B
CMiso1.1chr04	24413829	24420014	SANT_peak_496	6185	CMiso1.1chr04	24413829	24420014	SANT_peak_496	.
CMiso1.1chr04	24488066	24488485	SANT_peak_497	419	CMiso1.1chr04	24488066	24488485	SANT_peak_497	.
CMiso1.1chr04	24638639	24638980	SANT_peak_498	341	CMiso1.1chr04	24638639	24638980	SANT_peak_498	.
CMiso1.1chr04	24692149	24692699	SANT_peak_499	550	CMiso1.1chr04	24692149	24692699	SANT_peak_499	SANT1_peak_pair_99_A
CMiso1.1chr04	24693546	24693930	SANT_peak_500	384	CMiso1.1chr04	24693546	24693930	SANT_peak_500	SANT1_peak_pair_99_B
CMiso1.1chr04	24798976	24799357	SANT_peak_501	381	CMiso1.1chr04	24798976	24799357	SANT_peak_501	.
CMiso1.1chr04	24900575	24901136	SANT_peak_502	561	CMiso1.1chr04	24900575	24901136	SANT_peak_502	SANT1_peak_pair_100_A
CMiso1.1chr04	24901608	24902146	SANT_peak_503	538	CMiso1.1chr04	24901608	24902146	SANT_peak_503	SANT1_peak_pair_100_B
CMiso1.1chr04	25023613	25023813	SANT_peak_504	200	CMiso1.1chr04	25023613	25023813	SANT_peak_504	.
CMiso1.1chr04	25901453	25901934	SANT_peak_505	481	CMiso1.1chr04	25901453	25901934	SANT_peak_505	SANT1_peak_pair_101_A
CMiso1.1chr04	25902513	25903077	SANT_peak_506	564	CMiso1.1chr04	25902513	25903077	SANT_peak_506	SANT1_peak_pair_101_B
CMiso1.1chr04	25947030	25947283	SANT_peak_507	253	CMiso1.1chr04	25947030	25947283	SANT_peak_507	.
CMiso1.1chr04	26167288	26167536	SANT_peak_508	248	CMiso1.1chr04	26167288	26167536	SANT_peak_508	.
CMiso1.1chr04	26615509	26616005	SANT_peak_509	496	CMiso1.1chr04	26615509	26616005	SANT_peak_509	.
CMiso1.1chr04	26803672	26804068	SANT_peak_510	396	CMiso1.1chr04	26803672	26804068	SANT_peak_510	SANT1_peak_pair_102_A
CMiso1.1chr04	26804672	26805392	SANT_peak_511	720	CMiso1.1chr04	26804672	26805392	SANT_peak_511	SANT1_peak_pair_102_B
CMiso1.1chr04	27254478	27254830	SANT_peak_512	352	CMiso1.1chr04	27254478	27254830	SANT_peak_512	.
CMiso1.1chr04	27380046	27380386	SANT_peak_513	340	CMiso1.1chr04	27380046	27380386	SANT_peak_513	.
CMiso1.1chr04	27408056	27408364	SANT_peak_514	308	CMiso1.1chr04	27408056	27408364	SANT_peak_514	.
CMiso1.1chr04	28004167	28005081	SANT_peak_515	914	CMiso1.1chr04	28004167	28005081	SANT_peak_515	.
CMiso1.1chr04	28006707	28008238	SANT_peak_516	1531	CMiso1.1chr04	28006707	28008238	SANT_peak_516	.
CMiso1.1chr04	28008423	28009061	SANT_peak_517	638	CMiso1.1chr04	28008423	28009061	SANT_peak_517	.
CMiso1.1chr04	28011165	28011936	SANT_peak_518	771	CMiso1.1chr04	28011165	28011936	SANT_peak_518	.
CMiso1.1chr04	28012312	28013547	SANT_peak_519	1235	CMiso1.1chr04	28012312	28013547	SANT_peak_519	.
CMiso1.1chr04	28014668	28015531	SANT_peak_520	863	CMiso1.1chr04	28014668	28015531	SANT_peak_520	.
CMiso1.1chr04	28126220	28126547	SANT_peak_521	327	CMiso1.1chr04	28126220	28126547	SANT_peak_521	.
CMiso1.1chr04	28259782	28260296	SANT_peak_522	514	CMiso1.1chr04	28259782	28260296	SANT_peak_522	SANT1_peak_pair_103_A
CMiso1.1chr04	28264735	28265219	SANT_peak_523	484	CMiso1.1chr04	28264735	28265219	SANT_peak_523	SANT1_peak_pair_103_B
CMiso1.1chr04	28577556	28577970	SANT_peak_524	414	CMiso1.1chr04	28577556	28577970	SANT_peak_524	.
CMiso1.1chr04	28629081	28629499	SANT_peak_525	418	CMiso1.1chr04	28629081	28629499	SANT_peak_525	SANT1_peak_pair_104_A
CMiso1.1chr04	28630105	28630620	SANT_peak_526	515	CMiso1.1chr04	28630105	28630620	SANT_peak_526	SANT1_peak_pair_104_B
CMiso1.1chr04	28828416	28828828	SANT_peak_527	412	CMiso1.1chr04	28828416	28828828	SANT_peak_527	SANT1_peak_pair_105_A
CMiso1.1chr04	28829503	28829988	SANT_peak_528	485	CMiso1.1chr04	28829503	28829988	SANT_peak_528	SANT1_peak_pair_105_B
CMiso1.1chr04	28858439	28858624	SANT_peak_529	185	CMiso1.1chr04	28858439	28858624	SANT_peak_529	.
CMiso1.1chr04	29033019	29033301	SANT_peak_530	282	CMiso1.1chr04	29033019	29033301	SANT_peak_530	.
CMiso1.1chr04	29060945	29061128	SANT_peak_531	183	CMiso1.1chr04	29060945	29061128	SANT_peak_531	.
CMiso1.1chr04	30413463	30414003	SANT_peak_532	540	CMiso1.1chr04	30413463	30414003	SANT_peak_532	SANT1_peak_pair_106_A
CMiso1.1chr04	30414563	30415070	SANT_peak_533	507	CMiso1.1chr04	30414563	30415070	SANT_peak_533	SANT1_peak_pair_106_B
CMiso1.1chr04	30763900	30764165	SANT_peak_534	265	CMiso1.1chr04	30763900	30764165	SANT_peak_534	.
CMiso1.1chr04	31289025	31289236	SANT_peak_535	211	CMiso1.1chr04	31289025	31289236	SANT_peak_535	.
CMiso1.1chr04	32243835	32244417	SANT_peak_536	582	CMiso1.1chr04	32243835	32244417	SANT_peak_536	SANT1_peak_pair_107_A
CMiso1.1chr04	32245006	32245569	SANT_peak_537	563	CMiso1.1chr04	32245006	32245569	SANT_peak_537	SANT1_peak_pair_107_B
CMiso1.1chr04	32684088	32684459	SANT_peak_538	371	CMiso1.1chr04	32684088	32684459	SANT_peak_538	.
CMiso1.1chr04	32883802	32884086	SANT_peak_539	284	CMiso1.1chr04	32883802	32884086	SANT_peak_539	.
CMiso1.1chr04	33293084	33293529	SANT_peak_540	445	CMiso1.1chr04	33293084	33293529	SANT_peak_540	.
CMiso1.1chr04	33305309	33305723	SANT_peak_541	414	CMiso1.1chr04	33305309	33305723	SANT_peak_541	SANT1_peak_pair_108_A
CMiso1.1chr04	33306307	33306723	SANT_peak_542	416	CMiso1.1chr04	33306307	33306723	SANT_peak_542	SANT1_peak_pair_108_B
CMiso1.1chr04	33384954	33385220	SANT_peak_543	266	CMiso1.1chr04	33384954	33385220	SANT_peak_543	.
CMiso1.1chr04	33432613	33432839	SANT_peak_544	226	CMiso1.1chr04	33432613	33432839	SANT_peak_544	.
CMiso1.1chr04	35740626	35741311	SANT_peak_545	685	CMiso1.1chr04	35740626	35741311	SANT_peak_545	SANT1_peak_pair_109_A
CMiso1.1chr04	35742389	35742988	SANT_peak_546	599	CMiso1.1chr04	35742389	35742988	SANT_peak_546	SANT1_peak_pair_109_B
CMiso1.1chr04	36180313	36180657	SANT_peak_547	344	CMiso1.1chr04	36180313	36180657	SANT_peak_547	.
CMiso1.1chr04	36409862	36410348	SANT_peak_548	486	CMiso1.1chr04	36409862	36410348	SANT_peak_548	.
CMiso1.1chr04	36500964	36501174	SANT_peak_549	210	CMiso1.1chr04	36500964	36501174	SANT_peak_549	.
CMiso1.1chr05	1594373	1594739	SANT_peak_550	366	CMiso1.1chr05	1594373	1594739	SANT_peak_550	.
CMiso1.1chr05	2305959	2306443	SANT_peak_551	484	CMiso1.1chr05	2305959	2306443	SANT_peak_551	.
CMiso1.1chr05	2562736	2562934	SANT_peak_552	198	CMiso1.1chr05	2562736	2562934	SANT_peak_552	.
CMiso1.1chr05	2588777	2589322	SANT_peak_553	545	CMiso1.1chr05	2588777	2589322	SANT_peak_553	SANT1_peak_pair_110_A
CMiso1.1chr05	2589825	2590181	SANT_peak_554	356	CMiso1.1chr05	2589825	2590181	SANT_peak_554	SANT1_peak_pair_110_B
CMiso1.1chr05	3045560	3045982	SANT_peak_555	422	CMiso1.1chr05	3045560	3045982	SANT_peak_555	SANT1_peak_pair_111_A
CMiso1.1chr05	3046554	3047046	SANT_peak_556	492	CMiso1.1chr05	3046554	3047046	SANT_peak_556	SANT1_peak_pair_111_B
CMiso1.1chr05	3059545	3059968	SANT_peak_557	423	CMiso1.1chr05	3059545	3059968	SANT_peak_557	.
CMiso1.1chr05	3841491	3841976	SANT_peak_558	485	CMiso1.1chr05	3841491	3841976	SANT_peak_558	SANT1_peak_pair_112_A
CMiso1.1chr05	3846713	3847175	SANT_peak_559	462	CMiso1.1chr05	3846713	3847175	SANT_peak_559	SANT1_peak_pair_112_B
CMiso1.1chr05	3861849	3862088	SANT_peak_560	239	CMiso1.1chr05	3861849	3862088	SANT_peak_560	.
CMiso1.1chr05	3972059	3972407	SANT_peak_561	348	CMiso1.1chr05	3972059	3972407	SANT_peak_561	.
CMiso1.1chr05	5324696	5325166	SANT_peak_562	470	CMiso1.1chr05	5324696	5325166	SANT_peak_562	.
CMiso1.1chr05	5389683	5390061	SANT_peak_563	378	CMiso1.1chr05	5389683	5390061	SANT_peak_563	.
CMiso1.1chr05	6420554	6421217	SANT_peak_564	663	CMiso1.1chr05	6420554	6421217	SANT_peak_564	SANT1_peak_pair_113_A
CMiso1.1chr05	6424138	6424446	SANT_peak_565	308	CMiso1.1chr05	6424138	6424446	SANT_peak_565	SANT1_peak_pair_113_B
CMiso1.1chr05	6946991	6947255	SANT_peak_566	264	CMiso1.1chr05	6946991	6947255	SANT_peak_566	SANT1_peak_pair_114_A
CMiso1.1chr05	6951132	6951421	SANT_peak_567	289	CMiso1.1chr05	6951132	6951421	SANT_peak_567	SANT1_peak_pair_114_B
CMiso1.1chr05	7007949	7008538	SANT_peak_568	589	CMiso1.1chr05	7007949	7008538	SANT_peak_568	SANT1_peak_pair_115_A
CMiso1.1chr05	7009120	7009646	SANT_peak_569	526	CMiso1.1chr05	7009120	7009646	SANT_peak_569	SANT1_peak_pair_115_B
CMiso1.1chr05	7505230	7505512	SANT_peak_570	282	CMiso1.1chr05	7505230	7505512	SANT_peak_570	.
CMiso1.1chr05	7506335	7506816	SANT_peak_571	481	CMiso1.1chr05	7506335	7506816	SANT_peak_571	.
CMiso1.1chr05	7507347	7507527	SANT_peak_572	180	CMiso1.1chr05	7507347	7507527	SANT_peak_572	.
CMiso1.1chr05	7520505	7521923	SANT_peak_573	1418	CMiso1.1chr05	7520505	7521923	SANT_peak_573	.
CMiso1.1chr05	7522117	7524979	SANT_peak_574	2862	CMiso1.1chr05	7522117	7524979	SANT_peak_574	.
CMiso1.1chr05	7526064	7526373	SANT_peak_575	309	CMiso1.1chr05	7526064	7526373	SANT_peak_575	.
CMiso1.1chr05	7527775	7528030	SANT_peak_576	255	CMiso1.1chr05	7527775	7528030	SANT_peak_576	.
CMiso1.1chr05	7682779	7683196	SANT_peak_577	417	CMiso1.1chr05	7682779	7683196	SANT_peak_577	.
CMiso1.1chr05	7777029	7777345	SANT_peak_578	316	CMiso1.1chr05	7777029	7777345	SANT_peak_578	.
CMiso1.1chr05	7890225	7890587	SANT_peak_579	362	CMiso1.1chr05	7890225	7890587	SANT_peak_579	.
CMiso1.1chr05	7995885	7996239	SANT_peak_580	354	CMiso1.1chr05	7995885	7996239	SANT_peak_580	.
CMiso1.1chr05	8010280	8010539	SANT_peak_581	259	CMiso1.1chr05	8010280	8010539	SANT_peak_581	.
CMiso1.1chr05	9207854	9208164	SANT_peak_582	310	CMiso1.1chr05	9207854	9208164	SANT_peak_582	SANT1_peak_pair_116_A
CMiso1.1chr05	9211692	9212320	SANT_peak_583	628	CMiso1.1chr05	9211692	9212320	SANT_peak_583	SANT1_peak_pair_116_B
CMiso1.1chr05	9308339	9308553	SANT_peak_584	214	CMiso1.1chr05	9308339	9308553	SANT_peak_584	.
CMiso1.1chr05	9480746	9481301	SANT_peak_585	555	CMiso1.1chr05	9480746	9481301	SANT_peak_585	SANT1_peak_pair_117_A
CMiso1.1chr05	9481843	9482348	SANT_peak_586	505	CMiso1.1chr05	9481843	9482348	SANT_peak_586	SANT1_peak_pair_117_B
CMiso1.1chr05	9546957	9547559	SANT_peak_587	602	CMiso1.1chr05	9546957	9547559	SANT_peak_587	SANT1_peak_pair_118_A
CMiso1.1chr05	9548520	9548973	SANT_peak_588	453	CMiso1.1chr05	9548520	9548973	SANT_peak_588	SANT1_peak_pair_118_B
CMiso1.1chr05	9790747	9791004	SANT_peak_589	257	CMiso1.1chr05	9790747	9791004	SANT_peak_589	.
CMiso1.1chr05	9857938	9858341	SANT_peak_590	403	CMiso1.1chr05	9857938	9858341	SANT_peak_590	SANT1_peak_pair_119_A
CMiso1.1chr05	9862751	9863116	SANT_peak_591	365	CMiso1.1chr05	9862751	9863116	SANT_peak_591	SANT1_peak_pair_119_B
CMiso1.1chr05	10265751	10266215	SANT_peak_592	464	CMiso1.1chr05	10265751	10266215	SANT_peak_592	.
CMiso1.1chr05	10274857	10275104	SANT_peak_593	247	CMiso1.1chr05	10274857	10275104	SANT_peak_593	.
CMiso1.1chr05	10412823	10413044	SANT_peak_594	221	CMiso1.1chr05	10412823	10413044	SANT_peak_594	.
CMiso1.1chr05	10487112	10487754	SANT_peak_595	642	CMiso1.1chr05	10487112	10487754	SANT_peak_595	SANT1_peak_pair_120_A
CMiso1.1chr05	10488254	10488608	SANT_peak_596	354	CMiso1.1chr05	10488254	10488608	SANT_peak_596	SANT1_peak_pair_120_B
CMiso1.1chr05	12217229	12217543	SANT_peak_597	314	CMiso1.1chr05	12217229	12217543	SANT_peak_597	.
CMiso1.1chr05	12939725	12940097	SANT_peak_598	372	CMiso1.1chr05	12939725	12940097	SANT_peak_598	.
CMiso1.1chr05	13371740	13372378	SANT_peak_599	638	CMiso1.1chr05	13371740	13372378	SANT_peak_599	.
CMiso1.1chr05	13961782	13962149	SANT_peak_600	367	CMiso1.1chr05	13961782	13962149	SANT_peak_600	.
CMiso1.1chr05	14201960	14202546	SANT_peak_601	586	CMiso1.1chr05	14201960	14202546	SANT_peak_601	.
CMiso1.1chr05	14345930	14346386	SANT_peak_602	456	CMiso1.1chr05	14345930	14346386	SANT_peak_602	.
CMiso1.1chr05	14466092	14466340	SANT_peak_603	248	CMiso1.1chr05	14466092	14466340	SANT_peak_603	.
CMiso1.1chr05	14613465	14613672	SANT_peak_604	207	CMiso1.1chr05	14613465	14613672	SANT_peak_604	SANT1_peak_pair_121_A
CMiso1.1chr05	14617942	14618292	SANT_peak_605	350	CMiso1.1chr05	14617942	14618292	SANT_peak_605	SANT1_peak_pair_121_B
CMiso1.1chr05	14926265	14926587	SANT_peak_606	322	CMiso1.1chr05	14926265	14926587	SANT_peak_606	SANT1_peak_pair_122_A
CMiso1.1chr05	14927323	14927827	SANT_peak_607	504	CMiso1.1chr05	14927323	14927827	SANT_peak_607	SANT1_peak_pair_122_B
CMiso1.1chr05	14978839	14979430	SANT_peak_608	591	CMiso1.1chr05	14978839	14979430	SANT_peak_608	.
CMiso1.1chr05	15038635	15038972	SANT_peak_609	337	CMiso1.1chr05	15038635	15038972	SANT_peak_609	.
CMiso1.1chr05	15244148	15244382	SANT_peak_610	234	CMiso1.1chr05	15244148	15244382	SANT_peak_610	.
CMiso1.1chr05	15841296	15841817	SANT_peak_611	521	CMiso1.1chr05	15841296	15841817	SANT_peak_611	SANT1_peak_pair_123_A
CMiso1.1chr05	15842391	15842918	SANT_peak_612	527	CMiso1.1chr05	15842391	15842918	SANT_peak_612	SANT1_peak_pair_123_B
CMiso1.1chr05	16022822	16023212	SANT_peak_613	390	CMiso1.1chr05	16022822	16023212	SANT_peak_613	.
CMiso1.1chr05	16946307	16946655	SANT_peak_614	348	CMiso1.1chr05	16946307	16946655	SANT_peak_614	SANT1_peak_pair_124_A
CMiso1.1chr05	16947386	16947782	SANT_peak_615	396	CMiso1.1chr05	16947386	16947782	SANT_peak_615	SANT1_peak_pair_124_B
CMiso1.1chr05	17012151	17012752	SANT_peak_616	601	CMiso1.1chr05	17012151	17012752	SANT_peak_616	SANT1_peak_pair_125_A
CMiso1.1chr05	17013447	17013951	SANT_peak_617	504	CMiso1.1chr05	17013447	17013951	SANT_peak_617	SANT1_peak_pair_125_B
CMiso1.1chr05	17019958	17020420	SANT_peak_618	462	CMiso1.1chr05	17019958	17020420	SANT_peak_618	SANT1_peak_pair_126_A
CMiso1.1chr05	17021070	17021376	SANT_peak_619	306	CMiso1.1chr05	17021070	17021376	SANT_peak_619	.
CMiso1.1chr05	17024245	17024767	SANT_peak_620	522	CMiso1.1chr05	17024245	17024767	SANT_peak_620	.
CMiso1.1chr05	17026073	17026423	SANT_peak_621	350	CMiso1.1chr05	17026073	17026423	SANT_peak_621	SANT1_peak_pair_126_B
CMiso1.1chr05	18046498	18047095	SANT_peak_622	597	CMiso1.1chr05	18046498	18047095	SANT_peak_622	.
CMiso1.1chr05	18393413	18393763	SANT_peak_623	350	CMiso1.1chr05	18393413	18393763	SANT_peak_623	.
CMiso1.1chr05	18854069	18854411	SANT_peak_624	342	CMiso1.1chr05	18854069	18854411	SANT_peak_624	.
CMiso1.1chr05	18995910	18996487	SANT_peak_625	577	CMiso1.1chr05	18995910	18996487	SANT_peak_625	.
CMiso1.1chr05	19163216	19163416	SANT_peak_626	200	CMiso1.1chr05	19163216	19163416	SANT_peak_626	.
CMiso1.1chr05	19347579	19348081	SANT_peak_627	502	CMiso1.1chr05	19347579	19348081	SANT_peak_627	.
CMiso1.1chr05	19477334	19477871	SANT_peak_628	537	CMiso1.1chr05	19477334	19477871	SANT_peak_628	SANT1_peak_pair_127_A
CMiso1.1chr05	19478436	19478868	SANT_peak_629	432	CMiso1.1chr05	19478436	19478868	SANT_peak_629	SANT1_peak_pair_127_B
CMiso1.1chr05	19968064	19968246	SANT_peak_630	182	CMiso1.1chr05	19968064	19968246	SANT_peak_630	.
CMiso1.1chr05	19979919	19980142	SANT_peak_631	223	CMiso1.1chr05	19979919	19980142	SANT_peak_631	.
CMiso1.1chr05	20014664	20014957	SANT_peak_632	293	CMiso1.1chr05	20014664	20014957	SANT_peak_632	SANT1_peak_pair_128_A
CMiso1.1chr05	20015759	20016087	SANT_peak_633	328	CMiso1.1chr05	20015759	20016087	SANT_peak_633	SANT1_peak_pair_128_B
CMiso1.1chr05	20254516	20254871	SANT_peak_634	355	CMiso1.1chr05	20254516	20254871	SANT_peak_634	SANT1_peak_pair_129_A
CMiso1.1chr05	20255400	20256013	SANT_peak_635	613	CMiso1.1chr05	20255400	20256013	SANT_peak_635	SANT1_peak_pair_129_B
CMiso1.1chr05	20457858	20458466	SANT_peak_636	608	CMiso1.1chr05	20457858	20458466	SANT_peak_636	SANT1_peak_pair_130_A
CMiso1.1chr05	20462681	20463295	SANT_peak_637	614	CMiso1.1chr05	20462681	20463295	SANT_peak_637	SANT1_peak_pair_130_B
CMiso1.1chr05	20500714	20500944	SANT_peak_638	230	CMiso1.1chr05	20500714	20500944	SANT_peak_638	.
CMiso1.1chr05	20573591	20573813	SANT_peak_639	222	CMiso1.1chr05	20573591	20573813	SANT_peak_639	.
CMiso1.1chr05	20832887	20833219	SANT_peak_640	332	CMiso1.1chr05	20832887	20833219	SANT_peak_640	SANT1_peak_pair_131_A
CMiso1.1chr05	20834017	20834348	SANT_peak_641	331	CMiso1.1chr05	20834017	20834348	SANT_peak_641	SANT1_peak_pair_131_B
CMiso1.1chr05	22676190	22676553	SANT_peak_642	363	CMiso1.1chr05	22676190	22676553	SANT_peak_642	SANT1_peak_pair_132_A
CMiso1.1chr05	22681035	22681567	SANT_peak_643	532	CMiso1.1chr05	22681035	22681567	SANT_peak_643	SANT1_peak_pair_132_B
CMiso1.1chr05	22902408	22902954	SANT_peak_644	546	CMiso1.1chr05	22902408	22902954	SANT_peak_644	SANT1_peak_pair_133_A
CMiso1.1chr05	22903613	22904094	SANT_peak_645	481	CMiso1.1chr05	22903613	22904094	SANT_peak_645	SANT1_peak_pair_133_B
CMiso1.1chr05	23148522	23148847	SANT_peak_646	325	CMiso1.1chr05	23148522	23148847	SANT_peak_646	.
CMiso1.1chr05	24173544	24173924	SANT_peak_647	380	CMiso1.1chr05	24173544	24173924	SANT_peak_647	.
CMiso1.1chr05	25543436	25543748	SANT_peak_648	312	CMiso1.1chr05	25543436	25543748	SANT_peak_648	SANT1_peak_pair_134_A
CMiso1.1chr05	25545066	25545540	SANT_peak_649	474	CMiso1.1chr05	25545066	25545540	SANT_peak_649	SANT1_peak_pair_134_B
CMiso1.1chr05	25977298	25977726	SANT_peak_650	428	CMiso1.1chr05	25977298	25977726	SANT_peak_650	.
CMiso1.1chr05	27032989	27033405	SANT_peak_651	416	CMiso1.1chr05	27032989	27033405	SANT_peak_651	SANT1_peak_pair_135_A
CMiso1.1chr05	27033971	27034508	SANT_peak_652	537	CMiso1.1chr05	27033971	27034508	SANT_peak_652	SANT1_peak_pair_135_B
CMiso1.1chr05	28431251	28431749	SANT_peak_653	498	CMiso1.1chr05	28431251	28431749	SANT_peak_653	SANT1_peak_pair_136_A
CMiso1.1chr05	28432313	28432745	SANT_peak_654	432	CMiso1.1chr05	28432313	28432745	SANT_peak_654	SANT1_peak_pair_136_B
CMiso1.1chr05	29082256	29082820	SANT_peak_655	564	CMiso1.1chr05	29082256	29082820	SANT_peak_655	SANT1_peak_pair_137_A
CMiso1.1chr05	29083398	29083955	SANT_peak_656	557	CMiso1.1chr05	29083398	29083955	SANT_peak_656	SANT1_peak_pair_137_B
CMiso1.1chr05	29143362	29143793	SANT_peak_657	431	CMiso1.1chr05	29143362	29143793	SANT_peak_657	SANT1_peak_pair_138_A
CMiso1.1chr05	29144844	29145309	SANT_peak_658	465	CMiso1.1chr05	29144844	29145309	SANT_peak_658	SANT1_peak_pair_138_B
CMiso1.1chr06	137194	137782	SANT_peak_659	588	CMiso1.1chr06	137194	137782	SANT_peak_659	SANT1_peak_pair_139_A
CMiso1.1chr06	138383	138915	SANT_peak_660	532	CMiso1.1chr06	138383	138915	SANT_peak_660	SANT1_peak_pair_139_B
CMiso1.1chr06	1036907	1037445	SANT_peak_661	538	CMiso1.1chr06	1036907	1037445	SANT_peak_661	SANT1_peak_pair_140_A
CMiso1.1chr06	1038081	1038407	SANT_peak_662	326	CMiso1.1chr06	1038081	1038407	SANT_peak_662	SANT1_peak_pair_140_B
CMiso1.1chr06	2727603	2727784	SANT_peak_663	181	CMiso1.1chr06	2727603	2727784	SANT_peak_663	.
CMiso1.1chr06	3313673	3313925	SANT_peak_664	252	CMiso1.1chr06	3313673	3313925	SANT_peak_664	SANT1_peak_pair_141_A
CMiso1.1chr06	3314776	3315104	SANT_peak_665	328	CMiso1.1chr06	3314776	3315104	SANT_peak_665	SANT1_peak_pair_141_B
CMiso1.1chr06	4166887	4167074	SANT_peak_666	187	CMiso1.1chr06	4166887	4167074	SANT_peak_666	.
CMiso1.1chr06	4350707	4351043	SANT_peak_667	336	CMiso1.1chr06	4350707	4351043	SANT_peak_667	.
CMiso1.1chr06	4443975	4444560	SANT_peak_668	585	CMiso1.1chr06	4443975	4444560	SANT_peak_668	SANT1_peak_pair_142_A
CMiso1.1chr06	4448781	4449196	SANT_peak_669	415	CMiso1.1chr06	4448781	4449196	SANT_peak_669	SANT1_peak_pair_142_B
CMiso1.1chr06	4502866	4503197	SANT_peak_670	331	CMiso1.1chr06	4502866	4503197	SANT_peak_670	.
CMiso1.1chr06	6406853	6407092	SANT_peak_671	239	CMiso1.1chr06	6406853	6407092	SANT_peak_671	.
CMiso1.1chr06	6548439	6548846	SANT_peak_672	407	CMiso1.1chr06	6548439	6548846	SANT_peak_672	SANT1_peak_pair_143_A
CMiso1.1chr06	6549543	6549814	SANT_peak_673	271	CMiso1.1chr06	6549543	6549814	SANT_peak_673	SANT1_peak_pair_143_B
CMiso1.1chr06	6578522	6578930	SANT_peak_674	408	CMiso1.1chr06	6578522	6578930	SANT_peak_674	.
CMiso1.1chr06	6988142	6988800	SANT_peak_675	658	CMiso1.1chr06	6988142	6988800	SANT_peak_675	SANT1_peak_pair_144_A
CMiso1.1chr06	6991283	6991746	SANT_peak_676	463	CMiso1.1chr06	6991283	6991746	SANT_peak_676	SANT1_peak_pair_144_B
CMiso1.1chr06	7540725	7541039	SANT_peak_677	314	CMiso1.1chr06	7540725	7541039	SANT_peak_677	.
CMiso1.1chr06	7871009	7871324	SANT_peak_678	315	CMiso1.1chr06	7871009	7871324	SANT_peak_678	.
CMiso1.1chr06	8066703	8067147	SANT_peak_679	444	CMiso1.1chr06	8066703	8067147	SANT_peak_679	.
CMiso1.1chr06	9335964	9336204	SANT_peak_680	240	CMiso1.1chr06	9335964	9336204	SANT_peak_680	.
CMiso1.1chr06	9394619	9394927	SANT_peak_681	308	CMiso1.1chr06	9394619	9394927	SANT_peak_681	SANT1_peak_pair_145_A
CMiso1.1chr06	9395461	9395699	SANT_peak_682	238	CMiso1.1chr06	9395461	9395699	SANT_peak_682	SANT1_peak_pair_145_B
CMiso1.1chr06	9403473	9403891	SANT_peak_683	418	CMiso1.1chr06	9403473	9403891	SANT_peak_683	.
CMiso1.1chr06	9546676	9547112	SANT_peak_684	436	CMiso1.1chr06	9546676	9547112	SANT_peak_684	.
CMiso1.1chr06	9552783	9553300	SANT_peak_685	517	CMiso1.1chr06	9552783	9553300	SANT_peak_685	.
CMiso1.1chr06	9823931	9824228	SANT_peak_686	297	CMiso1.1chr06	9823931	9824228	SANT_peak_686	.
CMiso1.1chr06	10044887	10045286	SANT_peak_687	399	CMiso1.1chr06	10044887	10045286	SANT_peak_687	SANT1_peak_pair_146_A
CMiso1.1chr06	10045991	10046434	SANT_peak_688	443	CMiso1.1chr06	10045991	10046434	SANT_peak_688	SANT1_peak_pair_146_B
CMiso1.1chr06	10100053	10100475	SANT_peak_689	422	CMiso1.1chr06	10100053	10100475	SANT_peak_689	SANT1_peak_pair_147_A
CMiso1.1chr06	10101245	10101574	SANT_peak_690	329	CMiso1.1chr06	10101245	10101574	SANT_peak_690	SANT1_peak_pair_147_B
CMiso1.1chr06	10284986	10285191	SANT_peak_691	205	CMiso1.1chr06	10284986	10285191	SANT_peak_691	.
CMiso1.1chr06	11017358	11017744	SANT_peak_692	386	CMiso1.1chr06	11017358	11017744	SANT_peak_692	SANT1_peak_pair_148_A
CMiso1.1chr06	11018344	11018653	SANT_peak_693	309	CMiso1.1chr06	11018344	11018653	SANT_peak_693	SANT1_peak_pair_148_B
CMiso1.1chr06	11028304	11028901	SANT_peak_694	597	CMiso1.1chr06	11028304	11028901	SANT_peak_694	.
CMiso1.1chr06	11207356	11207625	SANT_peak_695	269	CMiso1.1chr06	11207356	11207625	SANT_peak_695	.
CMiso1.1chr06	11237248	11237632	SANT_peak_696	384	CMiso1.1chr06	11237248	11237632	SANT_peak_696	.
CMiso1.1chr06	11322442	11322826	SANT_peak_697	384	CMiso1.1chr06	11322442	11322826	SANT_peak_697	.
CMiso1.1chr06	11330855	11331252	SANT_peak_698	397	CMiso1.1chr06	11330855	11331252	SANT_peak_698	.
CMiso1.1chr06	11373752	11374254	SANT_peak_699	502	CMiso1.1chr06	11373752	11374254	SANT_peak_699	SANT1_peak_pair_149_A
CMiso1.1chr06	11374809	11375175	SANT_peak_700	366	CMiso1.1chr06	11374809	11375175	SANT_peak_700	SANT1_peak_pair_149_B
CMiso1.1chr06	11649732	11650246	SANT_peak_701	514	CMiso1.1chr06	11649732	11650246	SANT_peak_701	.
CMiso1.1chr06	12095777	12096238	SANT_peak_702	461	CMiso1.1chr06	12095777	12096238	SANT_peak_702	.
CMiso1.1chr06	12284253	12284517	SANT_peak_703	264	CMiso1.1chr06	12284253	12284517	SANT_peak_703	.
CMiso1.1chr06	12780362	12781330	SANT_peak_704	968	CMiso1.1chr06	12780362	12781330	SANT_peak_704	.
CMiso1.1chr06	12781560	12782014	SANT_peak_705	454	CMiso1.1chr06	12781560	12782014	SANT_peak_705	.
CMiso1.1chr06	12784176	12784392	SANT_peak_706	216	CMiso1.1chr06	12784176	12784392	SANT_peak_706	.
CMiso1.1chr06	12785911	12786854	SANT_peak_707	943	CMiso1.1chr06	12785911	12786854	SANT_peak_707	.
CMiso1.1chr06	12787191	12787953	SANT_peak_708	762	CMiso1.1chr06	12787191	12787953	SANT_peak_708	.
CMiso1.1chr06	12788423	12789825	SANT_peak_709	1402	CMiso1.1chr06	12788423	12789825	SANT_peak_709	.
CMiso1.1chr06	12951457	12951813	SANT_peak_710	356	CMiso1.1chr06	12951457	12951813	SANT_peak_710	.
CMiso1.1chr06	13322810	13323005	SANT_peak_711	195	CMiso1.1chr06	13322810	13323005	SANT_peak_711	SANT1_peak_pair_150_A
CMiso1.1chr06	13327415	13327606	SANT_peak_712	191	CMiso1.1chr06	13327415	13327606	SANT_peak_712	SANT1_peak_pair_150_B
CMiso1.1chr06	13549819	13550434	SANT_peak_713	615	CMiso1.1chr06	13549819	13550434	SANT_peak_713	.
CMiso1.1chr06	13847227	13847848	SANT_peak_714	621	CMiso1.1chr06	13847227	13847848	SANT_peak_714	.
CMiso1.1chr06	14070791	14071072	SANT_peak_715	281	CMiso1.1chr06	14070791	14071072	SANT_peak_715	.
CMiso1.1chr06	14422678	14422924	SANT_peak_716	246	CMiso1.1chr06	14422678	14422924	SANT_peak_716	.
CMiso1.1chr06	14448794	14449277	SANT_peak_717	483	CMiso1.1chr06	14448794	14449277	SANT_peak_717	.
CMiso1.1chr06	14455218	14455534	SANT_peak_718	316	CMiso1.1chr06	14455218	14455534	SANT_peak_718	.
CMiso1.1chr06	14543804	14544287	SANT_peak_719	483	CMiso1.1chr06	14543804	14544287	SANT_peak_719	SANT1_peak_pair_151_A
CMiso1.1chr06	14544788	14545370	SANT_peak_720	582	CMiso1.1chr06	14544788	14545370	SANT_peak_720	SANT1_peak_pair_151_B
CMiso1.1chr06	14791757	14792319	SANT_peak_721	562	CMiso1.1chr06	14791757	14792319	SANT_peak_721	SANT1_peak_pair_152_A
CMiso1.1chr06	14792988	14793510	SANT_peak_722	522	CMiso1.1chr06	14792988	14793510	SANT_peak_722	SANT1_peak_pair_152_B
CMiso1.1chr06	15345813	15346245	SANT_peak_723	432	CMiso1.1chr06	15345813	15346245	SANT_peak_723	SANT1_peak_pair_153_A
CMiso1.1chr06	15347119	15347625	SANT_peak_724	506	CMiso1.1chr06	15347119	15347625	SANT_peak_724	SANT1_peak_pair_153_B
CMiso1.1chr06	15442567	15442821	SANT_peak_725	254	CMiso1.1chr06	15442567	15442821	SANT_peak_725	.
CMiso1.1chr06	15581703	15581902	SANT_peak_726	199	CMiso1.1chr06	15581703	15581902	SANT_peak_726	.
CMiso1.1chr06	15791022	15791270	SANT_peak_727	248	CMiso1.1chr06	15791022	15791270	SANT_peak_727	.
CMiso1.1chr06	16403981	16404489	SANT_peak_728	508	CMiso1.1chr06	16403981	16404489	SANT_peak_728	.
CMiso1.1chr06	16411092	16411569	SANT_peak_729	477	CMiso1.1chr06	16411092	16411569	SANT_peak_729	.
CMiso1.1chr06	16519699	16520237	SANT_peak_730	538	CMiso1.1chr06	16519699	16520237	SANT_peak_730	.
CMiso1.1chr06	17000549	17001130	SANT_peak_731	581	CMiso1.1chr06	17000549	17001130	SANT_peak_731	.
CMiso1.1chr06	17019588	17020142	SANT_peak_732	554	CMiso1.1chr06	17019588	17020142	SANT_peak_732	SANT1_peak_pair_154_A
CMiso1.1chr06	17020732	17021281	SANT_peak_733	549	CMiso1.1chr06	17020732	17021281	SANT_peak_733	SANT1_peak_pair_154_B
CMiso1.1chr06	17495216	17495451	SANT_peak_734	235	CMiso1.1chr06	17495216	17495451	SANT_peak_734	.
CMiso1.1chr06	17765457	17766833	SANT_peak_735	1376	CMiso1.1chr06	17765457	17766833	SANT_peak_735	.
CMiso1.1chr06	18273983	18274254	SANT_peak_736	271	CMiso1.1chr06	18273983	18274254	SANT_peak_736	.
CMiso1.1chr06	18642872	18643074	SANT_peak_737	202	CMiso1.1chr06	18642872	18643074	SANT_peak_737	.
CMiso1.1chr06	18732229	18732829	SANT_peak_738	600	CMiso1.1chr06	18732229	18732829	SANT_peak_738	SANT1_peak_pair_155_A
CMiso1.1chr06	18733396	18733996	SANT_peak_739	600	CMiso1.1chr06	18733396	18733996	SANT_peak_739	SANT1_peak_pair_155_B
CMiso1.1chr06	18749582	18752013	SANT_peak_740	2431	CMiso1.1chr06	18749582	18752013	SANT_peak_740	.
CMiso1.1chr06	18769629	18770046	SANT_peak_741	417	CMiso1.1chr06	18769629	18770046	SANT_peak_741	.
CMiso1.1chr06	19266431	19266788	SANT_peak_742	357	CMiso1.1chr06	19266431	19266788	SANT_peak_742	.
CMiso1.1chr06	19314135	19314582	SANT_peak_743	447	CMiso1.1chr06	19314135	19314582	SANT_peak_743	.
CMiso1.1chr06	19614468	19614672	SANT_peak_744	204	CMiso1.1chr06	19614468	19614672	SANT_peak_744	.
CMiso1.1chr06	19972557	19973068	SANT_peak_745	511	CMiso1.1chr06	19972557	19973068	SANT_peak_745	SANT1_peak_pair_156_A
CMiso1.1chr06	19973762	19974287	SANT_peak_746	525	CMiso1.1chr06	19973762	19974287	SANT_peak_746	SANT1_peak_pair_156_B
CMiso1.1chr06	20510055	20510531	SANT_peak_747	476	CMiso1.1chr06	20510055	20510531	SANT_peak_747	SANT1_peak_pair_157_A
CMiso1.1chr06	20510982	20511508	SANT_peak_748	526	CMiso1.1chr06	20510982	20511508	SANT_peak_748	SANT1_peak_pair_157_B
CMiso1.1chr06	20794820	20795018	SANT_peak_749	198	CMiso1.1chr06	20794820	20795018	SANT_peak_749	.
CMiso1.1chr06	21006181	21006546	SANT_peak_750	365	CMiso1.1chr06	21006181	21006546	SANT_peak_750	.
CMiso1.1chr06	21136474	21136969	SANT_peak_751	495	CMiso1.1chr06	21136474	21136969	SANT_peak_751	.
CMiso1.1chr06	22070559	22070782	SANT_peak_752	223	CMiso1.1chr06	22070559	22070782	SANT_peak_752	SANT1_peak_pair_158_A
CMiso1.1chr06	22071612	22071973	SANT_peak_753	361	CMiso1.1chr06	22071612	22071973	SANT_peak_753	SANT1_peak_pair_158_B
CMiso1.1chr06	22120939	22121167	SANT_peak_754	228	CMiso1.1chr06	22120939	22121167	SANT_peak_754	.
CMiso1.1chr06	22132099	22132816	SANT_peak_755	717	CMiso1.1chr06	22132099	22132816	SANT_peak_755	SANT1_peak_pair_159_A
CMiso1.1chr06	22134307	22135041	SANT_peak_756	734	CMiso1.1chr06	22134307	22135041	SANT_peak_756	SANT1_peak_pair_159_B
CMiso1.1chr06	23152503	23152831	SANT_peak_757	328	CMiso1.1chr06	23152503	23152831	SANT_peak_757	.
CMiso1.1chr06	23300404	23300608	SANT_peak_758	204	CMiso1.1chr06	23300404	23300608	SANT_peak_758	.
CMiso1.1chr06	23696072	23696505	SANT_peak_759	433	CMiso1.1chr06	23696072	23696505	SANT_peak_759	SANT1_peak_pair_160_A
CMiso1.1chr06	23697183	23697696	SANT_peak_760	513	CMiso1.1chr06	23697183	23697696	SANT_peak_760	SANT1_peak_pair_160_B
CMiso1.1chr06	24010085	24010262	SANT_peak_761	177	CMiso1.1chr06	24010085	24010262	SANT_peak_761	.
CMiso1.1chr06	24191847	24192105	SANT_peak_762	258	CMiso1.1chr06	24191847	24192105	SANT_peak_762	.
CMiso1.1chr06	24713050	24713363	SANT_peak_763	313	CMiso1.1chr06	24713050	24713363	SANT_peak_763	.
CMiso1.1chr06	24824482	24824913	SANT_peak_764	431	CMiso1.1chr06	24824482	24824913	SANT_peak_764	.
CMiso1.1chr06	25481176	25481625	SANT_peak_765	449	CMiso1.1chr06	25481176	25481625	SANT_peak_765	.
CMiso1.1chr06	25856916	25857496	SANT_peak_766	580	CMiso1.1chr06	25856916	25857496	SANT_peak_766	SANT1_peak_pair_161_A
CMiso1.1chr06	25858482	25859220	SANT_peak_767	738	CMiso1.1chr06	25858482	25859220	SANT_peak_767	SANT1_peak_pair_161_B
CMiso1.1chr06	26242901	26243190	SANT_peak_768	289	CMiso1.1chr06	26242901	26243190	SANT_peak_768	.
CMiso1.1chr06	26745484	26745753	SANT_peak_769	269	CMiso1.1chr06	26745484	26745753	SANT_peak_769	.
CMiso1.1chr06	27393835	27394457	SANT_peak_770	622	CMiso1.1chr06	27393835	27394457	SANT_peak_770	.
CMiso1.1chr06	27532156	27532438	SANT_peak_771	282	CMiso1.1chr06	27532156	27532438	SANT_peak_771	.
CMiso1.1chr06	29034917	29035340	SANT_peak_772	423	CMiso1.1chr06	29034917	29035340	SANT_peak_772	.
CMiso1.1chr06	29119226	29119661	SANT_peak_773	435	CMiso1.1chr06	29119226	29119661	SANT_peak_773	SANT1_peak_pair_162_A
CMiso1.1chr06	29120502	29120952	SANT_peak_774	450	CMiso1.1chr06	29120502	29120952	SANT_peak_774	SANT1_peak_pair_162_B
CMiso1.1chr06	29481967	29482341	SANT_peak_775	374	CMiso1.1chr06	29481967	29482341	SANT_peak_775	.
CMiso1.1chr06	29830632	29830941	SANT_peak_776	309	CMiso1.1chr06	29830632	29830941	SANT_peak_776	.
CMiso1.1chr06	29879256	29879771	SANT_peak_777	515	CMiso1.1chr06	29879256	29879771	SANT_peak_777	SANT1_peak_pair_163_A
CMiso1.1chr06	29880589	29880991	SANT_peak_778	402	CMiso1.1chr06	29880589	29880991	SANT_peak_778	SANT1_peak_pair_163_B
CMiso1.1chr06	30082826	30083251	SANT_peak_779	425	CMiso1.1chr06	30082826	30083251	SANT_peak_779	.
CMiso1.1chr06	30107297	30107699	SANT_peak_780	402	CMiso1.1chr06	30107297	30107699	SANT_peak_780	SANT1_peak_pair_164_A
CMiso1.1chr06	30108257	30108812	SANT_peak_781	555	CMiso1.1chr06	30108257	30108812	SANT_peak_781	SANT1_peak_pair_164_B
CMiso1.1chr06	30522020	30522296	SANT_peak_782	276	CMiso1.1chr06	30522020	30522296	SANT_peak_782	.
CMiso1.1chr06	30774492	30774906	SANT_peak_783	414	CMiso1.1chr06	30774492	30774906	SANT_peak_783	.
CMiso1.1chr06	30837185	30837610	SANT_peak_784	425	CMiso1.1chr06	30837185	30837610	SANT_peak_784	.
CMiso1.1chr06	30867835	30868018	SANT_peak_785	183	CMiso1.1chr06	30867835	30868018	SANT_peak_785	.
CMiso1.1chr06	31184266	31185132	SANT_peak_786	866	CMiso1.1chr06	31184266	31185132	SANT_peak_786	.
CMiso1.1chr06	31448038	31448341	SANT_peak_787	303	CMiso1.1chr06	31448038	31448341	SANT_peak_787	.
CMiso1.1chr06	31655797	31656226	SANT_peak_788	429	CMiso1.1chr06	31655797	31656226	SANT_peak_788	SANT1_peak_pair_165_A
CMiso1.1chr06	31659998	31660629	SANT_peak_789	631	CMiso1.1chr06	31659998	31660629	SANT_peak_789	SANT1_peak_pair_165_B
CMiso1.1chr06	31902798	31903335	SANT_peak_790	537	CMiso1.1chr06	31902798	31903335	SANT_peak_790	SANT1_peak_pair_166_A
CMiso1.1chr06	31904110	31904609	SANT_peak_791	499	CMiso1.1chr06	31904110	31904609	SANT_peak_791	SANT1_peak_pair_166_B
CMiso1.1chr06	32125516	32125909	SANT_peak_792	393	CMiso1.1chr06	32125516	32125909	SANT_peak_792	.
CMiso1.1chr06	32796961	32797203	SANT_peak_793	242	CMiso1.1chr06	32796961	32797203	SANT_peak_793	.
CMiso1.1chr06	33078538	33078953	SANT_peak_794	415	CMiso1.1chr06	33078538	33078953	SANT_peak_794	SANT1_peak_pair_167_A
CMiso1.1chr06	33079631	33079993	SANT_peak_795	362	CMiso1.1chr06	33079631	33079993	SANT_peak_795	SANT1_peak_pair_167_B
CMiso1.1chr06	33809979	33810195	SANT_peak_796	216	CMiso1.1chr06	33809979	33810195	SANT_peak_796	.
CMiso1.1chr06	34137842	34138256	SANT_peak_797	414	CMiso1.1chr06	34137842	34138256	SANT_peak_797	.
CMiso1.1chr06	35339964	35340215	SANT_peak_798	251	CMiso1.1chr06	35339964	35340215	SANT_peak_798	.
CMiso1.1chr06	36195871	36200192	SANT_peak_799	4321	CMiso1.1chr06	36195871	36200192	SANT_peak_799	.
CMiso1.1chr07	829859	830110	SANT_peak_800	251	CMiso1.1chr07	829859	830110	SANT_peak_800	.
CMiso1.1chr07	1068477	1068773	SANT_peak_801	296	CMiso1.1chr07	1068477	1068773	SANT_peak_801	.
CMiso1.1chr07	1119471	1119752	SANT_peak_802	281	CMiso1.1chr07	1119471	1119752	SANT_peak_802	.
CMiso1.1chr07	1316454	1316667	SANT_peak_803	213	CMiso1.1chr07	1316454	1316667	SANT_peak_803	.
CMiso1.1chr07	2831847	2832175	SANT_peak_804	328	CMiso1.1chr07	2831847	2832175	SANT_peak_804	.
CMiso1.1chr07	3497405	3497836	SANT_peak_805	431	CMiso1.1chr07	3497405	3497836	SANT_peak_805	.
CMiso1.1chr07	3793183	3793421	SANT_peak_806	238	CMiso1.1chr07	3793183	3793421	SANT_peak_806	.
CMiso1.1chr07	3954154	3954496	SANT_peak_807	342	CMiso1.1chr07	3954154	3954496	SANT_peak_807	.
CMiso1.1chr07	4299653	4299964	SANT_peak_808	311	CMiso1.1chr07	4299653	4299964	SANT_peak_808	.
CMiso1.1chr07	4848926	4849314	SANT_peak_809	388	CMiso1.1chr07	4848926	4849314	SANT_peak_809	SANT1_peak_pair_168_A
CMiso1.1chr07	4850030	4850520	SANT_peak_810	490	CMiso1.1chr07	4850030	4850520	SANT_peak_810	SANT1_peak_pair_168_B
CMiso1.1chr07	5447178	5447575	SANT_peak_811	397	CMiso1.1chr07	5447178	5447575	SANT_peak_811	.
CMiso1.1chr07	5457338	5457576	SANT_peak_812	238	CMiso1.1chr07	5457338	5457576	SANT_peak_812	.
CMiso1.1chr07	5607325	5607511	SANT_peak_813	186	CMiso1.1chr07	5607325	5607511	SANT_peak_813	.
CMiso1.1chr07	6019548	6019869	SANT_peak_814	321	CMiso1.1chr07	6019548	6019869	SANT_peak_814	.
CMiso1.1chr07	6192775	6192991	SANT_peak_815	216	CMiso1.1chr07	6192775	6192991	SANT_peak_815	.
CMiso1.1chr07	6287194	6287727	SANT_peak_816	533	CMiso1.1chr07	6287194	6287727	SANT_peak_816	SANT1_peak_pair_169_A
CMiso1.1chr07	6288307	6288685	SANT_peak_817	378	CMiso1.1chr07	6288307	6288685	SANT_peak_817	SANT1_peak_pair_169_B
CMiso1.1chr07	6418248	6418609	SANT_peak_818	361	CMiso1.1chr07	6418248	6418609	SANT_peak_818	.
CMiso1.1chr07	6497852	6498323	SANT_peak_819	471	CMiso1.1chr07	6497852	6498323	SANT_peak_819	.
CMiso1.1chr07	6750949	6751250	SANT_peak_820	301	CMiso1.1chr07	6750949	6751250	SANT_peak_820	.
CMiso1.1chr07	6766029	6766442	SANT_peak_821	413	CMiso1.1chr07	6766029	6766442	SANT_peak_821	SANT1_peak_pair_170_A
CMiso1.1chr07	6767222	6767629	SANT_peak_822	407	CMiso1.1chr07	6767222	6767629	SANT_peak_822	SANT1_peak_pair_170_B
CMiso1.1chr07	6840863	6841181	SANT_peak_823	318	CMiso1.1chr07	6840863	6841181	SANT_peak_823	SANT1_peak_pair_171_A
CMiso1.1chr07	6841778	6842002	SANT_peak_824	224	CMiso1.1chr07	6841778	6842002	SANT_peak_824	.
CMiso1.1chr07	6842838	6843278	SANT_peak_825	440	CMiso1.1chr07	6842838	6843278	SANT_peak_825	SANT1_peak_pair_171_B
CMiso1.1chr07	6848866	6849211	SANT_peak_826	345	CMiso1.1chr07	6848866	6849211	SANT_peak_826	.
CMiso1.1chr07	7296150	7296650	SANT_peak_827	500	CMiso1.1chr07	7296150	7296650	SANT_peak_827	.
CMiso1.1chr07	7602680	7603288	SANT_peak_828	608	CMiso1.1chr07	7602680	7603288	SANT_peak_828	.
CMiso1.1chr07	8088317	8088515	SANT_peak_829	198	CMiso1.1chr07	8088317	8088515	SANT_peak_829	.
CMiso1.1chr07	8591901	8592342	SANT_peak_830	441	CMiso1.1chr07	8591901	8592342	SANT_peak_830	.
CMiso1.1chr07	8985651	8986105	SANT_peak_831	454	CMiso1.1chr07	8985651	8986105	SANT_peak_831	.
CMiso1.1chr07	9184059	9184512	SANT_peak_832	453	CMiso1.1chr07	9184059	9184512	SANT_peak_832	.
CMiso1.1chr07	9366429	9366893	SANT_peak_833	464	CMiso1.1chr07	9366429	9366893	SANT_peak_833	.
CMiso1.1chr07	9496565	9496829	SANT_peak_834	264	CMiso1.1chr07	9496565	9496829	SANT_peak_834	.
CMiso1.1chr07	9739020	9739254	SANT_peak_835	234	CMiso1.1chr07	9739020	9739254	SANT_peak_835	.
CMiso1.1chr07	10738471	10738917	SANT_peak_836	446	CMiso1.1chr07	10738471	10738917	SANT_peak_836	SANT1_peak_pair_172_A
CMiso1.1chr07	10739622	10739914	SANT_peak_837	292	CMiso1.1chr07	10739622	10739914	SANT_peak_837	SANT1_peak_pair_172_B
CMiso1.1chr07	11396806	11397134	SANT_peak_838	328	CMiso1.1chr07	11396806	11397134	SANT_peak_838	.
CMiso1.1chr07	11428097	11428442	SANT_peak_839	345	CMiso1.1chr07	11428097	11428442	SANT_peak_839	.
CMiso1.1chr07	12496332	12496866	SANT_peak_840	534	CMiso1.1chr07	12496332	12496866	SANT_peak_840	SANT1_peak_pair_173_A
CMiso1.1chr07	12497501	12497944	SANT_peak_841	443	CMiso1.1chr07	12497501	12497944	SANT_peak_841	SANT1_peak_pair_173_B
CMiso1.1chr07	13302092	13302622	SANT_peak_842	530	CMiso1.1chr07	13302092	13302622	SANT_peak_842	SANT1_peak_pair_174_A
CMiso1.1chr07	13303539	13303974	SANT_peak_843	435	CMiso1.1chr07	13303539	13303974	SANT_peak_843	SANT1_peak_pair_174_B
CMiso1.1chr07	13760170	13760713	SANT_peak_844	543	CMiso1.1chr07	13760170	13760713	SANT_peak_844	SANT1_peak_pair_175_A
CMiso1.1chr07	13761442	13761871	SANT_peak_845	429	CMiso1.1chr07	13761442	13761871	SANT_peak_845	SANT1_peak_pair_175_B
CMiso1.1chr07	14174388	14174966	SANT_peak_846	578	CMiso1.1chr07	14174388	14174966	SANT_peak_846	SANT1_peak_pair_176_A
CMiso1.1chr07	14175550	14176139	SANT_peak_847	589	CMiso1.1chr07	14175550	14176139	SANT_peak_847	SANT1_peak_pair_176_B
CMiso1.1chr07	14282490	14282811	SANT_peak_848	321	CMiso1.1chr07	14282490	14282811	SANT_peak_848	.
CMiso1.1chr07	14348870	14349265	SANT_peak_849	395	CMiso1.1chr07	14348870	14349265	SANT_peak_849	.
CMiso1.1chr07	14395736	14396134	SANT_peak_850	398	CMiso1.1chr07	14395736	14396134	SANT_peak_850	.
CMiso1.1chr07	14399567	14400080	SANT_peak_851	513	CMiso1.1chr07	14399567	14400080	SANT_peak_851	SANT1_peak_pair_177_A
CMiso1.1chr07	14400843	14401423	SANT_peak_852	580	CMiso1.1chr07	14400843	14401423	SANT_peak_852	SANT1_peak_pair_177_B
CMiso1.1chr07	14407111	14407411	SANT_peak_853	300	CMiso1.1chr07	14407111	14407411	SANT_peak_853	.
CMiso1.1chr07	14414801	14415251	SANT_peak_854	450	CMiso1.1chr07	14414801	14415251	SANT_peak_854	SANT1_peak_pair_178_A
CMiso1.1chr07	14415879	14416320	SANT_peak_855	441	CMiso1.1chr07	14415879	14416320	SANT_peak_855	SANT1_peak_pair_178_B
CMiso1.1chr07	14619784	14620297	SANT_peak_856	513	CMiso1.1chr07	14619784	14620297	SANT_peak_856	.
CMiso1.1chr07	14814424	14814894	SANT_peak_857	470	CMiso1.1chr07	14814424	14814894	SANT_peak_857	.
CMiso1.1chr07	14998079	14998525	SANT_peak_858	446	CMiso1.1chr07	14998079	14998525	SANT_peak_858	.
CMiso1.1chr07	15086520	15087014	SANT_peak_859	494	CMiso1.1chr07	15086520	15087014	SANT_peak_859	.
CMiso1.1chr07	15285860	15286278	SANT_peak_860	418	CMiso1.1chr07	15285860	15286278	SANT_peak_860	.
CMiso1.1chr07	15292357	15292926	SANT_peak_861	569	CMiso1.1chr07	15292357	15292926	SANT_peak_861	.
CMiso1.1chr07	15431233	15431650	SANT_peak_862	417	CMiso1.1chr07	15431233	15431650	SANT_peak_862	.
CMiso1.1chr07	15445115	15445651	SANT_peak_863	536	CMiso1.1chr07	15445115	15445651	SANT_peak_863	.
CMiso1.1chr07	15485625	15486027	SANT_peak_864	402	CMiso1.1chr07	15485625	15486027	SANT_peak_864	.
CMiso1.1chr07	15902532	15903043	SANT_peak_865	511	CMiso1.1chr07	15902532	15903043	SANT_peak_865	.
CMiso1.1chr07	16345224	16345656	SANT_peak_866	432	CMiso1.1chr07	16345224	16345656	SANT_peak_866	.
CMiso1.1chr07	16523448	16523932	SANT_peak_867	484	CMiso1.1chr07	16523448	16523932	SANT_peak_867	.
CMiso1.1chr07	16788904	16789218	SANT_peak_868	314	CMiso1.1chr07	16788904	16789218	SANT_peak_868	.
CMiso1.1chr07	16957301	16958397	SANT_peak_869	1096	CMiso1.1chr07	16957301	16958397	SANT_peak_869	.
CMiso1.1chr07	17483909	17484120	SANT_peak_870	211	CMiso1.1chr07	17483909	17484120	SANT_peak_870	.
CMiso1.1chr07	17614138	17614568	SANT_peak_871	430	CMiso1.1chr07	17614138	17614568	SANT_peak_871	.
CMiso1.1chr07	17915089	17915414	SANT_peak_872	325	CMiso1.1chr07	17915089	17915414	SANT_peak_872	.
CMiso1.1chr07	18157803	18158164	SANT_peak_873	361	CMiso1.1chr07	18157803	18158164	SANT_peak_873	.
CMiso1.1chr07	18336436	18336624	SANT_peak_874	188	CMiso1.1chr07	18336436	18336624	SANT_peak_874	.
CMiso1.1chr07	18564515	18564763	SANT_peak_875	248	CMiso1.1chr07	18564515	18564763	SANT_peak_875	.
CMiso1.1chr07	18874710	18874942	SANT_peak_876	232	CMiso1.1chr07	18874710	18874942	SANT_peak_876	.
CMiso1.1chr07	18971516	18971863	SANT_peak_877	347	CMiso1.1chr07	18971516	18971863	SANT_peak_877	.
CMiso1.1chr07	19388042	19388387	SANT_peak_878	345	CMiso1.1chr07	19388042	19388387	SANT_peak_878	.
CMiso1.1chr07	19689912	19690539	SANT_peak_879	627	CMiso1.1chr07	19689912	19690539	SANT_peak_879	.
CMiso1.1chr07	19696345	19696540	SANT_peak_880	195	CMiso1.1chr07	19696345	19696540	SANT_peak_880	.
CMiso1.1chr07	19701070	19701306	SANT_peak_881	236	CMiso1.1chr07	19701070	19701306	SANT_peak_881	.
CMiso1.1chr07	20726344	20726612	SANT_peak_882	268	CMiso1.1chr07	20726344	20726612	SANT_peak_882	SANT1_peak_pair_179_A
CMiso1.1chr07	20727309	20727701	SANT_peak_883	392	CMiso1.1chr07	20727309	20727701	SANT_peak_883	SANT1_peak_pair_179_B
CMiso1.1chr07	20867673	20867968	SANT_peak_884	295	CMiso1.1chr07	20867673	20867968	SANT_peak_884	.
CMiso1.1chr07	21040137	21040343	SANT_peak_885	206	CMiso1.1chr07	21040137	21040343	SANT_peak_885	.
CMiso1.1chr07	21130147	21130402	SANT_peak_886	255	CMiso1.1chr07	21130147	21130402	SANT_peak_886	.
CMiso1.1chr07	21761453	21761935	SANT_peak_887	482	CMiso1.1chr07	21761453	21761935	SANT_peak_887	.
CMiso1.1chr07	21783377	21783660	SANT_peak_888	283	CMiso1.1chr07	21783377	21783660	SANT_peak_888	.
CMiso1.1chr07	22896959	22897232	SANT_peak_889	273	CMiso1.1chr07	22896959	22897232	SANT_peak_889	.
CMiso1.1chr07	23320797	23321016	SANT_peak_890	219	CMiso1.1chr07	23320797	23321016	SANT_peak_890	.
CMiso1.1chr07	23326454	23326833	SANT_peak_891	379	CMiso1.1chr07	23326454	23326833	SANT_peak_891	.
CMiso1.1chr07	24378600	24378921	SANT_peak_892	321	CMiso1.1chr07	24378600	24378921	SANT_peak_892	.
CMiso1.1chr07	24942222	24942555	SANT_peak_893	333	CMiso1.1chr07	24942222	24942555	SANT_peak_893	.
CMiso1.1chr07	25358347	25358847	SANT_peak_894	500	CMiso1.1chr07	25358347	25358847	SANT_peak_894	SANT1_peak_pair_180_A
CMiso1.1chr07	25359431	25360008	SANT_peak_895	577	CMiso1.1chr07	25359431	25360008	SANT_peak_895	SANT1_peak_pair_180_B
CMiso1.1chr07	25949127	25949553	SANT_peak_896	426	CMiso1.1chr07	25949127	25949553	SANT_peak_896	.
CMiso1.1chr07	25962065	25962571	SANT_peak_897	506	CMiso1.1chr07	25962065	25962571	SANT_peak_897	SANT1_peak_pair_181_A
CMiso1.1chr07	25963109	25963674	SANT_peak_898	565	CMiso1.1chr07	25963109	25963674	SANT_peak_898	SANT1_peak_pair_181_B
CMiso1.1chr07	26723116	26723346	SANT_peak_899	230	CMiso1.1chr07	26723116	26723346	SANT_peak_899	.
CMiso1.1chr07	26765877	26766854	SANT_peak_900	977	CMiso1.1chr07	26765877	26766854	SANT_peak_900	.
CMiso1.1chr08	38	1430	SANT_peak_901	1392	CMiso1.1chr08	38	1430	SANT_peak_901	.
CMiso1.1chr08	460424	460650	SANT_peak_902	226	CMiso1.1chr08	460424	460650	SANT_peak_902	.
CMiso1.1chr08	504479	504741	SANT_peak_903	262	CMiso1.1chr08	504479	504741	SANT_peak_903	.
CMiso1.1chr08	1216478	1216700	SANT_peak_904	222	CMiso1.1chr08	1216478	1216700	SANT_peak_904	.
CMiso1.1chr08	3305382	3305947	SANT_peak_905	565	CMiso1.1chr08	3305382	3305947	SANT_peak_905	.
CMiso1.1chr08	3912301	3912819	SANT_peak_906	518	CMiso1.1chr08	3912301	3912819	SANT_peak_906	SANT1_peak_pair_182_A
CMiso1.1chr08	3913443	3914033	SANT_peak_907	590	CMiso1.1chr08	3913443	3914033	SANT_peak_907	SANT1_peak_pair_182_B
CMiso1.1chr08	4187609	4187798	SANT_peak_908	189	CMiso1.1chr08	4187609	4187798	SANT_peak_908	.
CMiso1.1chr08	4324250	4324451	SANT_peak_909	201	CMiso1.1chr08	4324250	4324451	SANT_peak_909	.
CMiso1.1chr08	4505190	4505699	SANT_peak_910	509	CMiso1.1chr08	4505190	4505699	SANT_peak_910	.
CMiso1.1chr08	4990632	4990812	SANT_peak_911	180	CMiso1.1chr08	4990632	4990812	SANT_peak_911	.
CMiso1.1chr08	5537893	5538399	SANT_peak_912	506	CMiso1.1chr08	5537893	5538399	SANT_peak_912	SANT1_peak_pair_183_A
CMiso1.1chr08	5539042	5539446	SANT_peak_913	404	CMiso1.1chr08	5539042	5539446	SANT_peak_913	SANT1_peak_pair_183_B
CMiso1.1chr08	5747101	5747511	SANT_peak_914	410	CMiso1.1chr08	5747101	5747511	SANT_peak_914	SANT1_peak_pair_184_A
CMiso1.1chr08	5748108	5748542	SANT_peak_915	434	CMiso1.1chr08	5748108	5748542	SANT_peak_915	SANT1_peak_pair_184_B
CMiso1.1chr08	5901282	5901588	SANT_peak_916	306	CMiso1.1chr08	5901282	5901588	SANT_peak_916	.
CMiso1.1chr08	7307102	7307338	SANT_peak_917	236	CMiso1.1chr08	7307102	7307338	SANT_peak_917	.
CMiso1.1chr08	7636564	7637086	SANT_peak_918	522	CMiso1.1chr08	7636564	7637086	SANT_peak_918	SANT1_peak_pair_185_A
CMiso1.1chr08	7637855	7638322	SANT_peak_919	467	CMiso1.1chr08	7637855	7638322	SANT_peak_919	SANT1_peak_pair_185_B
CMiso1.1chr08	7899882	7900267	SANT_peak_920	385	CMiso1.1chr08	7899882	7900267	SANT_peak_920	.
CMiso1.1chr08	8686691	8687006	SANT_peak_921	315	CMiso1.1chr08	8686691	8687006	SANT_peak_921	.
CMiso1.1chr08	8751084	8751459	SANT_peak_922	375	CMiso1.1chr08	8751084	8751459	SANT_peak_922	SANT1_peak_pair_186_A
CMiso1.1chr08	8752233	8752653	SANT_peak_923	420	CMiso1.1chr08	8752233	8752653	SANT_peak_923	SANT1_peak_pair_186_B
CMiso1.1chr08	8850086	8850591	SANT_peak_924	505	CMiso1.1chr08	8850086	8850591	SANT_peak_924	SANT1_peak_pair_187_A
CMiso1.1chr08	8851325	8851686	SANT_peak_925	361	CMiso1.1chr08	8851325	8851686	SANT_peak_925	SANT1_peak_pair_187_B
CMiso1.1chr08	8983265	8983571	SANT_peak_926	306	CMiso1.1chr08	8983265	8983571	SANT_peak_926	.
CMiso1.1chr08	9018914	9019450	SANT_peak_927	536	CMiso1.1chr08	9018914	9019450	SANT_peak_927	SANT1_peak_pair_188_A
CMiso1.1chr08	9020022	9020623	SANT_peak_928	601	CMiso1.1chr08	9020022	9020623	SANT_peak_928	SANT1_peak_pair_188_B
CMiso1.1chr08	9272454	9272681	SANT_peak_929	227	CMiso1.1chr08	9272454	9272681	SANT_peak_929	.
CMiso1.1chr08	9399866	9400195	SANT_peak_930	329	CMiso1.1chr08	9399866	9400195	SANT_peak_930	.
CMiso1.1chr08	9522517	9522852	SANT_peak_931	335	CMiso1.1chr08	9522517	9522852	SANT_peak_931	.
CMiso1.1chr08	10160907	10161477	SANT_peak_932	570	CMiso1.1chr08	10160907	10161477	SANT_peak_932	.
CMiso1.1chr08	10788334	10788777	SANT_peak_933	443	CMiso1.1chr08	10788334	10788777	SANT_peak_933	.
CMiso1.1chr08	11000461	11000835	SANT_peak_934	374	CMiso1.1chr08	11000461	11000835	SANT_peak_934	.
CMiso1.1chr08	11566317	11566927	SANT_peak_935	610	CMiso1.1chr08	11566317	11566927	SANT_peak_935	.
CMiso1.1chr08	11592758	11592960	SANT_peak_936	202	CMiso1.1chr08	11592758	11592960	SANT_peak_936	.
CMiso1.1chr08	12901098	12901669	SANT_peak_937	571	CMiso1.1chr08	12901098	12901669	SANT_peak_937	SANT1_peak_pair_189_A
CMiso1.1chr08	12903200	12903400	SANT_peak_938	200	CMiso1.1chr08	12903200	12903400	SANT_peak_938	SANT1_peak_pair_189_B
CMiso1.1chr08	12952043	12952313	SANT_peak_939	270	CMiso1.1chr08	12952043	12952313	SANT_peak_939	SANT1_peak_pair_190_A
CMiso1.1chr08	12952992	12953405	SANT_peak_940	413	CMiso1.1chr08	12952992	12953405	SANT_peak_940	SANT1_peak_pair_190_B
CMiso1.1chr08	13108528	13109069	SANT_peak_941	541	CMiso1.1chr08	13108528	13109069	SANT_peak_941	SANT1_peak_pair_191_A
CMiso1.1chr08	13109659	13110197	SANT_peak_942	538	CMiso1.1chr08	13109659	13110197	SANT_peak_942	SANT1_peak_pair_191_B
CMiso1.1chr08	13137094	13137420	SANT_peak_943	326	CMiso1.1chr08	13137094	13137420	SANT_peak_943	.
CMiso1.1chr08	14037637	14038008	SANT_peak_944	371	CMiso1.1chr08	14037637	14038008	SANT_peak_944	.
CMiso1.1chr08	14349633	14349842	SANT_peak_945	209	CMiso1.1chr08	14349633	14349842	SANT_peak_945	.
CMiso1.1chr08	15051328	15051555	SANT_peak_946	227	CMiso1.1chr08	15051328	15051555	SANT_peak_946	.
CMiso1.1chr08	15691486	15692038	SANT_peak_947	552	CMiso1.1chr08	15691486	15692038	SANT_peak_947	SANT1_peak_pair_192_A
CMiso1.1chr08	15692614	15693202	SANT_peak_948	588	CMiso1.1chr08	15692614	15693202	SANT_peak_948	SANT1_peak_pair_192_B
CMiso1.1chr08	15981644	15982108	SANT_peak_949	464	CMiso1.1chr08	15981644	15982108	SANT_peak_949	.
CMiso1.1chr08	15982830	15983216	SANT_peak_950	386	CMiso1.1chr08	15982830	15983216	SANT_peak_950	SANT1_peak_pair_193_A
CMiso1.1chr08	15983813	15984424	SANT_peak_951	611	CMiso1.1chr08	15983813	15984424	SANT_peak_951	SANT1_peak_pair_193_B
CMiso1.1chr08	16011163	16011627	SANT_peak_952	464	CMiso1.1chr08	16011163	16011627	SANT_peak_952	SANT1_peak_pair_194_A
CMiso1.1chr08	16012453	16012739	SANT_peak_953	286	CMiso1.1chr08	16012453	16012739	SANT_peak_953	SANT1_peak_pair_194_B
CMiso1.1chr08	16412677	16412883	SANT_peak_954	206	CMiso1.1chr08	16412677	16412883	SANT_peak_954	.
CMiso1.1chr08	17305292	17305881	SANT_peak_955	589	CMiso1.1chr08	17305292	17305881	SANT_peak_955	SANT1_peak_pair_195_A
CMiso1.1chr08	17306674	17307186	SANT_peak_956	512	CMiso1.1chr08	17306674	17307186	SANT_peak_956	SANT1_peak_pair_195_B
CMiso1.1chr08	17752482	17752678	SANT_peak_957	196	CMiso1.1chr08	17752482	17752678	SANT_peak_957	.
CMiso1.1chr08	17910042	17910457	SANT_peak_958	415	CMiso1.1chr08	17910042	17910457	SANT_peak_958	.
CMiso1.1chr08	17982671	17983020	SANT_peak_959	349	CMiso1.1chr08	17982671	17983020	SANT_peak_959	SANT1_peak_pair_196_A
CMiso1.1chr08	17985132	17985646	SANT_peak_960	514	CMiso1.1chr08	17985132	17985646	SANT_peak_960	SANT1_peak_pair_196_B
CMiso1.1chr08	18857151	18857421	SANT_peak_961	270	CMiso1.1chr08	18857151	18857421	SANT_peak_961	.
CMiso1.1chr08	19199763	19200384	SANT_peak_962	621	CMiso1.1chr08	19199763	19200384	SANT_peak_962	.
CMiso1.1chr08	19213049	19213375	SANT_peak_963	326	CMiso1.1chr08	19213049	19213375	SANT_peak_963	.
CMiso1.1chr08	19635385	19636006	SANT_peak_964	621	CMiso1.1chr08	19635385	19636006	SANT_peak_964	SANT1_peak_pair_197_A
CMiso1.1chr08	19636588	19637214	SANT_peak_965	626	CMiso1.1chr08	19636588	19637214	SANT_peak_965	SANT1_peak_pair_197_B
CMiso1.1chr08	19871315	19871964	SANT_peak_966	649	CMiso1.1chr08	19871315	19871964	SANT_peak_966	.
CMiso1.1chr08	20445080	20445606	SANT_peak_967	526	CMiso1.1chr08	20445080	20445606	SANT_peak_967	.
CMiso1.1chr08	20493079	20493464	SANT_peak_968	385	CMiso1.1chr08	20493079	20493464	SANT_peak_968	.
CMiso1.1chr08	20662120	20662730	SANT_peak_969	610	CMiso1.1chr08	20662120	20662730	SANT_peak_969	SANT1_peak_pair_198_A
CMiso1.1chr08	20663310	20663887	SANT_peak_970	577	CMiso1.1chr08	20663310	20663887	SANT_peak_970	SANT1_peak_pair_198_B
CMiso1.1chr08	20700589	20700997	SANT_peak_971	408	CMiso1.1chr08	20700589	20700997	SANT_peak_971	.
CMiso1.1chr08	21161064	21161494	SANT_peak_972	430	CMiso1.1chr08	21161064	21161494	SANT_peak_972	SANT1_peak_pair_199_A
CMiso1.1chr08	21162066	21162612	SANT_peak_973	546	CMiso1.1chr08	21162066	21162612	SANT_peak_973	SANT1_peak_pair_199_B
CMiso1.1chr08	21600561	21600926	SANT_peak_974	365	CMiso1.1chr08	21600561	21600926	SANT_peak_974	.
CMiso1.1chr08	21644590	21645071	SANT_peak_975	481	CMiso1.1chr08	21644590	21645071	SANT_peak_975	.
CMiso1.1chr08	22687864	22688160	SANT_peak_976	296	CMiso1.1chr08	22687864	22688160	SANT_peak_976	.
CMiso1.1chr08	23446565	23447021	SANT_peak_977	456	CMiso1.1chr08	23446565	23447021	SANT_peak_977	.
CMiso1.1chr08	23457270	23457742	SANT_peak_978	472	CMiso1.1chr08	23457270	23457742	SANT_peak_978	.
CMiso1.1chr08	23948721	23949104	SANT_peak_979	383	CMiso1.1chr08	23948721	23949104	SANT_peak_979	.
CMiso1.1chr08	25009403	25009843	SANT_peak_980	440	CMiso1.1chr08	25009403	25009843	SANT_peak_980	SANT1_peak_pair_200_A
CMiso1.1chr08	25010465	25010823	SANT_peak_981	358	CMiso1.1chr08	25010465	25010823	SANT_peak_981	SANT1_peak_pair_200_B
CMiso1.1chr08	25015170	25015618	SANT_peak_982	448	CMiso1.1chr08	25015170	25015618	SANT_peak_982	SANT1_peak_pair_201_A
CMiso1.1chr08	25016473	25016876	SANT_peak_983	403	CMiso1.1chr08	25016473	25016876	SANT_peak_983	SANT1_peak_pair_201_B
CMiso1.1chr08	25684423	25684667	SANT_peak_984	244	CMiso1.1chr08	25684423	25684667	SANT_peak_984	.
CMiso1.1chr08	25684883	25685138	SANT_peak_985	255	CMiso1.1chr08	25684883	25685138	SANT_peak_985	.
CMiso1.1chr08	25694339	25695141	SANT_peak_986	802	CMiso1.1chr08	25694339	25695141	SANT_peak_986	.
CMiso1.1chr08	26003648	26004011	SANT_peak_987	363	CMiso1.1chr08	26003648	26004011	SANT_peak_987	.
CMiso1.1chr08	26545367	26545879	SANT_peak_988	512	CMiso1.1chr08	26545367	26545879	SANT_peak_988	.
CMiso1.1chr08	26668018	26668261	SANT_peak_989	243	CMiso1.1chr08	26668018	26668261	SANT_peak_989	.
CMiso1.1chr08	26886727	26887057	SANT_peak_990	330	CMiso1.1chr08	26886727	26887057	SANT_peak_990	.
CMiso1.1chr08	27018684	27019406	SANT_peak_991	722	CMiso1.1chr08	27018684	27019406	SANT_peak_991	.
CMiso1.1chr08	27771973	27772370	SANT_peak_992	397	CMiso1.1chr08	27771973	27772370	SANT_peak_992	.
CMiso1.1chr08	28301540	28301773	SANT_peak_993	233	CMiso1.1chr08	28301540	28301773	SANT_peak_993	.
CMiso1.1chr08	28872904	28881760	SANT_peak_994	8856	CMiso1.1chr08	28872904	28881760	SANT_peak_994	.
CMiso1.1chr08	28892738	28892960	SANT_peak_995	222	CMiso1.1chr08	28892738	28892960	SANT_peak_995	.
CMiso1.1chr08	28893182	28893655	SANT_peak_996	473	CMiso1.1chr08	28893182	28893655	SANT_peak_996	.
CMiso1.1chr08	28894118	28897136	SANT_peak_997	3018	CMiso1.1chr08	28894118	28897136	SANT_peak_997	.
CMiso1.1chr08	28897358	28898360	SANT_peak_998	1002	CMiso1.1chr08	28897358	28898360	SANT_peak_998	.
CMiso1.1chr08	29124978	29125533	SANT_peak_999	555	CMiso1.1chr08	29124978	29125533	SANT_peak_999	SANT1_peak_pair_202_A
CMiso1.1chr08	29126384	29126761	SANT_peak_1000	377	CMiso1.1chr08	29126384	29126761	SANT_peak_1000	SANT1_peak_pair_202_B
CMiso1.1chr08	29438515	29438733	SANT_peak_1001	218	CMiso1.1chr08	29438515	29438733	SANT_peak_1001	.
CMiso1.1chr08	29574470	29574882	SANT_peak_1002	412	CMiso1.1chr08	29574470	29574882	SANT_peak_1002	SANT1_peak_pair_203_A
CMiso1.1chr08	29578770	29579439	SANT_peak_1003	669	CMiso1.1chr08	29578770	29579439	SANT_peak_1003	SANT1_peak_pair_203_B
CMiso1.1chr08	29599292	29599613	SANT_peak_1004	321	CMiso1.1chr08	29599292	29599613	SANT_peak_1004	SANT1_peak_pair_204_A
CMiso1.1chr08	29600431	29600876	SANT_peak_1005	445	CMiso1.1chr08	29600431	29600876	SANT_peak_1005	SANT1_peak_pair_204_B
CMiso1.1chr08	30256799	30257134	SANT_peak_1006	335	CMiso1.1chr08	30256799	30257134	SANT_peak_1006	.
CMiso1.1chr08	30710350	30710608	SANT_peak_1007	258	CMiso1.1chr08	30710350	30710608	SANT_peak_1007	.
CMiso1.1chr08	30779906	30780128	SANT_peak_1008	222	CMiso1.1chr08	30779906	30780128	SANT_peak_1008	.
CMiso1.1chr08	30945799	30946503	SANT_peak_1009	704	CMiso1.1chr08	30945799	30946503	SANT_peak_1009	.
CMiso1.1chr08	31180495	31180706	SANT_peak_1010	211	CMiso1.1chr08	31180495	31180706	SANT_peak_1010	.
CMiso1.1chr08	31245339	31245645	SANT_peak_1011	306	CMiso1.1chr08	31245339	31245645	SANT_peak_1011	.
CMiso1.1chr08	31339071	31339411	SANT_peak_1012	340	CMiso1.1chr08	31339071	31339411	SANT_peak_1012	.
CMiso1.1chr08	31509543	31509733	SANT_peak_1013	190	CMiso1.1chr08	31509543	31509733	SANT_peak_1013	.
CMiso1.1chr08	31645140	31645513	SANT_peak_1014	373	CMiso1.1chr08	31645140	31645513	SANT_peak_1014	.
CMiso1.1chr08	31858815	31859008	SANT_peak_1015	193	CMiso1.1chr08	31858815	31859008	SANT_peak_1015	.
CMiso1.1chr08	32475397	32475685	SANT_peak_1016	288	CMiso1.1chr08	32475397	32475685	SANT_peak_1016	.
CMiso1.1chr08	32654226	32654467	SANT_peak_1017	241	CMiso1.1chr08	32654226	32654467	SANT_peak_1017	.
CMiso1.1chr08	32737233	32737652	SANT_peak_1018	419	CMiso1.1chr08	32737233	32737652	SANT_peak_1018	.
CMiso1.1chr08	33290158	33290461	SANT_peak_1019	303	CMiso1.1chr08	33290158	33290461	SANT_peak_1019	.
CMiso1.1chr08	33379877	33380318	SANT_peak_1020	441	CMiso1.1chr08	33379877	33380318	SANT_peak_1020	.
CMiso1.1chr08	33612858	33613211	SANT_peak_1021	353	CMiso1.1chr08	33612858	33613211	SANT_peak_1021	.
CMiso1.1chr08	33722964	33723223	SANT_peak_1022	259	CMiso1.1chr08	33722964	33723223	SANT_peak_1022	.
CMiso1.1chr08	33786807	33787375	SANT_peak_1023	568	CMiso1.1chr08	33786807	33787375	SANT_peak_1023	.
CMiso1.1chr09	340417	341195	SANT_peak_1024	778	CMiso1.1chr09	340417	341195	SANT_peak_1024	.
CMiso1.1chr09	605855	606155	SANT_peak_1025	300	CMiso1.1chr09	605855	606155	SANT_peak_1025	.
CMiso1.1chr09	1371169	1371502	SANT_peak_1026	333	CMiso1.1chr09	1371169	1371502	SANT_peak_1026	.
CMiso1.1chr09	1691866	1692203	SANT_peak_1027	337	CMiso1.1chr09	1691866	1692203	SANT_peak_1027	.
CMiso1.1chr09	1764595	1765137	SANT_peak_1028	542	CMiso1.1chr09	1764595	1765137	SANT_peak_1028	SANT1_peak_pair_205_A
CMiso1.1chr09	1765710	1766293	SANT_peak_1029	583	CMiso1.1chr09	1765710	1766293	SANT_peak_1029	SANT1_peak_pair_205_B
CMiso1.1chr09	2046751	2046972	SANT_peak_1030	221	CMiso1.1chr09	2046751	2046972	SANT_peak_1030	.
CMiso1.1chr09	2406319	2406531	SANT_peak_1031	212	CMiso1.1chr09	2406319	2406531	SANT_peak_1031	.
CMiso1.1chr09	2455637	2455980	SANT_peak_1032	343	CMiso1.1chr09	2455637	2455980	SANT_peak_1032	.
CMiso1.1chr09	2520105	2520502	SANT_peak_1033	397	CMiso1.1chr09	2520105	2520502	SANT_peak_1033	.
CMiso1.1chr09	2528196	2528688	SANT_peak_1034	492	CMiso1.1chr09	2528196	2528688	SANT_peak_1034	.
CMiso1.1chr09	3215852	3216205	SANT_peak_1035	353	CMiso1.1chr09	3215852	3216205	SANT_peak_1035	.
CMiso1.1chr09	3265583	3265862	SANT_peak_1036	279	CMiso1.1chr09	3265583	3265862	SANT_peak_1036	.
CMiso1.1chr09	3943952	3944571	SANT_peak_1037	619	CMiso1.1chr09	3943952	3944571	SANT_peak_1037	SANT1_peak_pair_206_A
CMiso1.1chr09	3945096	3945471	SANT_peak_1038	375	CMiso1.1chr09	3945096	3945471	SANT_peak_1038	SANT1_peak_pair_206_B
CMiso1.1chr09	4890962	4891209	SANT_peak_1039	247	CMiso1.1chr09	4890962	4891209	SANT_peak_1039	.
CMiso1.1chr09	5404435	5404761	SANT_peak_1040	326	CMiso1.1chr09	5404435	5404761	SANT_peak_1040	.
CMiso1.1chr09	5711190	5711469	SANT_peak_1041	279	CMiso1.1chr09	5711190	5711469	SANT_peak_1041	.
CMiso1.1chr09	5745804	5746026	SANT_peak_1042	222	CMiso1.1chr09	5745804	5746026	SANT_peak_1042	.
CMiso1.1chr09	5975547	5975882	SANT_peak_1043	335	CMiso1.1chr09	5975547	5975882	SANT_peak_1043	.
CMiso1.1chr09	6035040	6035474	SANT_peak_1044	434	CMiso1.1chr09	6035040	6035474	SANT_peak_1044	.
CMiso1.1chr09	6134703	6134909	SANT_peak_1045	206	CMiso1.1chr09	6134703	6134909	SANT_peak_1045	.
CMiso1.1chr09	6564161	6564397	SANT_peak_1046	236	CMiso1.1chr09	6564161	6564397	SANT_peak_1046	SANT1_peak_pair_207_A
CMiso1.1chr09	6564985	6565557	SANT_peak_1047	572	CMiso1.1chr09	6564985	6565557	SANT_peak_1047	SANT1_peak_pair_207_B
CMiso1.1chr09	7014063	7014482	SANT_peak_1048	419	CMiso1.1chr09	7014063	7014482	SANT_peak_1048	.
CMiso1.1chr09	7215872	7216211	SANT_peak_1049	339	CMiso1.1chr09	7215872	7216211	SANT_peak_1049	.
CMiso1.1chr09	7398983	7399296	SANT_peak_1050	313	CMiso1.1chr09	7398983	7399296	SANT_peak_1050	.
CMiso1.1chr09	7408288	7408879	SANT_peak_1051	591	CMiso1.1chr09	7408288	7408879	SANT_peak_1051	.
CMiso1.1chr09	7417475	7418010	SANT_peak_1052	535	CMiso1.1chr09	7417475	7418010	SANT_peak_1052	.
CMiso1.1chr09	7667466	7667757	SANT_peak_1053	291	CMiso1.1chr09	7667466	7667757	SANT_peak_1053	.
CMiso1.1chr09	8217939	8218498	SANT_peak_1054	559	CMiso1.1chr09	8217939	8218498	SANT_peak_1054	SANT1_peak_pair_208_A
CMiso1.1chr09	8219185	8219767	SANT_peak_1055	582	CMiso1.1chr09	8219185	8219767	SANT_peak_1055	SANT1_peak_pair_208_B
CMiso1.1chr09	8265184	8265456	SANT_peak_1056	272	CMiso1.1chr09	8265184	8265456	SANT_peak_1056	.
CMiso1.1chr09	8315830	8316472	SANT_peak_1057	642	CMiso1.1chr09	8315830	8316472	SANT_peak_1057	SANT1_peak_pair_209_A
CMiso1.1chr09	8319500	8319970	SANT_peak_1058	470	CMiso1.1chr09	8319500	8319970	SANT_peak_1058	SANT1_peak_pair_209_B
CMiso1.1chr09	8420726	8421250	SANT_peak_1059	524	CMiso1.1chr09	8420726	8421250	SANT_peak_1059	SANT1_peak_pair_210_A
CMiso1.1chr09	8421968	8422446	SANT_peak_1060	478	CMiso1.1chr09	8421968	8422446	SANT_peak_1060	SANT1_peak_pair_210_B
CMiso1.1chr09	9080568	9081000	SANT_peak_1061	432	CMiso1.1chr09	9080568	9081000	SANT_peak_1061	.
CMiso1.1chr09	9315413	9315879	SANT_peak_1062	466	CMiso1.1chr09	9315413	9315879	SANT_peak_1062	.
CMiso1.1chr09	9387557	9388029	SANT_peak_1063	472	CMiso1.1chr09	9387557	9388029	SANT_peak_1063	SANT1_peak_pair_211_A
CMiso1.1chr09	9388636	9389133	SANT_peak_1064	497	CMiso1.1chr09	9388636	9389133	SANT_peak_1064	SANT1_peak_pair_211_B
CMiso1.1chr09	9870259	9870750	SANT_peak_1065	491	CMiso1.1chr09	9870259	9870750	SANT_peak_1065	SANT1_peak_pair_212_A
CMiso1.1chr09	9871424	9871846	SANT_peak_1066	422	CMiso1.1chr09	9871424	9871846	SANT_peak_1066	SANT1_peak_pair_212_B
CMiso1.1chr09	9941326	9941835	SANT_peak_1067	509	CMiso1.1chr09	9941326	9941835	SANT_peak_1067	SANT1_peak_pair_213_A
CMiso1.1chr09	9942324	9942817	SANT_peak_1068	493	CMiso1.1chr09	9942324	9942817	SANT_peak_1068	SANT1_peak_pair_213_B
CMiso1.1chr09	10005572	10006165	SANT_peak_1069	593	CMiso1.1chr09	10005572	10006165	SANT_peak_1069	SANT1_peak_pair_214_A
CMiso1.1chr09	10006750	10007316	SANT_peak_1070	566	CMiso1.1chr09	10006750	10007316	SANT_peak_1070	SANT1_peak_pair_214_B
CMiso1.1chr09	10190189	10190745	SANT_peak_1071	556	CMiso1.1chr09	10190189	10190745	SANT_peak_1071	SANT1_peak_pair_215_A
CMiso1.1chr09	10191314	10191903	SANT_peak_1072	589	CMiso1.1chr09	10191314	10191903	SANT_peak_1072	SANT1_peak_pair_215_B
CMiso1.1chr09	10549343	10549855	SANT_peak_1073	512	CMiso1.1chr09	10549343	10549855	SANT_peak_1073	.
CMiso1.1chr09	10762388	10762809	SANT_peak_1074	421	CMiso1.1chr09	10762388	10762809	SANT_peak_1074	.
CMiso1.1chr09	11584089	11584584	SANT_peak_1075	495	CMiso1.1chr09	11584089	11584584	SANT_peak_1075	.
CMiso1.1chr09	11749278	11749792	SANT_peak_1076	514	CMiso1.1chr09	11749278	11749792	SANT_peak_1076	SANT1_peak_pair_216_A
CMiso1.1chr09	11750329	11750902	SANT_peak_1077	573	CMiso1.1chr09	11750329	11750902	SANT_peak_1077	SANT1_peak_pair_216_B
CMiso1.1chr09	11763133	11763477	SANT_peak_1078	344	CMiso1.1chr09	11763133	11763477	SANT_peak_1078	SANT1_peak_pair_217_A
CMiso1.1chr09	11764148	11764593	SANT_peak_1079	445	CMiso1.1chr09	11764148	11764593	SANT_peak_1079	SANT1_peak_pair_217_B
CMiso1.1chr09	12097002	12097354	SANT_peak_1080	352	CMiso1.1chr09	12097002	12097354	SANT_peak_1080	SANT1_peak_pair_218_A
CMiso1.1chr09	12097918	12098428	SANT_peak_1081	510	CMiso1.1chr09	12097918	12098428	SANT_peak_1081	SANT1_peak_pair_218_B
CMiso1.1chr09	12127833	12128459	SANT_peak_1082	626	CMiso1.1chr09	12127833	12128459	SANT_peak_1082	.
CMiso1.1chr09	12262920	12263269	SANT_peak_1083	349	CMiso1.1chr09	12262920	12263269	SANT_peak_1083	.
CMiso1.1chr09	13305696	13306145	SANT_peak_1084	449	CMiso1.1chr09	13305696	13306145	SANT_peak_1084	.
CMiso1.1chr09	13816603	13818324	SANT_peak_1085	1721	CMiso1.1chr09	13816603	13818324	SANT_peak_1085	.
CMiso1.1chr09	13818731	13819277	SANT_peak_1086	546	CMiso1.1chr09	13818731	13819277	SANT_peak_1086	.
CMiso1.1chr09	13819490	13820983	SANT_peak_1087	1493	CMiso1.1chr09	13819490	13820983	SANT_peak_1087	.
CMiso1.1chr09	13832690	13836107	SANT_peak_1088	3417	CMiso1.1chr09	13832690	13836107	SANT_peak_1088	.
CMiso1.1chr09	13932212	13932651	SANT_peak_1089	439	CMiso1.1chr09	13932212	13932651	SANT_peak_1089	SANT1_peak_pair_219_A
CMiso1.1chr09	13933119	13933505	SANT_peak_1090	386	CMiso1.1chr09	13933119	13933505	SANT_peak_1090	SANT1_peak_pair_219_B
CMiso1.1chr09	14111048	14111590	SANT_peak_1091	542	CMiso1.1chr09	14111048	14111590	SANT_peak_1091	.
CMiso1.1chr09	14124747	14125217	SANT_peak_1092	470	CMiso1.1chr09	14124747	14125217	SANT_peak_1092	.
CMiso1.1chr09	14133039	14133886	SANT_peak_1093	847	CMiso1.1chr09	14133039	14133886	SANT_peak_1093	.
CMiso1.1chr09	14149283	14149638	SANT_peak_1094	355	CMiso1.1chr09	14149283	14149638	SANT_peak_1094	.
CMiso1.1chr09	14206140	14206323	SANT_peak_1095	183	CMiso1.1chr09	14206140	14206323	SANT_peak_1095	SANT1_peak_pair_220_A
CMiso1.1chr09	14207078	14207503	SANT_peak_1096	425	CMiso1.1chr09	14207078	14207503	SANT_peak_1096	SANT1_peak_pair_220_B
CMiso1.1chr09	14348946	14349348	SANT_peak_1097	402	CMiso1.1chr09	14348946	14349348	SANT_peak_1097	SANT1_peak_pair_221_A
CMiso1.1chr09	14350049	14350485	SANT_peak_1098	436	CMiso1.1chr09	14350049	14350485	SANT_peak_1098	SANT1_peak_pair_221_B
CMiso1.1chr09	14645631	14645903	SANT_peak_1099	272	CMiso1.1chr09	14645631	14645903	SANT_peak_1099	.
CMiso1.1chr09	14886545	14887094	SANT_peak_1100	549	CMiso1.1chr09	14886545	14887094	SANT_peak_1100	SANT1_peak_pair_222_A
CMiso1.1chr09	14888006	14888384	SANT_peak_1101	378	CMiso1.1chr09	14888006	14888384	SANT_peak_1101	SANT1_peak_pair_222_B
CMiso1.1chr09	14911985	14912218	SANT_peak_1102	233	CMiso1.1chr09	14911985	14912218	SANT_peak_1102	.
CMiso1.1chr09	14944281	14944457	SANT_peak_1103	176	CMiso1.1chr09	14944281	14944457	SANT_peak_1103	.
CMiso1.1chr09	15112188	15112605	SANT_peak_1104	417	CMiso1.1chr09	15112188	15112605	SANT_peak_1104	.
CMiso1.1chr09	15175675	15176255	SANT_peak_1105	580	CMiso1.1chr09	15175675	15176255	SANT_peak_1105	SANT1_peak_pair_223_A
CMiso1.1chr09	15177043	15177460	SANT_peak_1106	417	CMiso1.1chr09	15177043	15177460	SANT_peak_1106	SANT1_peak_pair_223_B
CMiso1.1chr09	15457914	15458247	SANT_peak_1107	333	CMiso1.1chr09	15457914	15458247	SANT_peak_1107	SANT1_peak_pair_224_A
CMiso1.1chr09	15458795	15459085	SANT_peak_1108	290	CMiso1.1chr09	15458795	15459085	SANT_peak_1108	SANT1_peak_pair_224_B
CMiso1.1chr09	15505961	15506237	SANT_peak_1109	276	CMiso1.1chr09	15505961	15506237	SANT_peak_1109	SANT1_peak_pair_225_A
CMiso1.1chr09	15506770	15507177	SANT_peak_1110	407	CMiso1.1chr09	15506770	15507177	SANT_peak_1110	SANT1_peak_pair_225_B
CMiso1.1chr09	15623387	15624063	SANT_peak_1111	676	CMiso1.1chr09	15623387	15624063	SANT_peak_1111	.
CMiso1.1chr09	15911546	15911922	SANT_peak_1112	376	CMiso1.1chr09	15911546	15911922	SANT_peak_1112	SANT1_peak_pair_226_A
CMiso1.1chr09	15912596	15913111	SANT_peak_1113	515	CMiso1.1chr09	15912596	15913111	SANT_peak_1113	SANT1_peak_pair_226_B
CMiso1.1chr09	16311665	16312376	SANT_peak_1114	711	CMiso1.1chr09	16311665	16312376	SANT_peak_1114	.
CMiso1.1chr09	17136581	17136901	SANT_peak_1115	320	CMiso1.1chr09	17136581	17136901	SANT_peak_1115	.
CMiso1.1chr09	17304949	17305563	SANT_peak_1116	614	CMiso1.1chr09	17304949	17305563	SANT_peak_1116	SANT1_peak_pair_227_A
CMiso1.1chr09	17305941	17306570	SANT_peak_1117	629	CMiso1.1chr09	17305941	17306570	SANT_peak_1117	SANT1_peak_pair_227_B
CMiso1.1chr09	17625019	17625604	SANT_peak_1118	585	CMiso1.1chr09	17625019	17625604	SANT_peak_1118	.
CMiso1.1chr09	17859920	17860128	SANT_peak_1119	208	CMiso1.1chr09	17859920	17860128	SANT_peak_1119	.
CMiso1.1chr09	18015501	18016030	SANT_peak_1120	529	CMiso1.1chr09	18015501	18016030	SANT_peak_1120	SANT1_peak_pair_228_A
CMiso1.1chr09	18016559	18017000	SANT_peak_1121	441	CMiso1.1chr09	18016559	18017000	SANT_peak_1121	SANT1_peak_pair_228_B
CMiso1.1chr09	18278705	18279419	SANT_peak_1122	714	CMiso1.1chr09	18278705	18279419	SANT_peak_1122	.
CMiso1.1chr09	18925423	18925800	SANT_peak_1123	377	CMiso1.1chr09	18925423	18925800	SANT_peak_1123	SANT1_peak_pair_229_A
CMiso1.1chr09	18926517	18926834	SANT_peak_1124	317	CMiso1.1chr09	18926517	18926834	SANT_peak_1124	SANT1_peak_pair_229_B
CMiso1.1chr09	19004637	19004902	SANT_peak_1125	265	CMiso1.1chr09	19004637	19004902	SANT_peak_1125	.
CMiso1.1chr09	20577297	20577674	SANT_peak_1126	377	CMiso1.1chr09	20577297	20577674	SANT_peak_1126	.
CMiso1.1chr09	20889545	20889844	SANT_peak_1127	299	CMiso1.1chr09	20889545	20889844	SANT_peak_1127	.
CMiso1.1chr09	21094395	21094988	SANT_peak_1128	593	CMiso1.1chr09	21094395	21094988	SANT_peak_1128	SANT1_peak_pair_230_A
CMiso1.1chr09	21095517	21096043	SANT_peak_1129	526	CMiso1.1chr09	21095517	21096043	SANT_peak_1129	SANT1_peak_pair_230_B
CMiso1.1chr09	21382226	21382425	SANT_peak_1130	199	CMiso1.1chr09	21382226	21382425	SANT_peak_1130	.
CMiso1.1chr09	21552486	21552835	SANT_peak_1131	349	CMiso1.1chr09	21552486	21552835	SANT_peak_1131	.
CMiso1.1chr09	22504582	22505021	SANT_peak_1132	439	CMiso1.1chr09	22504582	22505021	SANT_peak_1132	SANT1_peak_pair_231_A
CMiso1.1chr09	22505605	22506150	SANT_peak_1133	545	CMiso1.1chr09	22505605	22506150	SANT_peak_1133	SANT1_peak_pair_231_B
CMiso1.1chr09	22644520	22644810	SANT_peak_1134	290	CMiso1.1chr09	22644520	22644810	SANT_peak_1134	.
CMiso1.1chr09	23458769	23458976	SANT_peak_1135	207	CMiso1.1chr09	23458769	23458976	SANT_peak_1135	.
CMiso1.1chr09	23673796	23674232	SANT_peak_1136	436	CMiso1.1chr09	23673796	23674232	SANT_peak_1136	.
CMiso1.1chr10	1305	1491	SANT_peak_1137	186	CMiso1.1chr10	1305	1491	SANT_peak_1137	.
CMiso1.1chr10	2275	2513	SANT_peak_1138	238	CMiso1.1chr10	2275	2513	SANT_peak_1138	.
CMiso1.1chr10	13053	13746	SANT_peak_1139	693	CMiso1.1chr10	13053	13746	SANT_peak_1139	.
CMiso1.1chr10	19640	20262	SANT_peak_1140	622	CMiso1.1chr10	19640	20262	SANT_peak_1140	.
CMiso1.1chr10	20543	20881	SANT_peak_1141	338	CMiso1.1chr10	20543	20881	SANT_peak_1141	.
CMiso1.1chr10	21223	21434	SANT_peak_1142	211	CMiso1.1chr10	21223	21434	SANT_peak_1142	.
CMiso1.1chr10	22399	23038	SANT_peak_1143	639	CMiso1.1chr10	22399	23038	SANT_peak_1143	.
CMiso1.1chr10	24965	25143	SANT_peak_1144	178	CMiso1.1chr10	24965	25143	SANT_peak_1144	.
CMiso1.1chr10	25606	26365	SANT_peak_1145	759	CMiso1.1chr10	25606	26365	SANT_peak_1145	.
CMiso1.1chr10	26729	27908	SANT_peak_1146	1179	CMiso1.1chr10	26729	27908	SANT_peak_1146	.
CMiso1.1chr10	29111	29405	SANT_peak_1147	294	CMiso1.1chr10	29111	29405	SANT_peak_1147	.
CMiso1.1chr10	29977	30207	SANT_peak_1148	230	CMiso1.1chr10	29977	30207	SANT_peak_1148	.
CMiso1.1chr10	30505	31304	SANT_peak_1149	799	CMiso1.1chr10	30505	31304	SANT_peak_1149	.
CMiso1.1chr10	32073	32426	SANT_peak_1150	353	CMiso1.1chr10	32073	32426	SANT_peak_1150	.
CMiso1.1chr10	33852	34352	SANT_peak_1151	500	CMiso1.1chr10	33852	34352	SANT_peak_1151	.
CMiso1.1chr10	34965	35563	SANT_peak_1152	598	CMiso1.1chr10	34965	35563	SANT_peak_1152	.
CMiso1.1chr10	44733	45035	SANT_peak_1153	302	CMiso1.1chr10	44733	45035	SANT_peak_1153	.
CMiso1.1chr10	46995	47219	SANT_peak_1154	224	CMiso1.1chr10	46995	47219	SANT_peak_1154	.
CMiso1.1chr10	53950	54539	SANT_peak_1155	589	CMiso1.1chr10	53950	54539	SANT_peak_1155	.
CMiso1.1chr10	55181	55716	SANT_peak_1156	535	CMiso1.1chr10	55181	55716	SANT_peak_1156	.
CMiso1.1chr10	57104	57886	SANT_peak_1157	782	CMiso1.1chr10	57104	57886	SANT_peak_1157	.
CMiso1.1chr10	58141	59537	SANT_peak_1158	1396	CMiso1.1chr10	58141	59537	SANT_peak_1158	.
CMiso1.1chr10	61866	62824	SANT_peak_1159	958	CMiso1.1chr10	61866	62824	SANT_peak_1159	.
CMiso1.1chr10	63144	63596	SANT_peak_1160	452	CMiso1.1chr10	63144	63596	SANT_peak_1160	.
CMiso1.1chr10	64346	64564	SANT_peak_1161	218	CMiso1.1chr10	64346	64564	SANT_peak_1161	.
CMiso1.1chr10	66453	67113	SANT_peak_1162	660	CMiso1.1chr10	66453	67113	SANT_peak_1162	.
CMiso1.1chr10	68030	68354	SANT_peak_1163	324	CMiso1.1chr10	68030	68354	SANT_peak_1163	.
CMiso1.1chr10	68674	68974	SANT_peak_1164	300	CMiso1.1chr10	68674	68974	SANT_peak_1164	.
CMiso1.1chr10	69236	69862	SANT_peak_1165	626	CMiso1.1chr10	69236	69862	SANT_peak_1165	.
CMiso1.1chr10	75753	76463	SANT_peak_1166	710	CMiso1.1chr10	75753	76463	SANT_peak_1166	.
CMiso1.1chr10	82279	82468	SANT_peak_1167	189	CMiso1.1chr10	82279	82468	SANT_peak_1167	.
CMiso1.1chr10	99072	99464	SANT_peak_1168	392	CMiso1.1chr10	99072	99464	SANT_peak_1168	.
CMiso1.1chr10	101841	102733	SANT_peak_1169	892	CMiso1.1chr10	101841	102733	SANT_peak_1169	.
CMiso1.1chr10	107623	108541	SANT_peak_1170	918	CMiso1.1chr10	107623	108541	SANT_peak_1170	.
CMiso1.1chr10	110140	110746	SANT_peak_1171	606	CMiso1.1chr10	110140	110746	SANT_peak_1171	.
CMiso1.1chr10	111699	111926	SANT_peak_1172	227	CMiso1.1chr10	111699	111926	SANT_peak_1172	.
CMiso1.1chr10	117505	117864	SANT_peak_1173	359	CMiso1.1chr10	117505	117864	SANT_peak_1173	.
CMiso1.1chr10	119955	120139	SANT_peak_1174	184	CMiso1.1chr10	119955	120139	SANT_peak_1174	.
CMiso1.1chr10	122838	123149	SANT_peak_1175	311	CMiso1.1chr10	122838	123149	SANT_peak_1175	.
CMiso1.1chr10	124587	124854	SANT_peak_1176	267	CMiso1.1chr10	124587	124854	SANT_peak_1176	.
CMiso1.1chr10	130540	131228	SANT_peak_1177	688	CMiso1.1chr10	130540	131228	SANT_peak_1177	.
CMiso1.1chr10	134698	134922	SANT_peak_1178	224	CMiso1.1chr10	134698	134922	SANT_peak_1178	.
CMiso1.1chr10	136554	136907	SANT_peak_1179	353	CMiso1.1chr10	136554	136907	SANT_peak_1179	.
CMiso1.1chr10	139214	139967	SANT_peak_1180	753	CMiso1.1chr10	139214	139967	SANT_peak_1180	.
CMiso1.1chr10	141740	142111	SANT_peak_1181	371	CMiso1.1chr10	141740	142111	SANT_peak_1181	.
CMiso1.1chr10	144206	144636	SANT_peak_1182	430	CMiso1.1chr10	144206	144636	SANT_peak_1182	.
CMiso1.1chr10	146795	147160	SANT_peak_1183	365	CMiso1.1chr10	146795	147160	SANT_peak_1183	.
CMiso1.1chr10	148968	149144	SANT_peak_1184	176	CMiso1.1chr10	148968	149144	SANT_peak_1184	.
CMiso1.1chr10	149632	149915	SANT_peak_1185	283	CMiso1.1chr10	149632	149915	SANT_peak_1185	.
CMiso1.1chr10	150679	150862	SANT_peak_1186	183	CMiso1.1chr10	150679	150862	SANT_peak_1186	.
CMiso1.1chr10	151929	152216	SANT_peak_1187	287	CMiso1.1chr10	151929	152216	SANT_peak_1187	.
CMiso1.1chr10	154193	154739	SANT_peak_1188	546	CMiso1.1chr10	154193	154739	SANT_peak_1188	.
CMiso1.1chr10	157196	157410	SANT_peak_1189	214	CMiso1.1chr10	157196	157410	SANT_peak_1189	.
CMiso1.1chr10	163288	163621	SANT_peak_1190	333	CMiso1.1chr10	163288	163621	SANT_peak_1190	.
CMiso1.1chr10	164544	164894	SANT_peak_1191	350	CMiso1.1chr10	164544	164894	SANT_peak_1191	.
CMiso1.1chr10	165202	165555	SANT_peak_1192	353	CMiso1.1chr10	165202	165555	SANT_peak_1192	.
CMiso1.1chr10	168856	169548	SANT_peak_1193	692	CMiso1.1chr10	168856	169548	SANT_peak_1193	.
CMiso1.1chr10	175452	176068	SANT_peak_1194	616	CMiso1.1chr10	175452	176068	SANT_peak_1194	.
CMiso1.1chr10	176365	176668	SANT_peak_1195	303	CMiso1.1chr10	176365	176668	SANT_peak_1195	.
CMiso1.1chr10	178209	178850	SANT_peak_1196	641	CMiso1.1chr10	178209	178850	SANT_peak_1196	.
CMiso1.1chr10	181408	182162	SANT_peak_1197	754	CMiso1.1chr10	181408	182162	SANT_peak_1197	.
CMiso1.1chr10	182539	184077	SANT_peak_1198	1538	CMiso1.1chr10	182539	184077	SANT_peak_1198	.
CMiso1.1chr10	184924	185184	SANT_peak_1199	260	CMiso1.1chr10	184924	185184	SANT_peak_1199	.
CMiso1.1chr10	185791	186042	SANT_peak_1200	251	CMiso1.1chr10	185791	186042	SANT_peak_1200	.
CMiso1.1chr10	210364	210624	SANT_peak_1201	260	CMiso1.1chr10	210364	210624	SANT_peak_1201	.
CMiso1.1chr10	334160	334399	SANT_peak_1202	239	CMiso1.1chr10	334160	334399	SANT_peak_1202	.
CMiso1.1chr10	797595	798601	SANT_peak_1203	1006	CMiso1.1chr10	797595	798601	SANT_peak_1203	.
CMiso1.1chr10	1098613	1098803	SANT_peak_1204	190	CMiso1.1chr10	1098613	1098803	SANT_peak_1204	.
CMiso1.1chr10	1170588	1170855	SANT_peak_1205	267	CMiso1.1chr10	1170588	1170855	SANT_peak_1205	.
CMiso1.1chr10	2088940	2089299	SANT_peak_1206	359	CMiso1.1chr10	2088940	2089299	SANT_peak_1206	.
CMiso1.1chr10	3054540	3054764	SANT_peak_1207	224	CMiso1.1chr10	3054540	3054764	SANT_peak_1207	.
CMiso1.1chr10	3345639	3346121	SANT_peak_1208	482	CMiso1.1chr10	3345639	3346121	SANT_peak_1208	SANT1_peak_pair_232_A
CMiso1.1chr10	3346702	3347152	SANT_peak_1209	450	CMiso1.1chr10	3346702	3347152	SANT_peak_1209	SANT1_peak_pair_232_B
CMiso1.1chr10	3739958	3740370	SANT_peak_1210	412	CMiso1.1chr10	3739958	3740370	SANT_peak_1210	.
CMiso1.1chr10	4579541	4580093	SANT_peak_1211	552	CMiso1.1chr10	4579541	4580093	SANT_peak_1211	SANT1_peak_pair_233_A
CMiso1.1chr10	4580702	4581206	SANT_peak_1212	504	CMiso1.1chr10	4580702	4581206	SANT_peak_1212	SANT1_peak_pair_233_B
CMiso1.1chr10	4669798	4669977	SANT_peak_1213	179	CMiso1.1chr10	4669798	4669977	SANT_peak_1213	.
CMiso1.1chr10	4702755	4703060	SANT_peak_1214	305	CMiso1.1chr10	4702755	4703060	SANT_peak_1214	.
CMiso1.1chr10	4771752	4771966	SANT_peak_1215	214	CMiso1.1chr10	4771752	4771966	SANT_peak_1215	.
CMiso1.1chr10	4804634	4804902	SANT_peak_1216	268	CMiso1.1chr10	4804634	4804902	SANT_peak_1216	.
CMiso1.1chr10	4904643	4904897	SANT_peak_1217	254	CMiso1.1chr10	4904643	4904897	SANT_peak_1217	.
CMiso1.1chr10	5218251	5218538	SANT_peak_1218	287	CMiso1.1chr10	5218251	5218538	SANT_peak_1218	.
CMiso1.1chr10	5342527	5342981	SANT_peak_1219	454	CMiso1.1chr10	5342527	5342981	SANT_peak_1219	SANT1_peak_pair_234_A
CMiso1.1chr10	5343621	5343931	SANT_peak_1220	310	CMiso1.1chr10	5343621	5343931	SANT_peak_1220	SANT1_peak_pair_234_B
CMiso1.1chr10	5679849	5680315	SANT_peak_1221	466	CMiso1.1chr10	5679849	5680315	SANT_peak_1221	.
CMiso1.1chr10	6678371	6678728	SANT_peak_1222	357	CMiso1.1chr10	6678371	6678728	SANT_peak_1222	SANT1_peak_pair_235_A
CMiso1.1chr10	6679452	6679850	SANT_peak_1223	398	CMiso1.1chr10	6679452	6679850	SANT_peak_1223	SANT1_peak_pair_235_B
CMiso1.1chr10	7148595	7149039	SANT_peak_1224	444	CMiso1.1chr10	7148595	7149039	SANT_peak_1224	SANT1_peak_pair_236_A
CMiso1.1chr10	7152951	7153558	SANT_peak_1225	607	CMiso1.1chr10	7152951	7153558	SANT_peak_1225	SANT1_peak_pair_236_B
CMiso1.1chr10	7171492	7172437	SANT_peak_1226	945	CMiso1.1chr10	7171492	7172437	SANT_peak_1226	.
CMiso1.1chr10	7234564	7234910	SANT_peak_1227	346	CMiso1.1chr10	7234564	7234910	SANT_peak_1227	SANT1_peak_pair_237_A
CMiso1.1chr10	7235527	7235822	SANT_peak_1228	295	CMiso1.1chr10	7235527	7235822	SANT_peak_1228	SANT1_peak_pair_237_B
CMiso1.1chr10	7509018	7509549	SANT_peak_1229	531	CMiso1.1chr10	7509018	7509549	SANT_peak_1229	SANT1_peak_pair_238_A
CMiso1.1chr10	7514198	7514541	SANT_peak_1230	343	CMiso1.1chr10	7514198	7514541	SANT_peak_1230	SANT1_peak_pair_238_B
CMiso1.1chr10	7795799	7796071	SANT_peak_1231	272	CMiso1.1chr10	7795799	7796071	SANT_peak_1231	SANT1_peak_pair_239_A
CMiso1.1chr10	7797592	7797926	SANT_peak_1232	334	CMiso1.1chr10	7797592	7797926	SANT_peak_1232	SANT1_peak_pair_239_B
CMiso1.1chr10	9696511	9696955	SANT_peak_1233	444	CMiso1.1chr10	9696511	9696955	SANT_peak_1233	SANT1_peak_pair_240_A
CMiso1.1chr10	9697694	9698033	SANT_peak_1234	339	CMiso1.1chr10	9697694	9698033	SANT_peak_1234	SANT1_peak_pair_240_B
CMiso1.1chr10	10155067	10155336	SANT_peak_1235	269	CMiso1.1chr10	10155067	10155336	SANT_peak_1235	.
CMiso1.1chr10	10319375	10319604	SANT_peak_1236	229	CMiso1.1chr10	10319375	10319604	SANT_peak_1236	.
CMiso1.1chr10	10365477	10365701	SANT_peak_1237	224	CMiso1.1chr10	10365477	10365701	SANT_peak_1237	.
CMiso1.1chr10	12163438	12163880	SANT_peak_1238	442	CMiso1.1chr10	12163438	12163880	SANT_peak_1238	SANT1_peak_pair_241_A
CMiso1.1chr10	12164506	12165003	SANT_peak_1239	497	CMiso1.1chr10	12164506	12165003	SANT_peak_1239	SANT1_peak_pair_241_B
CMiso1.1chr10	12542840	12543116	SANT_peak_1240	276	CMiso1.1chr10	12542840	12543116	SANT_peak_1240	.
CMiso1.1chr10	12572392	12572764	SANT_peak_1241	372	CMiso1.1chr10	12572392	12572764	SANT_peak_1241	.
CMiso1.1chr10	12581966	12582475	SANT_peak_1242	509	CMiso1.1chr10	12581966	12582475	SANT_peak_1242	.
CMiso1.1chr10	12591563	12591947	SANT_peak_1243	384	CMiso1.1chr10	12591563	12591947	SANT_peak_1243	.
CMiso1.1chr10	13340986	13341366	SANT_peak_1244	380	CMiso1.1chr10	13340986	13341366	SANT_peak_1244	SANT1_peak_pair_242_A
CMiso1.1chr10	13342191	13342544	SANT_peak_1245	353	CMiso1.1chr10	13342191	13342544	SANT_peak_1245	SANT1_peak_pair_242_B
CMiso1.1chr10	13349523	13350108	SANT_peak_1246	585	CMiso1.1chr10	13349523	13350108	SANT_peak_1246	.
CMiso1.1chr10	13451890	13452428	SANT_peak_1247	538	CMiso1.1chr10	13451890	13452428	SANT_peak_1247	SANT1_peak_pair_243_A
CMiso1.1chr10	13454040	13454408	SANT_peak_1248	368	CMiso1.1chr10	13454040	13454408	SANT_peak_1248	SANT1_peak_pair_243_B
CMiso1.1chr10	13570107	13570564	SANT_peak_1249	457	CMiso1.1chr10	13570107	13570564	SANT_peak_1249	.
CMiso1.1chr10	14189913	14190309	SANT_peak_1250	396	CMiso1.1chr10	14189913	14190309	SANT_peak_1250	.
CMiso1.1chr10	14264803	14264983	SANT_peak_1251	180	CMiso1.1chr10	14264803	14264983	SANT_peak_1251	.
CMiso1.1chr10	14338380	14338627	SANT_peak_1252	247	CMiso1.1chr10	14338380	14338627	SANT_peak_1252	.
CMiso1.1chr10	14749952	14750267	SANT_peak_1253	315	CMiso1.1chr10	14749952	14750267	SANT_peak_1253	.
CMiso1.1chr10	14780871	14781416	SANT_peak_1254	545	CMiso1.1chr10	14780871	14781416	SANT_peak_1254	SANT1_peak_pair_244_A
CMiso1.1chr10	14783767	14784268	SANT_peak_1255	501	CMiso1.1chr10	14783767	14784268	SANT_peak_1255	SANT1_peak_pair_244_B
CMiso1.1chr10	14931895	14932297	SANT_peak_1256	402	CMiso1.1chr10	14931895	14932297	SANT_peak_1256	.
CMiso1.1chr10	15932958	15933545	SANT_peak_1257	587	CMiso1.1chr10	15932958	15933545	SANT_peak_1257	SANT1_peak_pair_245_A
CMiso1.1chr10	15934156	15934682	SANT_peak_1258	526	CMiso1.1chr10	15934156	15934682	SANT_peak_1258	SANT1_peak_pair_245_B
CMiso1.1chr10	16017537	16017888	SANT_peak_1259	351	CMiso1.1chr10	16017537	16017888	SANT_peak_1259	SANT1_peak_pair_246_A
CMiso1.1chr10	16018606	16019021	SANT_peak_1260	415	CMiso1.1chr10	16018606	16019021	SANT_peak_1260	SANT1_peak_pair_246_B
CMiso1.1chr10	16287161	16287432	SANT_peak_1261	271	CMiso1.1chr10	16287161	16287432	SANT_peak_1261	.
CMiso1.1chr10	16418392	16418996	SANT_peak_1262	604	CMiso1.1chr10	16418392	16418996	SANT_peak_1262	SANT1_peak_pair_247_A
CMiso1.1chr10	16420061	16420588	SANT_peak_1263	527	CMiso1.1chr10	16420061	16420588	SANT_peak_1263	SANT1_peak_pair_247_B
CMiso1.1chr10	16618403	16618711	SANT_peak_1264	308	CMiso1.1chr10	16618403	16618711	SANT_peak_1264	.
CMiso1.1chr10	16664019	16664384	SANT_peak_1265	365	CMiso1.1chr10	16664019	16664384	SANT_peak_1265	.
CMiso1.1chr10	16940309	16940726	SANT_peak_1266	417	CMiso1.1chr10	16940309	16940726	SANT_peak_1266	.
CMiso1.1chr10	17090468	17090702	SANT_peak_1267	234	CMiso1.1chr10	17090468	17090702	SANT_peak_1267	.
CMiso1.1chr10	17381243	17381544	SANT_peak_1268	301	CMiso1.1chr10	17381243	17381544	SANT_peak_1268	.
CMiso1.1chr10	17552072	17552313	SANT_peak_1269	241	CMiso1.1chr10	17552072	17552313	SANT_peak_1269	.
CMiso1.1chr10	17902534	17902905	SANT_peak_1270	371	CMiso1.1chr10	17902534	17902905	SANT_peak_1270	.
CMiso1.1chr10	18299344	18299821	SANT_peak_1271	477	CMiso1.1chr10	18299344	18299821	SANT_peak_1271	.
CMiso1.1chr10	19603236	19603571	SANT_peak_1272	335	CMiso1.1chr10	19603236	19603571	SANT_peak_1272	.
CMiso1.1chr10	20159589	20159914	SANT_peak_1273	325	CMiso1.1chr10	20159589	20159914	SANT_peak_1273	.
CMiso1.1chr10	21836235	21836657	SANT_peak_1274	422	CMiso1.1chr10	21836235	21836657	SANT_peak_1274	SANT1_peak_pair_248_A
CMiso1.1chr10	21837298	21837817	SANT_peak_1275	519	CMiso1.1chr10	21837298	21837817	SANT_peak_1275	SANT1_peak_pair_248_B
CMiso1.1chr10	22391476	22391718	SANT_peak_1276	242	CMiso1.1chr10	22391476	22391718	SANT_peak_1276	.
CMiso1.1chr10	22503797	22504248	SANT_peak_1277	451	CMiso1.1chr10	22503797	22504248	SANT_peak_1277	.
CMiso1.1chr10	22540267	22540625	SANT_peak_1278	358	CMiso1.1chr10	22540267	22540625	SANT_peak_1278	.
CMiso1.1chr10	22990353	22990600	SANT_peak_1279	247	CMiso1.1chr10	22990353	22990600	SANT_peak_1279	.
CMiso1.1chr10	23950647	23950971	SANT_peak_1280	324	CMiso1.1chr10	23950647	23950971	SANT_peak_1280	.
CMiso1.1chr10	24038308	24038510	SANT_peak_1281	202	CMiso1.1chr10	24038308	24038510	SANT_peak_1281	.
CMiso1.1chr10	24809584	24809879	SANT_peak_1282	295	CMiso1.1chr10	24809584	24809879	SANT_peak_1282	SANT1_peak_pair_249_A
CMiso1.1chr10	24810272	24810554	SANT_peak_1283	282	CMiso1.1chr10	24810272	24810554	SANT_peak_1283	SANT1_peak_pair_249_B
CMiso1.1chr10	24815414	24816012	SANT_peak_1284	598	CMiso1.1chr10	24815414	24816012	SANT_peak_1284	.
CMiso1.1chr10	24816274	24818011	SANT_peak_1285	1737	CMiso1.1chr10	24816274	24818011	SANT_peak_1285	.
CMiso1.1chr10	24818432	24818850	SANT_peak_1286	418	CMiso1.1chr10	24818432	24818850	SANT_peak_1286	.
CMiso1.1chr10	24819861	24821322	SANT_peak_1287	1461	CMiso1.1chr10	24819861	24821322	SANT_peak_1287	.
CMiso1.1chr11	26544	27080	SANT_peak_1288	536	CMiso1.1chr11	26544	27080	SANT_peak_1288	SANT1_peak_pair_250_A
CMiso1.1chr11	30953	31426	SANT_peak_1289	473	CMiso1.1chr11	30953	31426	SANT_peak_1289	SANT1_peak_pair_250_B
CMiso1.1chr11	71361	71767	SANT_peak_1290	406	CMiso1.1chr11	71361	71767	SANT_peak_1290	SANT1_peak_pair_251_A
CMiso1.1chr11	72603	73731	SANT_peak_1291	1128	CMiso1.1chr11	72603	73731	SANT_peak_1291	SANT1_peak_pair_251_B
CMiso1.1chr11	115943	116246	SANT_peak_1292	303	CMiso1.1chr11	115943	116246	SANT_peak_1292	.
CMiso1.1chr11	673126	673419	SANT_peak_1293	293	CMiso1.1chr11	673126	673419	SANT_peak_1293	SANT1_peak_pair_252_A
CMiso1.1chr11	678192	678430	SANT_peak_1294	238	CMiso1.1chr11	678192	678430	SANT_peak_1294	SANT1_peak_pair_252_B
CMiso1.1chr11	825066	825353	SANT_peak_1295	287	CMiso1.1chr11	825066	825353	SANT_peak_1295	.
CMiso1.1chr11	1246910	1247334	SANT_peak_1296	424	CMiso1.1chr11	1246910	1247334	SANT_peak_1296	.
CMiso1.1chr11	1706400	1706654	SANT_peak_1297	254	CMiso1.1chr11	1706400	1706654	SANT_peak_1297	.
CMiso1.1chr11	2594147	2594574	SANT_peak_1298	427	CMiso1.1chr11	2594147	2594574	SANT_peak_1298	SANT1_peak_pair_253_A
CMiso1.1chr11	2595568	2595902	SANT_peak_1299	334	CMiso1.1chr11	2595568	2595902	SANT_peak_1299	SANT1_peak_pair_253_B
CMiso1.1chr11	2837722	2838052	SANT_peak_1300	330	CMiso1.1chr11	2837722	2838052	SANT_peak_1300	.
CMiso1.1chr11	3152189	3152693	SANT_peak_1301	504	CMiso1.1chr11	3152189	3152693	SANT_peak_1301	SANT1_peak_pair_254_A
CMiso1.1chr11	3156615	3157111	SANT_peak_1302	496	CMiso1.1chr11	3156615	3157111	SANT_peak_1302	SANT1_peak_pair_254_B
CMiso1.1chr11	3599362	3599571	SANT_peak_1303	209	CMiso1.1chr11	3599362	3599571	SANT_peak_1303	.
CMiso1.1chr11	4077084	4077549	SANT_peak_1304	465	CMiso1.1chr11	4077084	4077549	SANT_peak_1304	.
CMiso1.1chr11	4233564	4234024	SANT_peak_1305	460	CMiso1.1chr11	4233564	4234024	SANT_peak_1305	SANT1_peak_pair_255_A
CMiso1.1chr11	4234632	4235004	SANT_peak_1306	372	CMiso1.1chr11	4234632	4235004	SANT_peak_1306	SANT1_peak_pair_255_B
CMiso1.1chr11	4243528	4244018	SANT_peak_1307	490	CMiso1.1chr11	4243528	4244018	SANT_peak_1307	SANT1_peak_pair_256_A
CMiso1.1chr11	4244561	4245067	SANT_peak_1308	506	CMiso1.1chr11	4244561	4245067	SANT_peak_1308	SANT1_peak_pair_256_B
CMiso1.1chr11	4519761	4520163	SANT_peak_1309	402	CMiso1.1chr11	4519761	4520163	SANT_peak_1309	SANT1_peak_pair_257_A
CMiso1.1chr11	4520756	4521206	SANT_peak_1310	450	CMiso1.1chr11	4520756	4521206	SANT_peak_1310	SANT1_peak_pair_257_B
CMiso1.1chr11	5709539	5710034	SANT_peak_1311	495	CMiso1.1chr11	5709539	5710034	SANT_peak_1311	SANT1_peak_pair_258_A
CMiso1.1chr11	5710752	5711259	SANT_peak_1312	507	CMiso1.1chr11	5710752	5711259	SANT_peak_1312	SANT1_peak_pair_258_B
CMiso1.1chr11	5961011	5961296	SANT_peak_1313	285	CMiso1.1chr11	5961011	5961296	SANT_peak_1313	.
CMiso1.1chr11	6644371	6644775	SANT_peak_1314	404	CMiso1.1chr11	6644371	6644775	SANT_peak_1314	.
CMiso1.1chr11	6866695	6867305	SANT_peak_1315	610	CMiso1.1chr11	6866695	6867305	SANT_peak_1315	SANT1_peak_pair_259_A
CMiso1.1chr11	6868535	6869034	SANT_peak_1316	499	CMiso1.1chr11	6868535	6869034	SANT_peak_1316	SANT1_peak_pair_259_B
CMiso1.1chr11	6898883	6899132	SANT_peak_1317	249	CMiso1.1chr11	6898883	6899132	SANT_peak_1317	.
CMiso1.1chr11	6970898	6971320	SANT_peak_1318	422	CMiso1.1chr11	6970898	6971320	SANT_peak_1318	.
CMiso1.1chr11	8414580	8415218	SANT_peak_1319	638	CMiso1.1chr11	8414580	8415218	SANT_peak_1319	SANT1_peak_pair_260_A
CMiso1.1chr11	8420086	8420477	SANT_peak_1320	391	CMiso1.1chr11	8420086	8420477	SANT_peak_1320	SANT1_peak_pair_260_B
CMiso1.1chr11	9296143	9296740	SANT_peak_1321	597	CMiso1.1chr11	9296143	9296740	SANT_peak_1321	SANT1_peak_pair_261_A
CMiso1.1chr11	9297415	9297998	SANT_peak_1322	583	CMiso1.1chr11	9297415	9297998	SANT_peak_1322	SANT1_peak_pair_261_B
CMiso1.1chr11	9901475	9901767	SANT_peak_1323	292	CMiso1.1chr11	9901475	9901767	SANT_peak_1323	SANT1_peak_pair_262_A
CMiso1.1chr11	9902561	9902922	SANT_peak_1324	361	CMiso1.1chr11	9902561	9902922	SANT_peak_1324	SANT1_peak_pair_262_B
CMiso1.1chr11	10329237	10329592	SANT_peak_1325	355	CMiso1.1chr11	10329237	10329592	SANT_peak_1325	.
CMiso1.1chr11	10896851	10897229	SANT_peak_1326	378	CMiso1.1chr11	10896851	10897229	SANT_peak_1326	.
CMiso1.1chr11	11477169	11477709	SANT_peak_1327	540	CMiso1.1chr11	11477169	11477709	SANT_peak_1327	.
CMiso1.1chr11	11510348	11510718	SANT_peak_1328	370	CMiso1.1chr11	11510348	11510718	SANT_peak_1328	.
CMiso1.1chr11	11592369	11592801	SANT_peak_1329	432	CMiso1.1chr11	11592369	11592801	SANT_peak_1329	.
CMiso1.1chr11	12013340	12013742	SANT_peak_1330	402	CMiso1.1chr11	12013340	12013742	SANT_peak_1330	.
CMiso1.1chr11	12999808	13000259	SANT_peak_1331	451	CMiso1.1chr11	12999808	13000259	SANT_peak_1331	SANT1_peak_pair_263_A
CMiso1.1chr11	13000834	13001355	SANT_peak_1332	521	CMiso1.1chr11	13000834	13001355	SANT_peak_1332	SANT1_peak_pair_263_B
CMiso1.1chr11	13242101	13242438	SANT_peak_1333	337	CMiso1.1chr11	13242101	13242438	SANT_peak_1333	.
CMiso1.1chr11	13256083	13256596	SANT_peak_1334	513	CMiso1.1chr11	13256083	13256596	SANT_peak_1334	.
CMiso1.1chr11	13456522	13456793	SANT_peak_1335	271	CMiso1.1chr11	13456522	13456793	SANT_peak_1335	.
CMiso1.1chr11	13464715	13464984	SANT_peak_1336	269	CMiso1.1chr11	13464715	13464984	SANT_peak_1336	.
CMiso1.1chr11	13625420	13625792	SANT_peak_1337	372	CMiso1.1chr11	13625420	13625792	SANT_peak_1337	.
CMiso1.1chr11	13791468	13791711	SANT_peak_1338	243	CMiso1.1chr11	13791468	13791711	SANT_peak_1338	.
CMiso1.1chr11	14057809	14058155	SANT_peak_1339	346	CMiso1.1chr11	14057809	14058155	SANT_peak_1339	.
CMiso1.1chr11	14648878	14649363	SANT_peak_1340	485	CMiso1.1chr11	14648878	14649363	SANT_peak_1340	.
CMiso1.1chr11	14749776	14750444	SANT_peak_1341	668	CMiso1.1chr11	14749776	14750444	SANT_peak_1341	.
CMiso1.1chr11	15258505	15258945	SANT_peak_1342	440	CMiso1.1chr11	15258505	15258945	SANT_peak_1342	.
CMiso1.1chr11	15329011	15329281	SANT_peak_1343	270	CMiso1.1chr11	15329011	15329281	SANT_peak_1343	.
CMiso1.1chr11	15654957	15655188	SANT_peak_1344	231	CMiso1.1chr11	15654957	15655188	SANT_peak_1344	.
CMiso1.1chr11	15666406	15666736	SANT_peak_1345	330	CMiso1.1chr11	15666406	15666736	SANT_peak_1345	SANT1_peak_pair_264_A
CMiso1.1chr11	15667255	15667869	SANT_peak_1346	614	CMiso1.1chr11	15667255	15667869	SANT_peak_1346	SANT1_peak_pair_264_B
CMiso1.1chr11	15918856	15919256	SANT_peak_1347	400	CMiso1.1chr11	15918856	15919256	SANT_peak_1347	.
CMiso1.1chr11	16151072	16151353	SANT_peak_1348	281	CMiso1.1chr11	16151072	16151353	SANT_peak_1348	.
CMiso1.1chr11	16716072	16716312	SANT_peak_1349	240	CMiso1.1chr11	16716072	16716312	SANT_peak_1349	.
CMiso1.1chr11	16767725	16767948	SANT_peak_1350	223	CMiso1.1chr11	16767725	16767948	SANT_peak_1350	.
CMiso1.1chr11	16768153	16768716	SANT_peak_1351	563	CMiso1.1chr11	16768153	16768716	SANT_peak_1351	.
CMiso1.1chr11	16768918	16769096	SANT_peak_1352	178	CMiso1.1chr11	16768918	16769096	SANT_peak_1352	.
CMiso1.1chr11	17263494	17264161	SANT_peak_1353	667	CMiso1.1chr11	17263494	17264161	SANT_peak_1353	SANT1_peak_pair_265_A
CMiso1.1chr11	17267232	17267895	SANT_peak_1354	663	CMiso1.1chr11	17267232	17267895	SANT_peak_1354	SANT1_peak_pair_265_B
CMiso1.1chr11	17502023	17502610	SANT_peak_1355	587	CMiso1.1chr11	17502023	17502610	SANT_peak_1355	.
CMiso1.1chr11	18368916	18369429	SANT_peak_1356	513	CMiso1.1chr11	18368916	18369429	SANT_peak_1356	SANT1_peak_pair_266_A
CMiso1.1chr11	18370108	18370486	SANT_peak_1357	378	CMiso1.1chr11	18370108	18370486	SANT_peak_1357	SANT1_peak_pair_266_B
CMiso1.1chr11	18469605	18469926	SANT_peak_1358	321	CMiso1.1chr11	18469605	18469926	SANT_peak_1358	SANT1_peak_pair_267_A
CMiso1.1chr11	18470430	18470814	SANT_peak_1359	384	CMiso1.1chr11	18470430	18470814	SANT_peak_1359	SANT1_peak_pair_267_B
CMiso1.1chr11	18819896	18820217	SANT_peak_1360	321	CMiso1.1chr11	18819896	18820217	SANT_peak_1360	SANT1_peak_pair_268_A
CMiso1.1chr11	18821012	18821457	SANT_peak_1361	445	CMiso1.1chr11	18821012	18821457	SANT_peak_1361	SANT1_peak_pair_268_B
CMiso1.1chr11	19263026	19263349	SANT_peak_1362	323	CMiso1.1chr11	19263026	19263349	SANT_peak_1362	.
CMiso1.1chr11	19875636	19875883	SANT_peak_1363	247	CMiso1.1chr11	19875636	19875883	SANT_peak_1363	.
CMiso1.1chr11	20324134	20324406	SANT_peak_1364	272	CMiso1.1chr11	20324134	20324406	SANT_peak_1364	.
CMiso1.1chr11	20943017	20943570	SANT_peak_1365	553	CMiso1.1chr11	20943017	20943570	SANT_peak_1365	SANT1_peak_pair_269_A
CMiso1.1chr11	20944147	20944600	SANT_peak_1366	453	CMiso1.1chr11	20944147	20944600	SANT_peak_1366	SANT1_peak_pair_269_B
CMiso1.1chr11	21649140	21649428	SANT_peak_1367	288	CMiso1.1chr11	21649140	21649428	SANT_peak_1367	.
CMiso1.1chr11	21650180	21650575	SANT_peak_1368	395	CMiso1.1chr11	21650180	21650575	SANT_peak_1368	.
CMiso1.1chr11	21651629	21651867	SANT_peak_1369	238	CMiso1.1chr11	21651629	21651867	SANT_peak_1369	.
CMiso1.1chr11	21662240	21663001	SANT_peak_1370	761	CMiso1.1chr11	21662240	21663001	SANT_peak_1370	.
CMiso1.1chr11	21663182	21672745	SANT_peak_1371	9563	CMiso1.1chr11	21663182	21672745	SANT_peak_1371	.
CMiso1.1chr11	21673522	21675461	SANT_peak_1372	1939	CMiso1.1chr11	21673522	21675461	SANT_peak_1372	.
CMiso1.1chr11	21675949	21676169	SANT_peak_1373	220	CMiso1.1chr11	21675949	21676169	SANT_peak_1373	.
CMiso1.1chr11	22019900	22020320	SANT_peak_1374	420	CMiso1.1chr11	22019900	22020320	SANT_peak_1374	SANT1_peak_pair_270_A
CMiso1.1chr11	22020904	22021466	SANT_peak_1375	562	CMiso1.1chr11	22020904	22021466	SANT_peak_1375	SANT1_peak_pair_270_B
CMiso1.1chr11	22359199	22359588	SANT_peak_1376	389	CMiso1.1chr11	22359199	22359588	SANT_peak_1376	SANT1_peak_pair_271_A
CMiso1.1chr11	22360165	22360533	SANT_peak_1377	368	CMiso1.1chr11	22360165	22360533	SANT_peak_1377	SANT1_peak_pair_271_B
CMiso1.1chr11	22905289	22905656	SANT_peak_1378	367	CMiso1.1chr11	22905289	22905656	SANT_peak_1378	.
CMiso1.1chr11	23141459	23141752	SANT_peak_1379	293	CMiso1.1chr11	23141459	23141752	SANT_peak_1379	.
CMiso1.1chr11	23271848	23272120	SANT_peak_1380	272	CMiso1.1chr11	23271848	23272120	SANT_peak_1380	SANT1_peak_pair_272_A
CMiso1.1chr11	23272913	23273362	SANT_peak_1381	449	CMiso1.1chr11	23272913	23273362	SANT_peak_1381	SANT1_peak_pair_272_B
CMiso1.1chr11	23364604	23365046	SANT_peak_1382	442	CMiso1.1chr11	23364604	23365046	SANT_peak_1382	SANT1_peak_pair_273_A
CMiso1.1chr11	23369090	23369683	SANT_peak_1383	593	CMiso1.1chr11	23369090	23369683	SANT_peak_1383	SANT1_peak_pair_273_B
CMiso1.1chr11	23570592	23571018	SANT_peak_1384	426	CMiso1.1chr11	23570592	23571018	SANT_peak_1384	SANT1_peak_pair_274_A
CMiso1.1chr11	23571736	23572306	SANT_peak_1385	570	CMiso1.1chr11	23571736	23572306	SANT_peak_1385	SANT1_peak_pair_274_B
CMiso1.1chr11	24292279	24292609	SANT_peak_1386	330	CMiso1.1chr11	24292279	24292609	SANT_peak_1386	.
CMiso1.1chr11	24367608	24367987	SANT_peak_1387	379	CMiso1.1chr11	24367608	24367987	SANT_peak_1387	.
CMiso1.1chr11	24788375	24788658	SANT_peak_1388	283	CMiso1.1chr11	24788375	24788658	SANT_peak_1388	.
CMiso1.1chr11	24885212	24885656	SANT_peak_1389	444	CMiso1.1chr11	24885212	24885656	SANT_peak_1389	.
CMiso1.1chr11	24959680	24960119	SANT_peak_1390	439	CMiso1.1chr11	24959680	24960119	SANT_peak_1390	.
CMiso1.1chr11	25062121	25062602	SANT_peak_1391	481	CMiso1.1chr11	25062121	25062602	SANT_peak_1391	SANT1_peak_pair_275_A
CMiso1.1chr11	25063238	25063694	SANT_peak_1392	456	CMiso1.1chr11	25063238	25063694	SANT_peak_1392	SANT1_peak_pair_275_B
CMiso1.1chr11	25181762	25182112	SANT_peak_1393	350	CMiso1.1chr11	25181762	25182112	SANT_peak_1393	.
CMiso1.1chr11	25198076	25198514	SANT_peak_1394	438	CMiso1.1chr11	25198076	25198514	SANT_peak_1394	SANT1_peak_pair_276_A
CMiso1.1chr11	25199155	25199528	SANT_peak_1395	373	CMiso1.1chr11	25199155	25199528	SANT_peak_1395	SANT1_peak_pair_276_B
CMiso1.1chr11	25357481	25357913	SANT_peak_1396	432	CMiso1.1chr11	25357481	25357913	SANT_peak_1396	.
CMiso1.1chr11	25736575	25737084	SANT_peak_1397	509	CMiso1.1chr11	25736575	25737084	SANT_peak_1397	SANT1_peak_pair_277_A
CMiso1.1chr11	25737605	25738167	SANT_peak_1398	562	CMiso1.1chr11	25737605	25738167	SANT_peak_1398	SANT1_peak_pair_277_B
CMiso1.1chr11	26331462	26332135	SANT_peak_1399	673	CMiso1.1chr11	26331462	26332135	SANT_peak_1399	.
CMiso1.1chr11	26445162	26445612	SANT_peak_1400	450	CMiso1.1chr11	26445162	26445612	SANT_peak_1400	.
CMiso1.1chr11	26758453	26758997	SANT_peak_1401	544	CMiso1.1chr11	26758453	26758997	SANT_peak_1401	.
CMiso1.1chr11	26917859	26918681	SANT_peak_1402	822	CMiso1.1chr11	26917859	26918681	SANT_peak_1402	.
CMiso1.1chr11	27098935	27099390	SANT_peak_1403	455	CMiso1.1chr11	27098935	27099390	SANT_peak_1403	SANT1_peak_pair_278_A
CMiso1.1chr11	27100032	27100355	SANT_peak_1404	323	CMiso1.1chr11	27100032	27100355	SANT_peak_1404	SANT1_peak_pair_278_B
CMiso1.1chr11	28857952	28858147	SANT_peak_1405	195	CMiso1.1chr11	28857952	28858147	SANT_peak_1405	.
CMiso1.1chr11	29513422	29513691	SANT_peak_1406	269	CMiso1.1chr11	29513422	29513691	SANT_peak_1406	.
CMiso1.1chr11	29658678	29658969	SANT_peak_1407	291	CMiso1.1chr11	29658678	29658969	SANT_peak_1407	.
CMiso1.1chr11	29741590	29741781	SANT_peak_1408	191	CMiso1.1chr11	29741590	29741781	SANT_peak_1408	.
CMiso1.1chr11	30134767	30135255	SANT_peak_1409	488	CMiso1.1chr11	30134767	30135255	SANT_peak_1409	SANT1_peak_pair_279_A
CMiso1.1chr11	30135857	30136334	SANT_peak_1410	477	CMiso1.1chr11	30135857	30136334	SANT_peak_1410	SANT1_peak_pair_279_B
CMiso1.1chr11	30580790	30581117	SANT_peak_1411	327	CMiso1.1chr11	30580790	30581117	SANT_peak_1411	.
CMiso1.1chr11	31874838	31875067	SANT_peak_1412	229	CMiso1.1chr11	31874838	31875067	SANT_peak_1412	.
CMiso1.1chr11	32702212	32702643	SANT_peak_1413	431	CMiso1.1chr11	32702212	32702643	SANT_peak_1413	SANT1_peak_pair_280_A
CMiso1.1chr11	32703225	32703677	SANT_peak_1414	452	CMiso1.1chr11	32703225	32703677	SANT_peak_1414	SANT1_peak_pair_280_B
CMiso1.1chr11	32766787	32767093	SANT_peak_1415	306	CMiso1.1chr11	32766787	32767093	SANT_peak_1415	.
CMiso1.1chr11	33076066	33076343	SANT_peak_1416	277	CMiso1.1chr11	33076066	33076343	SANT_peak_1416	.
CMiso1.1chr11	33155325	33155624	SANT_peak_1417	299	CMiso1.1chr11	33155325	33155624	SANT_peak_1417	.
CMiso1.1chr11	33439766	33440138	SANT_peak_1418	372	CMiso1.1chr11	33439766	33440138	SANT_peak_1418	SANT1_peak_pair_281_A
CMiso1.1chr11	33440762	33441266	SANT_peak_1419	504	CMiso1.1chr11	33440762	33441266	SANT_peak_1419	SANT1_peak_pair_281_B
CMiso1.1chr11	33490888	33491098	SANT_peak_1420	210	CMiso1.1chr11	33490888	33491098	SANT_peak_1420	.
CMiso1.1chr12	268482	268898	SANT_peak_1421	416	CMiso1.1chr12	268482	268898	SANT_peak_1421	.
CMiso1.1chr12	426541	426792	SANT_peak_1422	251	CMiso1.1chr12	426541	426792	SANT_peak_1422	.
CMiso1.1chr12	776523	777081	SANT_peak_1423	558	CMiso1.1chr12	776523	777081	SANT_peak_1423	SANT1_peak_pair_282_A
CMiso1.1chr12	777682	778179	SANT_peak_1424	497	CMiso1.1chr12	777682	778179	SANT_peak_1424	SANT1_peak_pair_282_B
CMiso1.1chr12	803041	803228	SANT_peak_1425	187	CMiso1.1chr12	803041	803228	SANT_peak_1425	.
CMiso1.1chr12	1334231	1334730	SANT_peak_1426	499	CMiso1.1chr12	1334231	1334730	SANT_peak_1426	SANT1_peak_pair_283_A
CMiso1.1chr12	1335317	1335781	SANT_peak_1427	464	CMiso1.1chr12	1335317	1335781	SANT_peak_1427	SANT1_peak_pair_283_B
CMiso1.1chr12	2901884	2902250	SANT_peak_1428	366	CMiso1.1chr12	2901884	2902250	SANT_peak_1428	SANT1_peak_pair_284_A
CMiso1.1chr12	2905673	2906065	SANT_peak_1429	392	CMiso1.1chr12	2905673	2906065	SANT_peak_1429	SANT1_peak_pair_284_B
CMiso1.1chr12	3160278	3160512	SANT_peak_1430	234	CMiso1.1chr12	3160278	3160512	SANT_peak_1430	.
CMiso1.1chr12	3269729	3270183	SANT_peak_1431	454	CMiso1.1chr12	3269729	3270183	SANT_peak_1431	.
CMiso1.1chr12	3272225	3274614	SANT_peak_1432	2389	CMiso1.1chr12	3272225	3274614	SANT_peak_1432	.
CMiso1.1chr12	3287709	3288185	SANT_peak_1433	476	CMiso1.1chr12	3287709	3288185	SANT_peak_1433	SANT1_peak_pair_285_A
CMiso1.1chr12	3289504	3289682	SANT_peak_1434	178	CMiso1.1chr12	3289504	3289682	SANT_peak_1434	SANT1_peak_pair_285_B
CMiso1.1chr12	3536677	3536968	SANT_peak_1435	291	CMiso1.1chr12	3536677	3536968	SANT_peak_1435	.
CMiso1.1chr12	4477488	4477761	SANT_peak_1436	273	CMiso1.1chr12	4477488	4477761	SANT_peak_1436	.
CMiso1.1chr12	4905037	4905237	SANT_peak_1437	200	CMiso1.1chr12	4905037	4905237	SANT_peak_1437	.
CMiso1.1chr12	5077233	5077746	SANT_peak_1438	513	CMiso1.1chr12	5077233	5077746	SANT_peak_1438	SANT1_peak_pair_286_A
CMiso1.1chr12	5078425	5079023	SANT_peak_1439	598	CMiso1.1chr12	5078425	5079023	SANT_peak_1439	SANT1_peak_pair_286_B
CMiso1.1chr12	7544346	7544784	SANT_peak_1440	438	CMiso1.1chr12	7544346	7544784	SANT_peak_1440	.
CMiso1.1chr12	8698954	8699365	SANT_peak_1441	411	CMiso1.1chr12	8698954	8699365	SANT_peak_1441	.
CMiso1.1chr12	10114675	10115068	SANT_peak_1442	393	CMiso1.1chr12	10114675	10115068	SANT_peak_1442	SANT1_peak_pair_287_A
CMiso1.1chr12	10115863	10116118	SANT_peak_1443	255	CMiso1.1chr12	10115863	10116118	SANT_peak_1443	SANT1_peak_pair_287_B
CMiso1.1chr12	10185256	10185650	SANT_peak_1444	394	CMiso1.1chr12	10185256	10185650	SANT_peak_1444	.
CMiso1.1chr12	10193381	10194045	SANT_peak_1445	664	CMiso1.1chr12	10193381	10194045	SANT_peak_1445	SANT1_peak_pair_288_A
CMiso1.1chr12	10197112	10197785	SANT_peak_1446	673	CMiso1.1chr12	10197112	10197785	SANT_peak_1446	SANT1_peak_pair_288_B
CMiso1.1chr12	11311740	11312252	SANT_peak_1447	512	CMiso1.1chr12	11311740	11312252	SANT_peak_1447	SANT1_peak_pair_289_A
CMiso1.1chr12	11312900	11313383	SANT_peak_1448	483	CMiso1.1chr12	11312900	11313383	SANT_peak_1448	SANT1_peak_pair_289_B
CMiso1.1chr12	11422170	11422764	SANT_peak_1449	594	CMiso1.1chr12	11422170	11422764	SANT_peak_1449	SANT1_peak_pair_290_A
CMiso1.1chr12	11423314	11423656	SANT_peak_1450	342	CMiso1.1chr12	11423314	11423656	SANT_peak_1450	SANT1_peak_pair_290_B
CMiso1.1chr12	11461533	11461805	SANT_peak_1451	272	CMiso1.1chr12	11461533	11461805	SANT_peak_1451	.
CMiso1.1chr12	11623264	11623490	SANT_peak_1452	226	CMiso1.1chr12	11623264	11623490	SANT_peak_1452	.
CMiso1.1chr12	11659222	11659734	SANT_peak_1453	512	CMiso1.1chr12	11659222	11659734	SANT_peak_1453	SANT1_peak_pair_291_A
CMiso1.1chr12	11660301	11660755	SANT_peak_1454	454	CMiso1.1chr12	11660301	11660755	SANT_peak_1454	SANT1_peak_pair_291_B
CMiso1.1chr12	11807116	11807355	SANT_peak_1455	239	CMiso1.1chr12	11807116	11807355	SANT_peak_1455	.
CMiso1.1chr12	11852891	11853082	SANT_peak_1456	191	CMiso1.1chr12	11852891	11853082	SANT_peak_1456	.
CMiso1.1chr12	12035968	12036272	SANT_peak_1457	304	CMiso1.1chr12	12035968	12036272	SANT_peak_1457	.
CMiso1.1chr12	12813780	12814081	SANT_peak_1458	301	CMiso1.1chr12	12813780	12814081	SANT_peak_1458	.
CMiso1.1chr12	13078647	13079372	SANT_peak_1459	725	CMiso1.1chr12	13078647	13079372	SANT_peak_1459	.
CMiso1.1chr12	13173025	13173232	SANT_peak_1460	207	CMiso1.1chr12	13173025	13173232	SANT_peak_1460	.
CMiso1.1chr12	13273124	13273666	SANT_peak_1461	542	CMiso1.1chr12	13273124	13273666	SANT_peak_1461	.
CMiso1.1chr12	13467283	13467569	SANT_peak_1462	286	CMiso1.1chr12	13467283	13467569	SANT_peak_1462	.
CMiso1.1chr12	13531472	13531932	SANT_peak_1463	460	CMiso1.1chr12	13531472	13531932	SANT_peak_1463	SANT1_peak_pair_292_A
CMiso1.1chr12	13532735	13533247	SANT_peak_1464	512	CMiso1.1chr12	13532735	13533247	SANT_peak_1464	SANT1_peak_pair_292_B
CMiso1.1chr12	13802979	13803319	SANT_peak_1465	340	CMiso1.1chr12	13802979	13803319	SANT_peak_1465	.
CMiso1.1chr12	13880650	13881060	SANT_peak_1466	410	CMiso1.1chr12	13880650	13881060	SANT_peak_1466	.
CMiso1.1chr12	13945572	13945846	SANT_peak_1467	274	CMiso1.1chr12	13945572	13945846	SANT_peak_1467	.
CMiso1.1chr12	15167904	15168299	SANT_peak_1468	395	CMiso1.1chr12	15167904	15168299	SANT_peak_1468	.
CMiso1.1chr12	15187563	15187840	SANT_peak_1469	277	CMiso1.1chr12	15187563	15187840	SANT_peak_1469	.
CMiso1.1chr12	15226983	15227533	SANT_peak_1470	550	CMiso1.1chr12	15226983	15227533	SANT_peak_1470	.
CMiso1.1chr12	15471548	15471763	SANT_peak_1471	215	CMiso1.1chr12	15471548	15471763	SANT_peak_1471	.
CMiso1.1chr12	15487418	15487737	SANT_peak_1472	319	CMiso1.1chr12	15487418	15487737	SANT_peak_1472	.
CMiso1.1chr12	15524441	15524770	SANT_peak_1473	329	CMiso1.1chr12	15524441	15524770	SANT_peak_1473	.
CMiso1.1chr12	15530348	15530543	SANT_peak_1474	195	CMiso1.1chr12	15530348	15530543	SANT_peak_1474	.
CMiso1.1chr12	15731985	15732492	SANT_peak_1475	507	CMiso1.1chr12	15731985	15732492	SANT_peak_1475	.
CMiso1.1chr12	15828021	15828207	SANT_peak_1476	186	CMiso1.1chr12	15828021	15828207	SANT_peak_1476	.
CMiso1.1chr12	15886309	15886813	SANT_peak_1477	504	CMiso1.1chr12	15886309	15886813	SANT_peak_1477	SANT1_peak_pair_293_A
CMiso1.1chr12	15887410	15887857	SANT_peak_1478	447	CMiso1.1chr12	15887410	15887857	SANT_peak_1478	SANT1_peak_pair_293_B
CMiso1.1chr12	16073063	16073344	SANT_peak_1479	281	CMiso1.1chr12	16073063	16073344	SANT_peak_1479	.
CMiso1.1chr12	16321425	16321680	SANT_peak_1480	255	CMiso1.1chr12	16321425	16321680	SANT_peak_1480	.
CMiso1.1chr12	16508663	16509173	SANT_peak_1481	510	CMiso1.1chr12	16508663	16509173	SANT_peak_1481	.
CMiso1.1chr12	16980840	16981315	SANT_peak_1482	475	CMiso1.1chr12	16980840	16981315	SANT_peak_1482	.
CMiso1.1chr12	17357956	17358343	SANT_peak_1483	387	CMiso1.1chr12	17357956	17358343	SANT_peak_1483	.
CMiso1.1chr12	17592652	17593037	SANT_peak_1484	385	CMiso1.1chr12	17592652	17593037	SANT_peak_1484	.
CMiso1.1chr12	17779933	17780342	SANT_peak_1485	409	CMiso1.1chr12	17779933	17780342	SANT_peak_1485	.
CMiso1.1chr12	17937205	17937753	SANT_peak_1486	548	CMiso1.1chr12	17937205	17937753	SANT_peak_1486	.
CMiso1.1chr12	17953871	17954117	SANT_peak_1487	246	CMiso1.1chr12	17953871	17954117	SANT_peak_1487	.
CMiso1.1chr12	17959257	17959492	SANT_peak_1488	235	CMiso1.1chr12	17959257	17959492	SANT_peak_1488	.
CMiso1.1chr12	18164322	18164719	SANT_peak_1489	397	CMiso1.1chr12	18164322	18164719	SANT_peak_1489	SANT1_peak_pair_294_A
CMiso1.1chr12	18165469	18165901	SANT_peak_1490	432	CMiso1.1chr12	18165469	18165901	SANT_peak_1490	SANT1_peak_pair_294_B
CMiso1.1chr12	18166140	18166442	SANT_peak_1491	302	CMiso1.1chr12	18166140	18166442	SANT_peak_1491	.
CMiso1.1chr12	18965493	18965736	SANT_peak_1492	243	CMiso1.1chr12	18965493	18965736	SANT_peak_1492	SANT1_peak_pair_295_A
CMiso1.1chr12	18967524	18968041	SANT_peak_1493	517	CMiso1.1chr12	18967524	18968041	SANT_peak_1493	SANT1_peak_pair_295_B
CMiso1.1chr12	19229740	19229933	SANT_peak_1494	193	CMiso1.1chr12	19229740	19229933	SANT_peak_1494	.
CMiso1.1chr12	19415099	19415379	SANT_peak_1495	280	CMiso1.1chr12	19415099	19415379	SANT_peak_1495	.
CMiso1.1chr12	19581813	19582120	SANT_peak_1496	307	CMiso1.1chr12	19581813	19582120	SANT_peak_1496	.
CMiso1.1chr12	19789000	19789460	SANT_peak_1497	460	CMiso1.1chr12	19789000	19789460	SANT_peak_1497	.
CMiso1.1chr12	19877067	19877519	SANT_peak_1498	452	CMiso1.1chr12	19877067	19877519	SANT_peak_1498	.
CMiso1.1chr12	19885179	19885474	SANT_peak_1499	295	CMiso1.1chr12	19885179	19885474	SANT_peak_1499	.
CMiso1.1chr12	20080427	20080932	SANT_peak_1500	505	CMiso1.1chr12	20080427	20080932	SANT_peak_1500	SANT1_peak_pair_296_A
CMiso1.1chr12	20084151	20084644	SANT_peak_1501	493	CMiso1.1chr12	20084151	20084644	SANT_peak_1501	SANT1_peak_pair_296_B
CMiso1.1chr12	20838202	20838708	SANT_peak_1502	506	CMiso1.1chr12	20838202	20838708	SANT_peak_1502	SANT1_peak_pair_297_A
CMiso1.1chr12	20839410	20839837	SANT_peak_1503	427	CMiso1.1chr12	20839410	20839837	SANT_peak_1503	SANT1_peak_pair_297_B
CMiso1.1chr12	20841973	20842245	SANT_peak_1504	272	CMiso1.1chr12	20841973	20842245	SANT_peak_1504	SANT1_peak_pair_298_A
CMiso1.1chr12	20842714	20843056	SANT_peak_1505	342	CMiso1.1chr12	20842714	20843056	SANT_peak_1505	SANT1_peak_pair_298_B
CMiso1.1chr12	21254431	21254683	SANT_peak_1506	252	CMiso1.1chr12	21254431	21254683	SANT_peak_1506	.
CMiso1.1chr12	21289548	21289749	SANT_peak_1507	201	CMiso1.1chr12	21289548	21289749	SANT_peak_1507	.
CMiso1.1chr12	21410022	21410325	SANT_peak_1508	303	CMiso1.1chr12	21410022	21410325	SANT_peak_1508	.
CMiso1.1chr12	21645279	21645662	SANT_peak_1509	383	CMiso1.1chr12	21645279	21645662	SANT_peak_1509	.
CMiso1.1chr12	21698245	21698521	SANT_peak_1510	276	CMiso1.1chr12	21698245	21698521	SANT_peak_1510	.
CMiso1.1chr12	21710845	21711270	SANT_peak_1511	425	CMiso1.1chr12	21710845	21711270	SANT_peak_1511	SANT1_peak_pair_299_A
CMiso1.1chr12	21711842	21712473	SANT_peak_1512	631	CMiso1.1chr12	21711842	21712473	SANT_peak_1512	SANT1_peak_pair_299_B
CMiso1.1chr12	22579905	22580595	SANT_peak_1513	690	CMiso1.1chr12	22579905	22580595	SANT_peak_1513	.
CMiso1.1chr12	22988235	22988449	SANT_peak_1514	214	CMiso1.1chr12	22988235	22988449	SANT_peak_1514	.
CMiso1.1chr12	23123075	23123554	SANT_peak_1515	479	CMiso1.1chr12	23123075	23123554	SANT_peak_1515	SANT1_peak_pair_300_A
CMiso1.1chr12	23124065	23124592	SANT_peak_1516	527	CMiso1.1chr12	23124065	23124592	SANT_peak_1516	SANT1_peak_pair_300_B
CMiso1.1chr12	23428673	23428937	SANT_peak_1517	264	CMiso1.1chr12	23428673	23428937	SANT_peak_1517	.
CMiso1.1chr12	24483997	24484429	SANT_peak_1518	432	CMiso1.1chr12	24483997	24484429	SANT_peak_1518	SANT1_peak_pair_301_A
CMiso1.1chr12	24485002	24485460	SANT_peak_1519	458	CMiso1.1chr12	24485002	24485460	SANT_peak_1519	SANT1_peak_pair_301_B
CMiso1.1chr12	24895271	24895826	SANT_peak_1520	555	CMiso1.1chr12	24895271	24895826	SANT_peak_1520	.
CMiso1.1chr12	25559775	25560010	SANT_peak_1521	235	CMiso1.1chr12	25559775	25560010	SANT_peak_1521	.
