# Supplementary material for: Harbinger transposon insertion in ethylene signaling gene leads to emergence of new sexual forms in cucurbits
Source: Nat Commun. 2024 Jun 7;15:4877. doi: 10.1038/s41467-024-49250-9 (PMC11161486; doi:10.1038/s41467-024-49250-9)
Supplement: Supplementary file 7 — Supplementary Data 4 [file 41467_2024_49250_MOESM7_ESM.xlsx]

## Sheet: DATASET4 RefPIF
DATASET 4 RefPIF annotated in CMiso genome
chromosome	start	end	name	length
CMiso1.1chr01	943691	943791	refPIF_1	100
CMiso1.1chr01	1101754	1101887	refPIF_2	133
CMiso1.1chr01	1584213	1585471	refPIF_3	1258
CMiso1.1chr01	1862594	1862742	refPIF_4	148
CMiso1.1chr01	2118484	2118606	refPIF_5	122
CMiso1.1chr01	2185482	2186702	refPIF_6	1220
CMiso1.1chr01	2221673	2222905	refPIF_7	1232
CMiso1.1chr01	2337438	2337575	refPIF_8	137
CMiso1.1chr01	2889218	2889512	refPIF_9	294
CMiso1.1chr01	3373007	3373140	refPIF_10	133
CMiso1.1chr01	3603080	3603262	refPIF_11	182
CMiso1.1chr01	3731304	3731736	refPIF_12	432
CMiso1.1chr01	4025949	4027147	refPIF_13	1198
CMiso1.1chr01	4905705	4907131	refPIF_14	1426
CMiso1.1chr01	5950071	5950191	refPIF_15	120
CMiso1.1chr01	7151425	7151605	refPIF_16	180
CMiso1.1chr01	7158766	7158967	refPIF_17	201
CMiso1.1chr01	7160092	7160302	refPIF_18	210
CMiso1.1chr01	7251560	7251997	refPIF_19	437
CMiso1.1chr01	7516923	7518194	refPIF_20	1271
CMiso1.1chr01	7608407	7608577	refPIF_21	170
CMiso1.1chr01	7759975	7761505	refPIF_22	1530
CMiso1.1chr01	7827881	7828076	refPIF_23	195
CMiso1.1chr01	7830023	7830474	refPIF_24	451
CMiso1.1chr01	8510007	8510188	refPIF_25	181
CMiso1.1chr01	8514918	8515024	refPIF_26	106
CMiso1.1chr01	9260455	9260632	refPIF_27	177
CMiso1.1chr01	9333454	9333892	refPIF_28	438
CMiso1.1chr01	9396746	9397316	refPIF_29	570
CMiso1.1chr01	9499839	9500110	refPIF_30	271
CMiso1.1chr01	9742999	9744648	refPIF_31	1649
CMiso1.1chr01	10257405	10257872	refPIF_32	467
CMiso1.1chr01	10270996	10271186	refPIF_33	190
CMiso1.1chr01	10414166	10414320	refPIF_34	154
CMiso1.1chr01	10524715	10524787	refPIF_35	72
CMiso1.1chr01	10865071	10865279	refPIF_36	208
CMiso1.1chr01	12076957	12078154	refPIF_37	1197
CMiso1.1chr01	12561324	12561399	refPIF_38	75
CMiso1.1chr01	12851096	12855180	refPIF_39	4084
CMiso1.1chr01	13519899	13521273	refPIF_40	1374
CMiso1.1chr01	14140216	14140317	refPIF_41	101
CMiso1.1chr01	14247168	14247333	refPIF_42	165
CMiso1.1chr01	14573856	14574055	refPIF_43	199
CMiso1.1chr01	14647081	14647270	refPIF_44	189
CMiso1.1chr01	14648673	14648776	refPIF_45	103
CMiso1.1chr01	14649927	14650118	refPIF_46	191
CMiso1.1chr01	14655110	14656682	refPIF_47	1572
CMiso1.1chr01	15105361	15105888	refPIF_48	527
CMiso1.1chr01	15166291	15166379	refPIF_49	88
CMiso1.1chr01	15310973	15311103	refPIF_50	130
CMiso1.1chr01	15411799	15411883	refPIF_51	84
CMiso1.1chr01	15739388	15740608	refPIF_52	1220
CMiso1.1chr01	15751813	15751943	refPIF_53	130
CMiso1.1chr01	16140329	16140778	refPIF_54	449
CMiso1.1chr01	16143423	16144303	refPIF_55	880
CMiso1.1chr01	16219530	16220382	refPIF_56	852
CMiso1.1chr01	16314046	16314194	refPIF_57	148
CMiso1.1chr01	17301206	17302360	refPIF_58	1154
CMiso1.1chr01	18123107	18123541	refPIF_59	434
CMiso1.1chr01	18125005	18125214	refPIF_60	209
CMiso1.1chr01	18169763	18171093	refPIF_61	1330
CMiso1.1chr01	18184714	18184857	refPIF_62	143
CMiso1.1chr01	18820542	18821427	refPIF_63	885
CMiso1.1chr01	19140690	19141208	refPIF_64	518
CMiso1.1chr01	19507697	19508765	refPIF_65	1068
CMiso1.1chr01	19516821	19518384	refPIF_66	1563
CMiso1.1chr01	19670252	19671809	refPIF_67	1557
CMiso1.1chr01	19876541	19877867	refPIF_68	1326
CMiso1.1chr01	20043399	20043953	refPIF_69	554
CMiso1.1chr01	21086528	21087020	refPIF_70	492
CMiso1.1chr01	21101127	21101459	refPIF_71	332
CMiso1.1chr01	21104856	21107907	refPIF_72	3051
CMiso1.1chr01	21480002	21480194	refPIF_73	192
CMiso1.1chr01	21873118	21874407	refPIF_74	1289
CMiso1.1chr01	22418109	22419387	refPIF_75	1278
CMiso1.1chr01	23039972	23040091	refPIF_76	119
CMiso1.1chr01	23737277	23739063	refPIF_77	1786
CMiso1.1chr01	23791898	23795304	refPIF_78	3406
CMiso1.1chr01	24050161	24050376	refPIF_79	215
CMiso1.1chr01	24051727	24052139	refPIF_80	412
CMiso1.1chr01	25335896	25337015	refPIF_81	1119
CMiso1.1chr01	25730571	25731890	refPIF_82	1319
CMiso1.1chr01	26487169	26488796	refPIF_83	1627
CMiso1.1chr01	27118056	27118195	refPIF_84	139
CMiso1.1chr01	27130043	27131004	refPIF_85	961
CMiso1.1chr01	28112154	28112471	refPIF_86	317
CMiso1.1chr01	28123123	28123294	refPIF_87	171
CMiso1.1chr01	28207700	28208819	refPIF_88	1119
CMiso1.1chr01	29187099	29188593	refPIF_89	1494
CMiso1.1chr01	29482416	29482539	refPIF_90	123
CMiso1.1chr01	29491353	29491995	refPIF_91	642
CMiso1.1chr01	30840956	30842185	refPIF_92	1229
CMiso1.1chr01	30960688	30961127	refPIF_93	439
CMiso1.1chr01	31109640	31109701	refPIF_94	61
CMiso1.1chr01	31195868	31195954	refPIF_95	86
CMiso1.1chr01	32286173	32286274	refPIF_96	101
CMiso1.1chr01	32749353	32750618	refPIF_97	1265
CMiso1.1chr01	32915575	32916252	refPIF_98	677
CMiso1.1chr01	33576055	33576351	refPIF_99	296
CMiso1.1chr01	33904024	33904238	refPIF_100	214
CMiso1.1chr01	34289649	34290824	refPIF_101	1175
CMiso1.1chr01	34698055	34698303	refPIF_102	248
CMiso1.1chr01	34765738	34766958	refPIF_103	1220
CMiso1.1chr01	35635158	35635950	refPIF_104	792
CMiso1.1chr02	162836	162918	refPIF_105	82
CMiso1.1chr02	1963248	1964042	refPIF_106	794
CMiso1.1chr02	3192907	3193807	refPIF_107	900
CMiso1.1chr02	3416992	3417198	refPIF_108	206
CMiso1.1chr02	3423162	3423371	refPIF_109	209
CMiso1.1chr02	3423697	3423810	refPIF_110	113
CMiso1.1chr02	3565939	3567026	refPIF_111	1087
CMiso1.1chr02	4585064	4586313	refPIF_112	1249
CMiso1.1chr02	5111791	5112654	refPIF_113	863
CMiso1.1chr02	5118095	5118356	refPIF_114	261
CMiso1.1chr02	7320748	7321874	refPIF_115	1126
CMiso1.1chr02	7370318	7370432	refPIF_116	114
CMiso1.1chr02	7564945	7565224	refPIF_117	279
CMiso1.1chr02	7614116	7614269	refPIF_118	153
CMiso1.1chr02	7615303	7615985	refPIF_119	682
CMiso1.1chr02	7797222	7798892	refPIF_120	1670
CMiso1.1chr02	7817584	7819042	refPIF_121	1458
CMiso1.1chr02	8199912	8200154	refPIF_122	242
CMiso1.1chr02	8206743	8207363	refPIF_123	620
CMiso1.1chr02	8832653	8834090	refPIF_124	1437
CMiso1.1chr02	9304294	9304390	refPIF_125	96
CMiso1.1chr02	9433706	9434149	refPIF_126	443
CMiso1.1chr02	9436278	9436408	refPIF_127	130
CMiso1.1chr02	9607351	9607769	refPIF_128	418
CMiso1.1chr02	9610800	9611039	refPIF_129	239
CMiso1.1chr02	10287450	10287829	refPIF_130	379
CMiso1.1chr02	10897060	10898278	refPIF_131	1218
CMiso1.1chr02	10920139	10920224	refPIF_132	85
CMiso1.1chr02	11113829	11113931	refPIF_133	102
CMiso1.1chr02	11512467	11513689	refPIF_134	1222
CMiso1.1chr02	12147385	12148051	refPIF_135	666
CMiso1.1chr02	12218508	12218580	refPIF_136	72
CMiso1.1chr02	12392610	12392804	refPIF_137	194
CMiso1.1chr02	12871622	12872630	refPIF_138	1008
CMiso1.1chr02	13107601	13107715	refPIF_139	114
CMiso1.1chr02	13107618	13108828	refPIF_140	1210
CMiso1.1chr02	13917941	13919309	refPIF_141	1368
CMiso1.1chr02	14077979	14078423	refPIF_142	444
CMiso1.1chr02	14079492	14079695	refPIF_143	203
CMiso1.1chr02	14183163	14183260	refPIF_144	97
CMiso1.1chr02	14337440	14340995	refPIF_145	3555
CMiso1.1chr02	14670511	14671025	refPIF_146	514
CMiso1.1chr02	14707830	14709047	refPIF_147	1217
CMiso1.1chr02	15052292	15052410	refPIF_148	118
CMiso1.1chr02	15999031	15999504	refPIF_149	473
CMiso1.1chr02	16301984	16302244	refPIF_150	260
CMiso1.1chr02	16303494	16303728	refPIF_151	234
CMiso1.1chr02	16668111	16671993	refPIF_152	3882
CMiso1.1chr02	16773947	16776911	refPIF_153	2964
CMiso1.1chr02	17152334	17152540	refPIF_154	206
CMiso1.1chr02	17469925	17470115	refPIF_155	190
CMiso1.1chr02	17471184	17471286	refPIF_156	102
CMiso1.1chr02	17714883	17715278	refPIF_157	395
CMiso1.1chr02	18155503	18155715	refPIF_158	212
CMiso1.1chr02	18158443	18158536	refPIF_159	93
CMiso1.1chr02	18251305	18251447	refPIF_160	142
CMiso1.1chr02	18564305	18564408	refPIF_161	103
CMiso1.1chr02	18786246	18786621	refPIF_162	375
CMiso1.1chr02	18885955	18886153	refPIF_163	198
CMiso1.1chr02	18944549	18944750	refPIF_164	201
CMiso1.1chr02	19037122	19037596	refPIF_165	474
CMiso1.1chr02	19270239	19271459	refPIF_166	1220
CMiso1.1chr02	19325656	19326089	refPIF_167	433
CMiso1.1chr02	19329687	19331000	refPIF_168	1313
CMiso1.1chr02	19805942	19809003	refPIF_169	3061
CMiso1.1chr02	19810314	19811440	refPIF_170	1126
CMiso1.1chr02	19897338	19897432	refPIF_171	94
CMiso1.1chr02	19997778	19997864	refPIF_172	86
CMiso1.1chr02	20008734	20009214	refPIF_173	480
CMiso1.1chr02	21035128	21036303	refPIF_174	1175
CMiso1.1chr02	21369453	21370672	refPIF_175	1219
CMiso1.1chr02	21986582	21986743	refPIF_176	161
CMiso1.1chr02	22487889	22488012	refPIF_177	123
CMiso1.1chr02	22611111	22612427	refPIF_178	1316
CMiso1.1chr02	22924378	22924463	refPIF_179	85
CMiso1.1chr02	23635135	23635340	refPIF_180	205
CMiso1.1chr02	23636724	23636872	refPIF_181	148
CMiso1.1chr02	23867232	23867469	refPIF_182	237
CMiso1.1chr03	421881	423191	refPIF_183	1310
CMiso1.1chr03	889184	890390	refPIF_184	1206
CMiso1.1chr03	1366928	1368278	refPIF_185	1350
CMiso1.1chr03	2290377	2290474	refPIF_186	97
CMiso1.1chr03	2514371	2514514	refPIF_187	143
CMiso1.1chr03	2881151	2883382	refPIF_188	2231
CMiso1.1chr03	2883326	2883397	refPIF_189	71
CMiso1.1chr03	3026342	3026565	refPIF_190	223
CMiso1.1chr03	3028077	3028198	refPIF_191	121
CMiso1.1chr03	4340424	4340557	refPIF_192	133
CMiso1.1chr03	4340440	4340557	refPIF_193	117
CMiso1.1chr03	4548750	4548921	refPIF_194	171
CMiso1.1chr03	5744259	5745480	refPIF_195	1221
CMiso1.1chr03	5871385	5872451	refPIF_196	1066
CMiso1.1chr03	5941535	5945075	refPIF_197	3540
CMiso1.1chr03	6115007	6115123	refPIF_198	116
CMiso1.1chr03	6573342	6574366	refPIF_199	1024
CMiso1.1chr03	6574842	6575901	refPIF_200	1059
CMiso1.1chr03	7096901	7097306	refPIF_201	405
CMiso1.1chr03	7495526	7495863	refPIF_202	337
CMiso1.1chr03	7503214	7503392	refPIF_203	178
CMiso1.1chr03	7503280	7503392	refPIF_204	112
CMiso1.1chr03	7903572	7904584	refPIF_205	1012
CMiso1.1chr03	7961829	7962946	refPIF_206	1117
CMiso1.1chr03	8332527	8332660	refPIF_207	133
CMiso1.1chr03	8729864	8731369	refPIF_208	1505
CMiso1.1chr03	8877110	8878213	refPIF_209	1103
CMiso1.1chr03	8880216	8880764	refPIF_210	548
CMiso1.1chr03	9089608	9091051	refPIF_211	1443
CMiso1.1chr03	9191274	9192056	refPIF_212	782
CMiso1.1chr03	9191955	9192122	refPIF_213	167
CMiso1.1chr03	9726050	9726130	refPIF_214	80
CMiso1.1chr03	9878331	9878459	refPIF_215	128
CMiso1.1chr03	10071493	10071633	refPIF_216	140
CMiso1.1chr03	10090561	10091907	refPIF_217	1346
CMiso1.1chr03	10662657	10662844	refPIF_218	187
CMiso1.1chr03	10663930	10664277	refPIF_219	347
CMiso1.1chr03	11144894	11144969	refPIF_220	75
CMiso1.1chr03	11144918	11146154	refPIF_221	1236
CMiso1.1chr03	11561370	11561476	refPIF_222	106
CMiso1.1chr03	11980454	11980907	refPIF_223	453
CMiso1.1chr03	12334511	12334920	refPIF_224	409
CMiso1.1chr03	13237466	13237738	refPIF_225	272
CMiso1.1chr03	13268918	13271156	refPIF_226	2238
CMiso1.1chr03	13499552	13500772	refPIF_227	1220
CMiso1.1chr03	13519009	13519163	refPIF_228	154
CMiso1.1chr03	13520198	13520902	refPIF_229	704
CMiso1.1chr03	13621645	13621903	refPIF_230	258
CMiso1.1chr03	13824606	13824808	refPIF_231	202
CMiso1.1chr03	13966945	13967384	refPIF_232	439
CMiso1.1chr03	14071288	14071758	refPIF_233	470
CMiso1.1chr03	14566308	14567566	refPIF_234	1258
CMiso1.1chr03	14593055	14594935	refPIF_235	1880
CMiso1.1chr03	15198093	15198265	refPIF_236	172
CMiso1.1chr03	15227079	15228414	refPIF_237	1335
CMiso1.1chr03	15228411	15232527	refPIF_238	4116
CMiso1.1chr03	15265460	15267168	refPIF_239	1708
CMiso1.1chr03	15566167	15566289	refPIF_240	122
CMiso1.1chr03	15898449	15898585	refPIF_241	136
CMiso1.1chr03	16191991	16192170	refPIF_242	179
CMiso1.1chr03	16193635	16193759	refPIF_243	124
CMiso1.1chr03	16451388	16452721	refPIF_244	1333
CMiso1.1chr03	17710845	17710964	refPIF_245	119
CMiso1.1chr03	17766814	17766964	refPIF_246	150
CMiso1.1chr03	17790284	17790476	refPIF_247	192
CMiso1.1chr03	18276415	18278904	refPIF_248	2489
CMiso1.1chr03	18278904	18280152	refPIF_249	1248
CMiso1.1chr03	19576656	19576856	refPIF_250	200
CMiso1.1chr03	19722210	19722612	refPIF_251	402
CMiso1.1chr03	19723646	19723746	refPIF_252	100
CMiso1.1chr03	19727603	19727717	refPIF_253	114
CMiso1.1chr03	19818681	19819316	refPIF_254	635
CMiso1.1chr03	20056039	20058142	refPIF_255	2103
CMiso1.1chr03	20437968	20439150	refPIF_256	1182
CMiso1.1chr03	20476795	20477228	refPIF_257	433
CMiso1.1chr03	21164486	21164560	refPIF_258	74
CMiso1.1chr03	21323560	21323735	refPIF_259	175
CMiso1.1chr03	21614239	21618077	refPIF_260	3838
CMiso1.1chr03	21684448	21684920	refPIF_261	472
CMiso1.1chr03	21686895	21689844	refPIF_262	2949
CMiso1.1chr03	22651032	22651129	refPIF_263	97
CMiso1.1chr03	22651058	22652827	refPIF_264	1769
CMiso1.1chr03	22652834	22653368	refPIF_265	534
CMiso1.1chr03	22820381	22821421	refPIF_266	1040
CMiso1.1chr03	23207205	23207850	refPIF_267	645
CMiso1.1chr03	23207278	23207343	refPIF_268	65
CMiso1.1chr03	24074240	24074407	refPIF_269	167
CMiso1.1chr03	24308141	24309363	refPIF_270	1222
CMiso1.1chr03	24407324	24408237	refPIF_271	913
CMiso1.1chr03	24484151	24484484	refPIF_272	333
CMiso1.1chr03	24500562	24500801	refPIF_273	239
CMiso1.1chr03	24502137	24502555	refPIF_274	418
CMiso1.1chr03	24941704	24942918	refPIF_275	1214
CMiso1.1chr03	25051463	25051695	refPIF_276	232
CMiso1.1chr03	25282817	25284043	refPIF_277	1226
CMiso1.1chr03	26431717	26432374	refPIF_278	657
CMiso1.1chr03	26700187	26700376	refPIF_279	189
CMiso1.1chr03	27666805	27669859	refPIF_280	3054
CMiso1.1chr03	27671963	27672304	refPIF_281	341
CMiso1.1chr03	28767983	28768109	refPIF_282	126
CMiso1.1chr03	29039646	29039744	refPIF_283	98
CMiso1.1chr03	29792407	29792647	refPIF_284	240
CMiso1.1chr03	29793976	29794394	refPIF_285	418
CMiso1.1chr04	21532	23387	refPIF_286	1855
CMiso1.1chr04	234650	235669	refPIF_287	1019
CMiso1.1chr04	638407	639629	refPIF_288	1222
CMiso1.1chr04	908072	908158	refPIF_289	86
CMiso1.1chr04	2955756	2955869	refPIF_290	113
CMiso1.1chr04	3820923	3821388	refPIF_291	465
CMiso1.1chr04	3939600	3939909	refPIF_292	309
CMiso1.1chr04	4833991	4834177	refPIF_293	186
CMiso1.1chr04	4836545	4836734	refPIF_294	189
CMiso1.1chr04	5932835	5932896	refPIF_295	61
CMiso1.1chr04	7195388	7195541	refPIF_296	153
CMiso1.1chr04	7284820	7284996	refPIF_297	176
CMiso1.1chr04	7626550	7626857	refPIF_298	307
CMiso1.1chr04	7990056	7990532	refPIF_299	476
CMiso1.1chr04	8343410	8344741	refPIF_300	1331
CMiso1.1chr04	8515150	8516356	refPIF_301	1206
CMiso1.1chr04	8516259	8516373	refPIF_302	114
CMiso1.1chr04	8694352	8694759	refPIF_303	407
CMiso1.1chr04	8706545	8706748	refPIF_304	203
CMiso1.1chr04	8881791	8883058	refPIF_305	1267
CMiso1.1chr04	9201715	9201839	refPIF_306	124
CMiso1.1chr04	9335902	9337130	refPIF_307	1228
CMiso1.1chr04	9367363	9368346	refPIF_308	983
CMiso1.1chr04	9547275	9547616	refPIF_309	341
CMiso1.1chr04	9548880	9551791	refPIF_310	2911
CMiso1.1chr04	9554291	9554387	refPIF_311	96
CMiso1.1chr04	9607996	9609214	refPIF_312	1218
CMiso1.1chr04	9881700	9882950	refPIF_313	1250
CMiso1.1chr04	10419531	10419948	refPIF_314	417
CMiso1.1chr04	10473135	10474982	refPIF_315	1847
CMiso1.1chr04	11182969	11184322	refPIF_316	1353
CMiso1.1chr04	11263724	11263944	refPIF_317	220
CMiso1.1chr04	11265427	11265814	refPIF_318	387
CMiso1.1chr04	11607646	11609346	refPIF_319	1700
CMiso1.1chr04	11648602	11648717	refPIF_320	115
CMiso1.1chr04	11761031	11761145	refPIF_321	114
CMiso1.1chr04	12082607	12082686	refPIF_322	79
CMiso1.1chr04	12238848	12239019	refPIF_323	171
CMiso1.1chr04	12733453	12734674	refPIF_324	1221
CMiso1.1chr04	13272804	13274023	refPIF_325	1219
CMiso1.1chr04	13710701	13710909	refPIF_326	208
CMiso1.1chr04	13802716	13803165	refPIF_327	449
CMiso1.1chr04	14443997	14444806	refPIF_328	809
CMiso1.1chr04	14585484	14586658	refPIF_329	1174
CMiso1.1chr04	15632592	15632759	refPIF_330	167
CMiso1.1chr04	16014315	16015353	refPIF_331	1038
CMiso1.1chr04	16150135	16151439	refPIF_332	1304
CMiso1.1chr04	16293757	16293941	refPIF_333	184
CMiso1.1chr04	17279535	17280800	refPIF_334	1265
CMiso1.1chr04	18947578	18947618	refPIF_335	40
CMiso1.1chr04	18950737	18951181	refPIF_336	444
CMiso1.1chr04	18951073	18951194	refPIF_337	121
CMiso1.1chr04	18980954	18981276	refPIF_338	322
CMiso1.1chr04	18986091	18986654	refPIF_339	563
CMiso1.1chr04	19024233	19024651	refPIF_340	418
CMiso1.1chr04	19025983	19026222	refPIF_341	239
CMiso1.1chr04	19311269	19311758	refPIF_342	489
CMiso1.1chr04	19361662	19363678	refPIF_343	2016
CMiso1.1chr04	20085696	20086815	refPIF_344	1119
CMiso1.1chr04	20088104	20091148	refPIF_345	3044
CMiso1.1chr04	20146430	20146556	refPIF_346	126
CMiso1.1chr04	20476332	20477079	refPIF_347	747
CMiso1.1chr04	20512486	20512956	refPIF_348	470
CMiso1.1chr04	20803421	20803619	refPIF_349	198
CMiso1.1chr04	20982321	20983660	refPIF_350	1339
CMiso1.1chr04	21136077	21139130	refPIF_351	3053
CMiso1.1chr04	21140977	21141328	refPIF_352	351
CMiso1.1chr04	23804757	23805441	refPIF_353	684
CMiso1.1chr04	24186171	24186297	refPIF_354	126
CMiso1.1chr04	24188860	24189312	refPIF_355	452
CMiso1.1chr04	24692388	24693755	refPIF_356	1367
CMiso1.1chr04	24900809	24901918	refPIF_357	1109
CMiso1.1chr04	25532340	25532433	refPIF_358	93
CMiso1.1chr04	25805652	25805822	refPIF_359	170
CMiso1.1chr04	25901613	25902834	refPIF_360	1221
CMiso1.1chr04	26254369	26254802	refPIF_361	433
CMiso1.1chr04	26615730	26615821	refPIF_362	91
CMiso1.1chr04	26802801	26805177	refPIF_363	2376
CMiso1.1chr04	27378575	27378660	refPIF_364	85
CMiso1.1chr04	27379689	27379960	refPIF_365	271
CMiso1.1chr04	28260010	28260383	refPIF_366	373
CMiso1.1chr04	28264824	28265051	refPIF_367	227
CMiso1.1chr04	28629192	28630416	refPIF_368	1224
CMiso1.1chr04	28828554	28829818	refPIF_369	1264
CMiso1.1chr04	30371844	30372133	refPIF_370	289
CMiso1.1chr04	30413682	30414880	refPIF_371	1198
CMiso1.1chr04	30763915	30764107	refPIF_372	192
CMiso1.1chr04	30861841	30862825	refPIF_373	984
CMiso1.1chr04	31536619	31536749	refPIF_374	130
CMiso1.1chr04	31540770	31540975	refPIF_375	205
CMiso1.1chr04	32244101	32245322	refPIF_376	1221
CMiso1.1chr04	32626771	32626908	refPIF_377	137
CMiso1.1chr04	32684183	32684623	refPIF_378	440
CMiso1.1chr04	33245670	33245733	refPIF_379	63
CMiso1.1chr04	33305391	33306611	refPIF_380	1220
CMiso1.1chr04	33385044	33385134	refPIF_381	90
CMiso1.1chr04	33385060	33385176	refPIF_382	116
CMiso1.1chr04	33447388	33447478	refPIF_383	90
CMiso1.1chr04	33745066	33745163	refPIF_384	97
CMiso1.1chr04	34660894	34661018	refPIF_385	124
CMiso1.1chr04	35740887	35741228	refPIF_386	341
CMiso1.1chr04	35742429	35742735	refPIF_387	306
CMiso1.1chr05	1593448	1594625	refPIF_388	1177
CMiso1.1chr05	2188540	2188952	refPIF_389	412
CMiso1.1chr05	2453005	2453111	refPIF_390	106
CMiso1.1chr05	2589008	2589982	refPIF_391	974
CMiso1.1chr05	3045663	3046882	refPIF_392	1219
CMiso1.1chr05	3059659	3060989	refPIF_393	1330
CMiso1.1chr05	3841690	3841928	refPIF_394	238
CMiso1.1chr05	3846565	3847013	refPIF_395	448
CMiso1.1chr05	3861882	3862035	refPIF_396	153
CMiso1.1chr05	3971030	3972316	refPIF_397	1286
CMiso1.1chr05	4258277	4258746	refPIF_398	469
CMiso1.1chr05	4261748	4261837	refPIF_399	89
CMiso1.1chr05	5144922	5144983	refPIF_400	61
CMiso1.1chr05	5324847	5325084	refPIF_401	237
CMiso1.1chr05	5389860	5389976	refPIF_402	116
CMiso1.1chr05	6420804	6424300	refPIF_403	3496
CMiso1.1chr05	6424210	6424316	refPIF_404	106
CMiso1.1chr05	7008215	7009433	refPIF_405	1218
CMiso1.1chr05	7890442	7890563	refPIF_406	121
CMiso1.1chr05	7896490	7896823	refPIF_407	333
CMiso1.1chr05	9166360	9166508	refPIF_408	148
CMiso1.1chr05	9167560	9167722	refPIF_409	162
CMiso1.1chr05	9207932	9212086	refPIF_410	4154
CMiso1.1chr05	9308363	9308466	refPIF_411	103
CMiso1.1chr05	9480978	9482166	refPIF_412	1188
CMiso1.1chr05	9547214	9548762	refPIF_413	1548
CMiso1.1chr05	9655855	9656021	refPIF_414	166
CMiso1.1chr05	9858835	9859109	refPIF_415	274
CMiso1.1chr05	9862879	9863049	refPIF_416	170
CMiso1.1chr05	10258162	10258257	refPIF_417	95
CMiso1.1chr05	10265933	10266046	refPIF_418	113
CMiso1.1chr05	10267919	10268238	refPIF_419	319
CMiso1.1chr05	10270186	10271732	refPIF_420	1546
CMiso1.1chr05	10405161	10405466	refPIF_421	305
CMiso1.1chr05	10487377	10488543	refPIF_422	1166
CMiso1.1chr05	10745994	10746207	refPIF_423	213
CMiso1.1chr05	13371639	13372037	refPIF_424	398
CMiso1.1chr05	13961878	13962100	refPIF_425	222
CMiso1.1chr05	14086866	14087037	refPIF_426	171
CMiso1.1chr05	14202090	14202336	refPIF_427	246
CMiso1.1chr05	14613492	14613602	refPIF_428	110
CMiso1.1chr05	14613509	14613654	refPIF_429	145
CMiso1.1chr05	14618159	14618274	refPIF_430	115
CMiso1.1chr05	14713028	14713121	refPIF_431	93
CMiso1.1chr05	14720883	14721012	refPIF_432	129
CMiso1.1chr05	14926346	14927625	refPIF_433	1279
CMiso1.1chr05	14978998	14979318	refPIF_434	320
CMiso1.1chr05	14980553	14983346	refPIF_435	2793
CMiso1.1chr05	15050263	15050418	refPIF_436	155
CMiso1.1chr05	15243076	15244250	refPIF_437	1174
CMiso1.1chr05	15841493	15842713	refPIF_438	1220
CMiso1.1chr05	16252224	16252509	refPIF_439	285
CMiso1.1chr05	16776620	16777021	refPIF_440	401
CMiso1.1chr05	16946451	16947712	refPIF_441	1261
CMiso1.1chr05	17012410	17013717	refPIF_442	1307
CMiso1.1chr05	17020132	17020776	refPIF_443	644
CMiso1.1chr05	17024398	17026314	refPIF_444	1916
CMiso1.1chr05	18046744	18047839	refPIF_445	1095
CMiso1.1chr05	18996144	18996314	refPIF_446	170
CMiso1.1chr05	19347735	19348008	refPIF_447	273
CMiso1.1chr05	19357315	19360259	refPIF_448	2944
CMiso1.1chr05	19477548	19478765	refPIF_449	1217
CMiso1.1chr05	19979977	19980099	refPIF_450	122
CMiso1.1chr05	20014713	20016003	refPIF_451	1290
CMiso1.1chr05	20254637	20255727	refPIF_452	1090
CMiso1.1chr05	20443974	20444094	refPIF_453	120
CMiso1.1chr05	20458111	20463103	refPIF_454	4992
CMiso1.1chr05	20500797	20500923	refPIF_455	126
CMiso1.1chr05	20502045	20502134	refPIF_456	89
CMiso1.1chr05	20573389	20573776	refPIF_457	387
CMiso1.1chr05	20611321	20611456	refPIF_458	135
CMiso1.1chr05	20833033	20834233	refPIF_459	1200
CMiso1.1chr05	20964299	20964697	refPIF_460	398
CMiso1.1chr05	22676275	22676513	refPIF_461	238
CMiso1.1chr05	22680928	22681352	refPIF_462	424
CMiso1.1chr05	22902661	22903889	refPIF_463	1228
CMiso1.1chr05	23148551	23149914	refPIF_464	1363
CMiso1.1chr05	23868320	23868509	refPIF_465	189
CMiso1.1chr05	23869559	23869752	refPIF_466	193
CMiso1.1chr05	24022795	24023194	refPIF_467	399
CMiso1.1chr05	24173550	24173746	refPIF_468	196
CMiso1.1chr05	24524787	24525247	refPIF_469	460
CMiso1.1chr05	24529874	24529978	refPIF_470	104
CMiso1.1chr05	24541137	24541518	refPIF_471	381
CMiso1.1chr05	25543507	25545360	refPIF_472	1853
CMiso1.1chr05	25712248	25712410	refPIF_473	162
CMiso1.1chr05	25729426	25729590	refPIF_474	164
CMiso1.1chr05	25734537	25734705	refPIF_475	168
CMiso1.1chr05	25971817	25972023	refPIF_476	206
CMiso1.1chr05	25977355	25977561	refPIF_477	206
CMiso1.1chr05	27033096	27034290	refPIF_478	1194
CMiso1.1chr05	28431434	28432630	refPIF_479	1196
CMiso1.1chr05	29082497	29083716	refPIF_480	1219
CMiso1.1chr05	29143570	29143726	refPIF_481	156
CMiso1.1chr06	137460	138682	refPIF_482	1222
CMiso1.1chr06	1037142	1038300	refPIF_483	1158
CMiso1.1chr06	1090583	1091617	refPIF_484	1034
CMiso1.1chr06	1454033	1454196	refPIF_485	163
CMiso1.1chr06	2602745	2603670	refPIF_486	925
CMiso1.1chr06	3313717	3313855	refPIF_487	138
CMiso1.1chr06	3313734	3314969	refPIF_488	1235
CMiso1.1chr06	4400269	4400322	refPIF_489	53
CMiso1.1chr06	4444135	4449126	refPIF_490	4991
CMiso1.1chr06	4587285	4587559	refPIF_491	274
CMiso1.1chr06	6103779	6103889	refPIF_492	110
CMiso1.1chr06	6548604	6549759	refPIF_493	1155
CMiso1.1chr06	6577029	6577427	refPIF_494	398
CMiso1.1chr06	6988393	6988591	refPIF_495	198
CMiso1.1chr06	6990304	6991540	refPIF_496	1236
CMiso1.1chr06	8342689	8342846	refPIF_497	157
CMiso1.1chr06	9395487	9395950	refPIF_498	463
CMiso1.1chr06	9403540	9403736	refPIF_499	196
CMiso1.1chr06	9546907	9547278	refPIF_500	371
CMiso1.1chr06	9552844	9553053	refPIF_501	209
CMiso1.1chr06	9823718	9824121	refPIF_502	403
CMiso1.1chr06	10044995	10046275	refPIF_503	1280
CMiso1.1chr06	10100171	10101521	refPIF_504	1350
CMiso1.1chr06	10443537	10444070	refPIF_505	533
CMiso1.1chr06	11017454	11018524	refPIF_506	1070
CMiso1.1chr06	11026932	11028687	refPIF_507	1755
CMiso1.1chr06	11237326	11237414	refPIF_508	88
CMiso1.1chr06	11322536	11322896	refPIF_509	360
CMiso1.1chr06	11326804	11327260	refPIF_510	456
CMiso1.1chr06	11329360	11331093	refPIF_511	1733
CMiso1.1chr06	11373951	11375135	refPIF_512	1184
CMiso1.1chr06	11649872	11650075	refPIF_513	203
CMiso1.1chr06	11660601	11660702	refPIF_514	101
CMiso1.1chr06	12065831	12066267	refPIF_515	436
CMiso1.1chr06	12096002	12096094	refPIF_516	92
CMiso1.1chr06	13549141	13550261	refPIF_517	1120
CMiso1.1chr06	13571355	13571452	refPIF_518	97
CMiso1.1chr06	14070871	14071065	refPIF_519	194
CMiso1.1chr06	14271148	14271273	refPIF_520	125
CMiso1.1chr06	14448927	14449888	refPIF_521	961
CMiso1.1chr06	14543934	14545081	refPIF_522	1147
CMiso1.1chr06	14792016	14793278	refPIF_523	1262
CMiso1.1chr06	15187582	15187904	refPIF_524	322
CMiso1.1chr06	15345970	15347406	refPIF_525	1436
CMiso1.1chr06	15529689	15529866	refPIF_526	177
CMiso1.1chr06	16883321	16883796	refPIF_527	475
CMiso1.1chr06	17000727	17002411	refPIF_528	1684
CMiso1.1chr06	17005263	17005861	refPIF_529	598
CMiso1.1chr06	17019839	17021060	refPIF_530	1221
CMiso1.1chr06	18560019	18560203	refPIF_531	184
CMiso1.1chr06	18732504	18733716	refPIF_532	1212
CMiso1.1chr06	18766994	18767334	refPIF_533	340
CMiso1.1chr06	18769680	18769952	refPIF_534	272
CMiso1.1chr06	19260310	19260380	refPIF_535	70
CMiso1.1chr06	19265866	19266728	refPIF_536	862
CMiso1.1chr06	19419245	19419339	refPIF_537	94
CMiso1.1chr06	19422186	19422354	refPIF_538	168
CMiso1.1chr06	19972763	19974079	refPIF_539	1316
CMiso1.1chr06	20408591	20409065	refPIF_540	474
CMiso1.1chr06	20510257	20511289	refPIF_541	1032
CMiso1.1chr06	21006124	21006277	refPIF_542	153
CMiso1.1chr06	21962997	21963763	refPIF_543	766
CMiso1.1chr06	21971719	21972101	refPIF_544	382
CMiso1.1chr06	22070579	22071910	refPIF_545	1331
CMiso1.1chr06	22119236	22121076	refPIF_546	1840
CMiso1.1chr06	22207540	22207752	refPIF_547	212
CMiso1.1chr06	22269776	22270255	refPIF_548	479
CMiso1.1chr06	23140480	23140749	refPIF_549	269
CMiso1.1chr06	23152598	23152762	refPIF_550	164
CMiso1.1chr06	23300456	23300536	refPIF_551	80
CMiso1.1chr06	23696227	23697498	refPIF_552	1271
CMiso1.1chr06	23709267	23709737	refPIF_553	470
CMiso1.1chr06	25440886	25441042	refPIF_554	156
CMiso1.1chr06	25857105	25857426	refPIF_555	321
CMiso1.1chr06	25858555	25858979	refPIF_556	424
CMiso1.1chr06	26242939	26243061	refPIF_557	122
CMiso1.1chr06	27366210	27366586	refPIF_558	376
CMiso1.1chr06	27394018	27394375	refPIF_559	357
CMiso1.1chr06	27395890	27396584	refPIF_560	694
CMiso1.1chr06	27668283	27668901	refPIF_561	618
CMiso1.1chr06	29027379	29027587	refPIF_562	208
CMiso1.1chr06	29035079	29035256	refPIF_563	177
CMiso1.1chr06	29119444	29120772	refPIF_564	1328
CMiso1.1chr06	29879515	29880904	refPIF_565	1389
CMiso1.1chr06	30107386	30108580	refPIF_566	1194
CMiso1.1chr06	30486109	30486158	refPIF_567	49
CMiso1.1chr06	30486210	30486611	refPIF_568	401
CMiso1.1chr06	30774630	30774750	refPIF_569	120
CMiso1.1chr06	30805607	30805765	refPIF_570	158
CMiso1.1chr06	31109822	31110020	refPIF_571	198
CMiso1.1chr06	31184812	31185546	refPIF_572	734
CMiso1.1chr06	31447791	31448246	refPIF_573	455
CMiso1.1chr06	31448147	31448263	refPIF_574	116
CMiso1.1chr06	31655959	31658917	refPIF_575	2958
CMiso1.1chr06	31660076	31660408	refPIF_576	332
CMiso1.1chr06	31687379	31687523	refPIF_577	144
CMiso1.1chr06	31689216	31689332	refPIF_578	116
CMiso1.1chr06	31903018	31904416	refPIF_579	1398
CMiso1.1chr06	32125732	32127169	refPIF_580	1437
CMiso1.1chr06	32129188	32129713	refPIF_581	525
CMiso1.1chr06	33078650	33079883	refPIF_582	1233
CMiso1.1chr06	33176305	33177347	refPIF_583	1042
CMiso1.1chr06	33177328	33177360	refPIF_584	32
CMiso1.1chr06	33810026	33811692	refPIF_585	1666
CMiso1.1chr06	33821674	33822777	refPIF_586	1103
CMiso1.1chr06	33824767	33824885	refPIF_587	118
CMiso1.1chr06	34138049	34138165	refPIF_588	116
CMiso1.1chr06	34138068	34138512	refPIF_589	444
CMiso1.1chr06	34286680	34287549	refPIF_590	869
CMiso1.1chr07	2344445	2344540	refPIF_591	95
CMiso1.1chr07	2669317	2670159	refPIF_592	842
CMiso1.1chr07	2831937	2833159	refPIF_593	1222
CMiso1.1chr07	2867813	2867908	refPIF_594	95
CMiso1.1chr07	3871342	3871669	refPIF_595	327
CMiso1.1chr07	4299756	4299864	refPIF_596	108
CMiso1.1chr07	4735760	4735822	refPIF_597	62
CMiso1.1chr07	4849111	4850333	refPIF_598	1222
CMiso1.1chr07	6287398	6288618	refPIF_599	1220
CMiso1.1chr07	6751067	6751241	refPIF_600	174
CMiso1.1chr07	6766124	6766214	refPIF_601	90
CMiso1.1chr07	6766170	6767528	refPIF_602	1358
CMiso1.1chr07	6840971	6843126	refPIF_603	2155
CMiso1.1chr07	6848875	6849091	refPIF_604	216
CMiso1.1chr07	7378885	7379074	refPIF_605	189
CMiso1.1chr07	7602896	7603198	refPIF_606	302
CMiso1.1chr07	7604766	7606233	refPIF_607	1467
CMiso1.1chr07	8088768	8088849	refPIF_608	81
CMiso1.1chr07	8089276	8089442	refPIF_609	166
CMiso1.1chr07	8985801	8986977	refPIF_610	1176
CMiso1.1chr07	8986882	8986993	refPIF_611	111
CMiso1.1chr07	9129868	9129962	refPIF_612	94
CMiso1.1chr07	9174428	9174901	refPIF_613	473
CMiso1.1chr07	9736825	9737194	refPIF_614	369
CMiso1.1chr07	9739129	9739231	refPIF_615	102
CMiso1.1chr07	10085710	10085803	refPIF_616	93
CMiso1.1chr07	10346205	10346315	refPIF_617	110
CMiso1.1chr07	10738635	10739855	refPIF_618	1220
CMiso1.1chr07	11427821	11428315	refPIF_619	494
CMiso1.1chr07	12496559	12497760	refPIF_620	1201
CMiso1.1chr07	13302309	13303777	refPIF_621	1468
CMiso1.1chr07	13760393	13761723	refPIF_622	1330
CMiso1.1chr07	14174645	14175866	refPIF_623	1221
CMiso1.1chr07	14395783	14395871	refPIF_624	88
CMiso1.1chr07	14399797	14401157	refPIF_625	1360
CMiso1.1chr07	14407138	14407329	refPIF_626	191
CMiso1.1chr07	14414923	14416138	refPIF_627	1215
CMiso1.1chr07	14615192	14616702	refPIF_628	1510
CMiso1.1chr07	14618632	14619334	refPIF_629	702
CMiso1.1chr07	14619987	14620314	refPIF_630	327
CMiso1.1chr07	14665949	14666218	refPIF_631	269
CMiso1.1chr07	14814509	14814746	refPIF_632	237
CMiso1.1chr07	14998280	14999490	refPIF_633	1210
CMiso1.1chr07	15083682	15086769	refPIF_634	3087
CMiso1.1chr07	15286107	15286210	refPIF_635	103
CMiso1.1chr07	15292255	15292701	refPIF_636	446
CMiso1.1chr07	15431393	15431821	refPIF_637	428
CMiso1.1chr07	15445184	15445965	refPIF_638	781
CMiso1.1chr07	15459328	15459445	refPIF_639	117
CMiso1.1chr07	15902690	15902851	refPIF_640	161
CMiso1.1chr07	16531990	16532078	refPIF_641	88
CMiso1.1chr07	16761444	16761871	refPIF_642	427
CMiso1.1chr07	16957533	16958260	refPIF_643	727
CMiso1.1chr07	17185368	17185560	refPIF_644	192
CMiso1.1chr07	17682614	17682792	refPIF_645	178
CMiso1.1chr07	18062778	18062974	refPIF_646	196
CMiso1.1chr07	18157921	18158034	refPIF_647	113
CMiso1.1chr07	18171972	18172108	refPIF_648	136
CMiso1.1chr07	18959270	18959424	refPIF_649	154
CMiso1.1chr07	18961852	18963847	refPIF_650	1995
CMiso1.1chr07	18971565	18971760	refPIF_651	195
CMiso1.1chr07	20726423	20727602	refPIF_652	1179
CMiso1.1chr07	21040212	21040614	refPIF_653	402
CMiso1.1chr07	21249886	21251059	refPIF_654	1173
CMiso1.1chr07	21761555	21761837	refPIF_655	282
CMiso1.1chr07	21763521	21763728	refPIF_656	207
CMiso1.1chr07	22171247	22171445	refPIF_657	198
CMiso1.1chr07	22897038	22897159	refPIF_658	121
CMiso1.1chr07	23187318	23187726	refPIF_659	408
CMiso1.1chr07	23217388	23217539	refPIF_660	151
CMiso1.1chr07	23221510	23221630	refPIF_661	120
CMiso1.1chr07	23325010	23325229	refPIF_662	219
CMiso1.1chr07	23326458	23326657	refPIF_663	199
CMiso1.1chr07	24330245	24330343	refPIF_664	98
CMiso1.1chr07	25358541	25359763	refPIF_665	1222
CMiso1.1chr07	25508717	25508900	refPIF_666	183
CMiso1.1chr07	25949326	25949787	refPIF_667	461
CMiso1.1chr07	25962295	25963466	refPIF_668	1171
CMiso1.1chr07	26380786	26380895	refPIF_669	109
CMiso1.1chr07	26380798	26380914	refPIF_670	116
CMiso1.1chr07	26723231	26723344	refPIF_671	113
CMiso1.1chr08	3305402	3305797	refPIF_672	395
CMiso1.1chr08	3912530	3913752	refPIF_673	1222
CMiso1.1chr08	5162873	5163015	refPIF_674	142
CMiso1.1chr08	5538141	5539283	refPIF_675	1142
CMiso1.1chr08	5747204	5748395	refPIF_676	1191
CMiso1.1chr08	5901314	5902423	refPIF_677	1109
CMiso1.1chr08	7636809	7638138	refPIF_678	1329
CMiso1.1chr08	7899965	7900245	refPIF_679	280
CMiso1.1chr08	8417760	8417860	refPIF_680	100
CMiso1.1chr08	8751193	8752521	refPIF_681	1328
CMiso1.1chr08	8850284	8851495	refPIF_682	1211
CMiso1.1chr08	8851403	8851512	refPIF_683	109
CMiso1.1chr08	9019129	9020337	refPIF_684	1208
CMiso1.1chr08	9399796	9400118	refPIF_685	322
CMiso1.1chr08	9514787	9514913	refPIF_686	126
CMiso1.1chr08	9522606	9522688	refPIF_687	82
CMiso1.1chr08	9916421	9916822	refPIF_688	401
CMiso1.1chr08	9927989	9928129	refPIF_689	140
CMiso1.1chr08	9937671	9937927	refPIF_690	256
CMiso1.1chr08	10157236	10158044	refPIF_691	808
CMiso1.1chr08	10160657	10161293	refPIF_692	636
CMiso1.1chr08	10788491	10788701	refPIF_693	210
CMiso1.1chr08	11565084	11566716	refPIF_694	1632
CMiso1.1chr08	11658929	11659034	refPIF_695	105
CMiso1.1chr08	11997606	11997726	refPIF_696	120
CMiso1.1chr08	12901319	12901438	refPIF_697	119
CMiso1.1chr08	12902923	12903347	refPIF_698	424
CMiso1.1chr08	12903252	12903363	refPIF_699	111
CMiso1.1chr08	12952070	12953230	refPIF_700	1160
CMiso1.1chr08	13108734	13109960	refPIF_701	1226
CMiso1.1chr08	13136861	13137324	refPIF_702	463
CMiso1.1chr08	13892359	13892473	refPIF_703	114
CMiso1.1chr08	15095700	15095906	refPIF_704	206
CMiso1.1chr08	15525822	15525881	refPIF_705	59
CMiso1.1chr08	15691707	15692934	refPIF_706	1227
CMiso1.1chr08	15981829	15981935	refPIF_707	106
CMiso1.1chr08	15981846	15981949	refPIF_708	103
CMiso1.1chr08	15982974	15984324	refPIF_709	1350
CMiso1.1chr08	16011302	16012602	refPIF_710	1300
CMiso1.1chr08	16137509	16137985	refPIF_711	476
CMiso1.1chr08	16238563	16239001	refPIF_712	438
CMiso1.1chr08	16412719	16413173	refPIF_713	454
CMiso1.1chr08	17305593	17306982	refPIF_714	1389
CMiso1.1chr08	17982817	17983167	refPIF_715	350
CMiso1.1chr08	17984384	17985444	refPIF_716	1060
CMiso1.1chr08	19199884	19200217	refPIF_717	333
CMiso1.1chr08	19318182	19318252	refPIF_718	70
CMiso1.1chr08	19635674	19636936	refPIF_719	1262
CMiso1.1chr08	19871542	19871672	refPIF_720	130
CMiso1.1chr08	20444946	20445355	refPIF_721	409
CMiso1.1chr08	20465483	20465580	refPIF_722	97
CMiso1.1chr08	20493188	20494340	refPIF_723	1152
CMiso1.1chr08	20662337	20663643	refPIF_724	1306
CMiso1.1chr08	21161155	21162378	refPIF_725	1223
CMiso1.1chr08	21248801	21248908	refPIF_726	107
CMiso1.1chr08	21644759	21645197	refPIF_727	438
CMiso1.1chr08	22764986	22765065	refPIF_728	79
CMiso1.1chr08	23446739	23447148	refPIF_729	409
CMiso1.1chr08	23457344	23457545	refPIF_730	201
CMiso1.1chr08	23948742	23948941	refPIF_731	199
CMiso1.1chr08	24230523	24231433	refPIF_732	910
CMiso1.1chr08	25009586	25010778	refPIF_733	1192
CMiso1.1chr08	25015307	25016785	refPIF_734	1478
CMiso1.1chr08	26003721	26003833	refPIF_735	112
CMiso1.1chr08	26309922	26310120	refPIF_736	198
CMiso1.1chr08	26544437	26545654	refPIF_737	1217
CMiso1.1chr08	26801344	26801680	refPIF_738	336
CMiso1.1chr08	26871047	26871466	refPIF_739	419
CMiso1.1chr08	26886845	26887032	refPIF_740	187
CMiso1.1chr08	27018210	27018288	refPIF_741	78
CMiso1.1chr08	27018297	27019198	refPIF_742	901
CMiso1.1chr08	27284947	27285568	refPIF_743	621
CMiso1.1chr08	27704073	27704151	refPIF_744	78
CMiso1.1chr08	28136537	28136686	refPIF_745	149
CMiso1.1chr08	28301568	28302449	refPIF_746	881
CMiso1.1chr08	28513342	28513534	refPIF_747	192
CMiso1.1chr08	29125222	29126555	refPIF_748	1333
CMiso1.1chr08	29574654	29577476	refPIF_749	2822
CMiso1.1chr08	29578905	29579205	refPIF_750	300
CMiso1.1chr08	29599464	29599546	refPIF_751	82
CMiso1.1chr08	29599481	29600667	refPIF_752	1186
CMiso1.1chr08	29884722	29884851	refPIF_753	129
CMiso1.1chr08	30224327	30224525	refPIF_754	198
CMiso1.1chr08	31826420	31826944	refPIF_755	524
CMiso1.1chr08	31858838	31859936	refPIF_756	1098
CMiso1.1chr08	32737384	32737588	refPIF_757	204
CMiso1.1chr08	33612958	33613401	refPIF_758	443
CMiso1.1chr08	33785814	33787088	refPIF_759	1274
CMiso1.1chr09	254782	255220	refPIF_760	438
CMiso1.1chr09	1370523	1370624	refPIF_761	101
CMiso1.1chr09	1764826	1766009	refPIF_762	1183
CMiso1.1chr09	2044658	2044881	refPIF_763	223
CMiso1.1chr09	2046779	2046958	refPIF_764	179
CMiso1.1chr09	2406389	2407699	refPIF_765	1310
CMiso1.1chr09	2520193	2520416	refPIF_766	223
CMiso1.1chr09	2521435	2521604	refPIF_767	169
CMiso1.1chr09	2528398	2528552	refPIF_768	154
CMiso1.1chr09	3216008	3216120	refPIF_769	112
CMiso1.1chr09	3216024	3216474	refPIF_770	450
CMiso1.1chr09	3563257	3563386	refPIF_771	129
CMiso1.1chr09	3929522	3929929	refPIF_772	407
CMiso1.1chr09	3944172	3945343	refPIF_773	1171
CMiso1.1chr09	4383772	4383967	refPIF_774	195
CMiso1.1chr09	4796366	4796796	refPIF_775	430
CMiso1.1chr09	4839049	4839239	refPIF_776	190
CMiso1.1chr09	5090044	5090114	refPIF_777	70
CMiso1.1chr09	5179273	5179505	refPIF_778	232
CMiso1.1chr09	5842972	5843052	refPIF_779	80
CMiso1.1chr09	6176902	6177359	refPIF_780	457
CMiso1.1chr09	6564194	6565326	refPIF_781	1132
CMiso1.1chr09	6843708	6843788	refPIF_782	80
CMiso1.1chr09	7012989	7014299	refPIF_783	1310
CMiso1.1chr09	7016680	7017116	refPIF_784	436
CMiso1.1chr09	7399018	7399223	refPIF_785	205
CMiso1.1chr09	7408564	7408951	refPIF_786	387
CMiso1.1chr09	7417610	7417814	refPIF_787	204
CMiso1.1chr09	7459725	7459865	refPIF_788	140
CMiso1.1chr09	7667335	7667722	refPIF_789	387
CMiso1.1chr09	8218182	8219449	refPIF_790	1267
CMiso1.1chr09	8260285	8260477	refPIF_791	192
CMiso1.1chr09	8265308	8265420	refPIF_792	112
CMiso1.1chr09	8316077	8319731	refPIF_793	3654
CMiso1.1chr09	8420946	8422237	refPIF_794	1291
CMiso1.1chr09	8880266	8880420	refPIF_795	154
CMiso1.1chr09	9180370	9180451	refPIF_796	81
CMiso1.1chr09	9314404	9315647	refPIF_797	1243
CMiso1.1chr09	9387751	9388997	refPIF_798	1246
CMiso1.1chr09	9562882	9563458	refPIF_799	576
CMiso1.1chr09	9564591	9564842	refPIF_800	251
CMiso1.1chr09	9759044	9759125	refPIF_801	81
CMiso1.1chr09	9870483	9871641	refPIF_802	1158
CMiso1.1chr09	9941512	9942592	refPIF_803	1080
CMiso1.1chr09	10005852	10007071	refPIF_804	1219
CMiso1.1chr09	10190402	10190518	refPIF_805	116
CMiso1.1chr09	10190423	10191643	refPIF_806	1220
CMiso1.1chr09	11332451	11332649	refPIF_807	198
CMiso1.1chr09	11584203	11585857	refPIF_808	1654
CMiso1.1chr09	11749441	11750662	refPIF_809	1221
CMiso1.1chr09	11763210	11764385	refPIF_810	1175
CMiso1.1chr09	12097103	12098236	refPIF_811	1133
CMiso1.1chr09	12128106	12128309	refPIF_812	203
CMiso1.1chr09	12136924	12137011	refPIF_813	87
CMiso1.1chr09	12779004	12779965	refPIF_814	961
CMiso1.1chr09	13305873	13306006	refPIF_815	133
CMiso1.1chr09	13305932	13306027	refPIF_816	95
CMiso1.1chr09	13932405	13932509	refPIF_817	104
CMiso1.1chr09	13932418	13933441	refPIF_818	1023
CMiso1.1chr09	14111142	14112802	refPIF_819	1660
CMiso1.1chr09	14147624	14149485	refPIF_820	1861
CMiso1.1chr09	14206133	14207314	refPIF_821	1181
CMiso1.1chr09	14349081	14350334	refPIF_822	1253
CMiso1.1chr09	14645408	14645824	refPIF_823	416
CMiso1.1chr09	14680025	14680142	refPIF_824	117
CMiso1.1chr09	14761292	14761492	refPIF_825	200
CMiso1.1chr09	14782617	14782724	refPIF_826	107
CMiso1.1chr09	14886769	14888322	refPIF_827	1553
CMiso1.1chr09	15175936	15177290	refPIF_828	1354
CMiso1.1chr09	15458001	15459008	refPIF_829	1007
CMiso1.1chr09	15458781	15458994	refPIF_830	213
CMiso1.1chr09	15506025	15507033	refPIF_831	1008
CMiso1.1chr09	15506039	15506252	refPIF_832	213
CMiso1.1chr09	15622078	15623794	refPIF_833	1716
CMiso1.1chr09	15838251	15838449	refPIF_834	198
CMiso1.1chr09	15911647	15912880	refPIF_835	1233
CMiso1.1chr09	16307903	16308058	refPIF_836	155
CMiso1.1chr09	16311909	16312492	refPIF_837	583
CMiso1.1chr09	17305101	17306349	refPIF_838	1248
CMiso1.1chr09	17328707	17328850	refPIF_839	143
CMiso1.1chr09	17482259	17482563	refPIF_840	304
CMiso1.1chr09	17730875	17730990	refPIF_841	115
CMiso1.1chr09	17859941	17860056	refPIF_842	115
CMiso1.1chr09	17859957	17860174	refPIF_843	217
CMiso1.1chr09	18015701	18016877	refPIF_844	1176
CMiso1.1chr09	18799939	18800019	refPIF_845	80
CMiso1.1chr09	18925570	18926778	refPIF_846	1208
CMiso1.1chr09	19003705	19004831	refPIF_847	1126
CMiso1.1chr09	20570893	20570998	refPIF_848	105
CMiso1.1chr09	20701725	20701835	refPIF_849	110
CMiso1.1chr09	21005812	21005937	refPIF_850	125
CMiso1.1chr09	21094655	21095842	refPIF_851	1187
CMiso1.1chr09	21381850	21382023	refPIF_852	173
CMiso1.1chr09	21552484	21552703	refPIF_853	219
CMiso1.1chr09	22252231	22252351	refPIF_854	120
CMiso1.1chr09	22362069	22362223	refPIF_855	154
CMiso1.1chr09	22504707	22505926	refPIF_856	1219
CMiso1.1chr09	23611864	23611909	refPIF_857	45
CMiso1.1chr10	2088849	2089237	refPIF_858	388
CMiso1.1chr10	3345811	3347012	refPIF_859	1201
CMiso1.1chr10	3740021	3740154	refPIF_860	133
CMiso1.1chr10	3740141	3740248	refPIF_861	107
CMiso1.1chr10	4237022	4237183	refPIF_862	161
CMiso1.1chr10	4579766	4580977	refPIF_863	1211
CMiso1.1chr10	4904657	4904859	refPIF_864	202
CMiso1.1chr10	5147541	5147946	refPIF_865	405
CMiso1.1chr10	5218359	5218787	refPIF_866	428
CMiso1.1chr10	5342714	5343840	refPIF_867	1126
CMiso1.1chr10	5908085	5908175	refPIF_868	90
CMiso1.1chr10	6678456	6679748	refPIF_869	1292
CMiso1.1chr10	7148813	7151776	refPIF_870	2963
CMiso1.1chr10	7153019	7153371	refPIF_871	352
CMiso1.1chr10	7171547	7171655	refPIF_872	108
CMiso1.1chr10	7171684	7172289	refPIF_873	605
CMiso1.1chr10	7234634	7235784	refPIF_874	1150
CMiso1.1chr10	7509154	7511645	refPIF_875	2491
CMiso1.1chr10	7514090	7514416	refPIF_876	326
CMiso1.1chr10	7795875	7796195	refPIF_877	320
CMiso1.1chr10	8729403	8729782	refPIF_878	379
CMiso1.1chr10	9696729	9697931	refPIF_879	1202
CMiso1.1chr10	10006784	10006944	refPIF_880	160
CMiso1.1chr10	10008644	10008742	refPIF_881	98
CMiso1.1chr10	10155105	10155376	refPIF_882	271
CMiso1.1chr10	11003881	11003983	refPIF_883	102
CMiso1.1chr10	12071298	12072503	refPIF_884	1205
CMiso1.1chr10	12163567	12164791	refPIF_885	1224
CMiso1.1chr10	13341087	13342464	refPIF_886	1377
CMiso1.1chr10	13342321	13342412	refPIF_887	91
CMiso1.1chr10	13348391	13349895	refPIF_888	1504
CMiso1.1chr10	13452115	13452358	refPIF_889	243
CMiso1.1chr10	13453993	13454314	refPIF_890	321
CMiso1.1chr10	13570227	13570740	refPIF_891	513
CMiso1.1chr10	14319704	14319857	refPIF_892	153
CMiso1.1chr10	14349027	14349161	refPIF_893	134
CMiso1.1chr10	14781089	14781297	refPIF_894	208
CMiso1.1chr10	14783581	14784053	refPIF_895	472
CMiso1.1chr10	14932054	14932601	refPIF_896	547
CMiso1.1chr10	15393064	15393136	refPIF_897	72
CMiso1.1chr10	15883116	15883426	refPIF_898	310
CMiso1.1chr10	15933238	15934444	refPIF_899	1206
CMiso1.1chr10	16017605	16018899	refPIF_900	1294
CMiso1.1chr10	16287188	16287339	refPIF_901	151
CMiso1.1chr10	16418642	16418944	refPIF_902	302
CMiso1.1chr10	16420213	16420414	refPIF_903	201
CMiso1.1chr10	17552117	17552214	refPIF_904	97
CMiso1.1chr10	17831493	17831686	refPIF_905	193
CMiso1.1chr10	17902680	17902830	refPIF_906	150
CMiso1.1chr10	18299442	18299610	refPIF_907	168
CMiso1.1chr10	18299460	18301190	refPIF_908	1730
CMiso1.1chr10	19827956	19828129	refPIF_909	173
CMiso1.1chr10	21455266	21455456	refPIF_910	190
CMiso1.1chr10	21836390	21837607	refPIF_911	1217
CMiso1.1chr10	22990434	22990569	refPIF_912	135
CMiso1.1chr10	23376892	23376985	refPIF_913	93
CMiso1.1chr10	24473583	24473860	refPIF_914	277
CMiso1.1chr11	26814	27056	refPIF_915	242
CMiso1.1chr11	31075	31312	refPIF_916	237
CMiso1.1chr11	31112	31250	refPIF_917	138
CMiso1.1chr11	51534	51739	refPIF_918	205
CMiso1.1chr11	71513	73563	refPIF_919	2050
CMiso1.1chr11	673192	674309	refPIF_920	1117
CMiso1.1chr11	825105	825752	refPIF_921	647
CMiso1.1chr11	948025	948159	refPIF_922	134
CMiso1.1chr11	1247088	1248222	refPIF_923	1134
CMiso1.1chr11	1706550	1706655	refPIF_924	105
CMiso1.1chr11	2594241	2594488	refPIF_925	247
CMiso1.1chr11	2595539	2595848	refPIF_926	309
CMiso1.1chr11	2837893	2837978	refPIF_927	85
CMiso1.1chr11	3152404	3152616	refPIF_928	212
CMiso1.1chr11	3156479	3156931	refPIF_929	452
CMiso1.1chr11	4075505	4077304	refPIF_930	1799
CMiso1.1chr11	4077310	4078422	refPIF_931	1112
CMiso1.1chr11	4233730	4234950	refPIF_932	1220
CMiso1.1chr11	4243695	4244877	refPIF_933	1182
CMiso1.1chr11	4517007	4517439	refPIF_934	432
CMiso1.1chr11	4519871	4521040	refPIF_935	1169
CMiso1.1chr11	5709766	5711047	refPIF_936	1281
CMiso1.1chr11	5961112	5961196	refPIF_937	84
CMiso1.1chr11	5963034	5963484	refPIF_938	450
CMiso1.1chr11	6866924	6867144	refPIF_939	220
CMiso1.1chr11	6868614	6868886	refPIF_940	272
CMiso1.1chr11	8414808	8415970	refPIF_941	1162
CMiso1.1chr11	8417293	8420282	refPIF_942	2989
CMiso1.1chr11	9296421	9297719	refPIF_943	1298
CMiso1.1chr11	9404101	9404818	refPIF_944	717
CMiso1.1chr11	9901544	9902831	refPIF_945	1287
CMiso1.1chr11	10329328	10330480	refPIF_946	1152
CMiso1.1chr11	10897012	10897380	refPIF_947	368
CMiso1.1chr11	10897974	10898092	refPIF_948	118
CMiso1.1chr11	11473176	11475806	refPIF_949	2630
CMiso1.1chr11	11477269	11477581	refPIF_950	312
CMiso1.1chr11	11510434	11510656	refPIF_951	222
CMiso1.1chr11	12730827	12730946	refPIF_952	119
CMiso1.1chr11	12999947	13001152	refPIF_953	1205
CMiso1.1chr11	13242188	13243778	refPIF_954	1590
CMiso1.1chr11	13248228	13248913	refPIF_955	685
CMiso1.1chr11	13256063	13256433	refPIF_956	370
CMiso1.1chr11	13464467	13464923	refPIF_957	456
CMiso1.1chr11	14048427	14048628	refPIF_958	201
CMiso1.1chr11	14748276	14748426	refPIF_959	150
CMiso1.1chr11	14749495	14750190	refPIF_960	695
CMiso1.1chr11	15666539	15667630	refPIF_961	1091
CMiso1.1chr11	16150655	16151268	refPIF_962	613
CMiso1.1chr11	17263749	17267665	refPIF_963	3916
CMiso1.1chr11	17500468	17500620	refPIF_964	152
CMiso1.1chr11	17501681	17502386	refPIF_965	705
CMiso1.1chr11	18369063	18370381	refPIF_966	1318
CMiso1.1chr11	18469648	18470689	refPIF_967	1041
CMiso1.1chr11	18820015	18820147	refPIF_968	132
CMiso1.1chr11	18820032	18821315	refPIF_969	1283
CMiso1.1chr11	19263132	19263600	refPIF_970	468
CMiso1.1chr11	19266114	19266213	refPIF_971	99
CMiso1.1chr11	19787292	19787774	refPIF_972	482
CMiso1.1chr11	20321418	20321511	refPIF_973	93
CMiso1.1chr11	20323931	20324348	refPIF_974	417
CMiso1.1chr11	20943256	20944468	refPIF_975	1212
CMiso1.1chr11	21425912	21425989	refPIF_976	77
CMiso1.1chr11	22017167	22018728	refPIF_977	1561
CMiso1.1chr11	22020118	22021234	refPIF_978	1116
CMiso1.1chr11	22359274	22360497	refPIF_979	1223
CMiso1.1chr11	22633680	22634734	refPIF_980	1054
CMiso1.1chr11	23271896	23273182	refPIF_981	1286
CMiso1.1chr11	23364810	23369503	refPIF_982	4693
CMiso1.1chr11	23570690	23572132	refPIF_983	1442
CMiso1.1chr11	24291663	24292483	refPIF_984	820
CMiso1.1chr11	24292372	24292500	refPIF_985	128
CMiso1.1chr11	24367709	24368691	refPIF_986	982
CMiso1.1chr11	24885339	24885543	refPIF_987	204
CMiso1.1chr11	24935111	24935262	refPIF_988	151
CMiso1.1chr11	25062266	25063559	refPIF_989	1293
CMiso1.1chr11	25198164	25199465	refPIF_990	1301
CMiso1.1chr11	25736764	25737919	refPIF_991	1155
CMiso1.1chr11	26758684	26758923	refPIF_992	239
CMiso1.1chr11	26918352	26918515	refPIF_993	163
CMiso1.1chr11	27068279	27068453	refPIF_994	174
CMiso1.1chr11	27099131	27100289	refPIF_995	1158
CMiso1.1chr11	27100187	27100306	refPIF_996	119
CMiso1.1chr11	27840418	27840826	refPIF_997	408
CMiso1.1chr11	28858033	28858201	refPIF_998	168
CMiso1.1chr11	30134970	30136104	refPIF_999	1134
CMiso1.1chr11	31496658	31496724	refPIF_1000	66
CMiso1.1chr11	32349006	32349074	refPIF_1001	68
CMiso1.1chr11	32702321	32703560	refPIF_1002	1239
CMiso1.1chr11	32765997	32766119	refPIF_1003	122
CMiso1.1chr11	32780546	32780988	refPIF_1004	442
CMiso1.1chr11	33439874	33441060	refPIF_1005	1186
CMiso1.1chr12	426608	428009	refPIF_1006	1401
CMiso1.1chr12	427927	428028	refPIF_1007	101
CMiso1.1chr12	690144	690344	refPIF_1008	200
CMiso1.1chr12	691661	692104	refPIF_1009	443
CMiso1.1chr12	776756	777975	refPIF_1010	1219
CMiso1.1chr12	1334413	1335627	refPIF_1011	1214
CMiso1.1chr12	2019886	2019945	refPIF_1012	59
CMiso1.1chr12	2905445	2905858	refPIF_1013	413
CMiso1.1chr12	3306657	3306748	refPIF_1014	91
CMiso1.1chr12	3535580	3536872	refPIF_1015	1292
CMiso1.1chr12	4291738	4292084	refPIF_1016	346
CMiso1.1chr12	4293261	4293360	refPIF_1017	99
CMiso1.1chr12	4905019	4905188	refPIF_1018	169
CMiso1.1chr12	5077435	5078730	refPIF_1019	1295
CMiso1.1chr12	5094619	5094791	refPIF_1020	172
CMiso1.1chr12	5230500	5231734	refPIF_1021	1234
CMiso1.1chr12	5234009	5234767	refPIF_1022	758
CMiso1.1chr12	6953983	6954148	refPIF_1023	165
CMiso1.1chr12	7290901	7290962	refPIF_1024	61
CMiso1.1chr12	7528445	7528871	refPIF_1025	426
CMiso1.1chr12	7544493	7544664	refPIF_1026	171
CMiso1.1chr12	8698780	8699234	refPIF_1027	454
CMiso1.1chr12	8886569	8886655	refPIF_1028	86
CMiso1.1chr12	10114769	10116023	refPIF_1029	1254
CMiso1.1chr12	10185038	10185464	refPIF_1030	426
CMiso1.1chr12	10185365	10185479	refPIF_1031	114
CMiso1.1chr12	10193598	10197520	refPIF_1032	3922
CMiso1.1chr12	10259208	10259765	refPIF_1033	557
CMiso1.1chr12	10362445	10362710	refPIF_1034	265
CMiso1.1chr12	11311927	11313215	refPIF_1035	1288
CMiso1.1chr12	11422411	11423597	refPIF_1036	1186
CMiso1.1chr12	11623290	11623733	refPIF_1037	443
CMiso1.1chr12	11659390	11660576	refPIF_1038	1186
CMiso1.1chr12	12035709	12036161	refPIF_1039	452
CMiso1.1chr12	12294204	12294607	refPIF_1040	403
CMiso1.1chr12	12299332	12299527	refPIF_1041	195
CMiso1.1chr12	13075752	13079109	refPIF_1042	3357
CMiso1.1chr12	13467346	13469451	refPIF_1043	2105
CMiso1.1chr12	13531630	13533049	refPIF_1044	1419
CMiso1.1chr12	13802146	13802284	refPIF_1045	138
CMiso1.1chr12	13880797	13880894	refPIF_1046	97
CMiso1.1chr12	14671294	14672077	refPIF_1047	783
CMiso1.1chr12	14909000	14909072	refPIF_1048	72
CMiso1.1chr12	15208208	15208380	refPIF_1049	172
CMiso1.1chr12	15211801	15212142	refPIF_1050	341
CMiso1.1chr12	15227030	15227305	refPIF_1051	275
CMiso1.1chr12	15487527	15488505	refPIF_1052	978
CMiso1.1chr12	15488501	15488551	refPIF_1053	50
CMiso1.1chr12	15524589	15524955	refPIF_1054	366
CMiso1.1chr12	15732228	15733547	refPIF_1055	1319
CMiso1.1chr12	15886497	15887719	refPIF_1056	1222
CMiso1.1chr12	16508792	16509095	refPIF_1057	303
CMiso1.1chr12	16763721	16763798	refPIF_1058	77
CMiso1.1chr12	17357016	17358262	refPIF_1059	1246
CMiso1.1chr12	17937395	17937579	refPIF_1060	184
CMiso1.1chr12	18164440	18165695	refPIF_1061	1255
CMiso1.1chr12	18965533	18965955	refPIF_1062	422
CMiso1.1chr12	18967398	18967778	refPIF_1063	380
CMiso1.1chr12	18967712	18967938	refPIF_1064	226
CMiso1.1chr12	19417578	19417994	refPIF_1065	416
CMiso1.1chr12	19495264	19495441	refPIF_1066	177
CMiso1.1chr12	19877240	19877415	refPIF_1067	175
CMiso1.1chr12	19884921	19885411	refPIF_1068	490
CMiso1.1chr12	20080505	20080849	refPIF_1069	344
CMiso1.1chr12	20082501	20084458	refPIF_1070	1957
CMiso1.1chr12	20768196	20768495	refPIF_1071	299
CMiso1.1chr12	20838433	20839628	refPIF_1072	1195
CMiso1.1chr12	20839529	20839628	refPIF_1073	99
CMiso1.1chr12	20842024	20842926	refPIF_1074	902
CMiso1.1chr12	21254498	21254694	refPIF_1075	196
CMiso1.1chr12	21411730	21411895	refPIF_1076	165
CMiso1.1chr12	21645377	21646554	refPIF_1077	1177
CMiso1.1chr12	21710951	21712170	refPIF_1078	1219
CMiso1.1chr12	22580326	22580400	refPIF_1079	74
CMiso1.1chr12	22736717	22737371	refPIF_1080	654
CMiso1.1chr12	23123235	23124388	refPIF_1081	1153
CMiso1.1chr12	23428726	23428825	refPIF_1082	99
CMiso1.1chr12	23428742	23428923	refPIF_1083	181
CMiso1.1chr12	24217980	24218359	refPIF_1084	379
CMiso1.1chr12	24484112	24485296	refPIF_1085	1184
CMiso1.1chr12	25164047	25164333	refPIF_1086	286
