# Supplementary material for: Harbinger transposon insertion in ethylene signaling gene leads to emergence of new sexual forms in cucurbits
Source: Nat Commun. 2024 Jun 7;15:4877. doi: 10.1038/s41467-024-49250-9 (PMC11161486; doi:10.1038/s41467-024-49250-9)
Supplement: Supplementary file 8 — Supplementary Data 5 [file 41467_2024_49250_MOESM8_ESM.xlsx]

## Sheet: DATASET 5
DATASET5 intact androPIF annotated
TE_chromo	TE_start	TE_end	TE_ID	comments	TIR1	TIR1_flag	TIR2	TIR2_flag	SANT1_peak_pair
CMiso1.1chr01	2185483	2186702	AndroPIF_intact_1	perfect_2_TIR	GGGCCCGTTTG	TIR_perfect	GGGCCCGTTTG	TIR_perfect	SANT1_peak_pair_1
CMiso1.1chr01	2221674	2222905	AndroPIF_intact_2	P+1	GGGCCCGTTTG	TIR_perfect	GGGTCCGTTTG	TIR_mismatch_1	SANT1_peak_pair_2
CMiso1.1chr01	4025950	4027147	AndroPIF_intact_3	perfect_2_TIR	GGGCCCGTTTG	TIR_perfect	GGGCCCGTTTG	TIR_perfect	SANT1_peak_pair_4
CMiso1.1chr01	12076958	12078154	AndroPIF_intact_4	P+1	GGGCCCGTTTG	TIR_perfect	GGGCCTGTTTG	TIR_mismatch_1	SANT1_peak_pair_7
CMiso1.1chr01	12851097	12855180	AndroPIF_intact_5	P+1	GGGCCCATTTG	TIR_mismatch_1	GGGCGCGTTTG	TIR_mismatch_1	SANT1_peak_pair_8
CMiso1.1chr01	13519900	13521273	AndroPIF_intact_6	P+2	GGGTTCGTTTG	TIR_mismatch_2	GGAACCGTTTG	TIR_mismatch_2	SANT1_peak_pair_9
CMiso1.1chr01	14647082	14650118	AndroPIF_intact_7	P+2	GGGCCTGTCTG	TIR_mismatch_2	GGGCCCATTTG	TIR_mismatch_1	SANT1_peak_pair_10
CMiso1.1chr01	15739389	15740608	AndroPIF_intact_8	perfect_2_TIR	GGGCCCGTTTG	TIR_perfect	GGGCCCGTTTG	TIR_perfect	SANT1_peak_pair_11
CMiso1.1chr01	17301207	17302360	AndroPIF_intact_9	perfect_2_TIR	GGGCCCGTTTG	TIR_perfect	GGGCCCGTTTG	TIR_perfect	SANT1_peak_pair_14
CMiso1.1chr01	19670253	19671809	AndroPIF_intact_10	P+1	GGGTCCGTTTG	TIR_mismatch_1	GGGCCCGTTTG	TIR_perfect	SANT1_peak_pair_17
CMiso1.1chr01	19876542	19877868	AndroPIF_intact_11	P+2	GGGCCCGTTTG	TIR_perfect	TGGCCCATTTG	TIR_mismatch_2	SANT1_peak_pair_18
CMiso1.1chr01	21873119	21874407	AndroPIF_intact_12	perfect_2_TIR	GGGCCCGTTTG	TIR_perfect	GGGCCCGTTTG	TIR_perfect	SANT1_peak_pair_19
CMiso1.1chr01	23791899	23793326	AndroPIF_intact_13	P+1	GGGCCCATTTG	TIR_mismatch_1	GGGCCCGTTTG	TIR_perfect	SANT1_peak_pair_20
CMiso1.1chr01	23794035	23795304	AndroPIF_intact_14	P+1	GGGCCCATTTG	TIR_mismatch_1	GGACCCGTTTG	TIR_mismatch_1	SANT1_peak_pair_21
CMiso1.1chr01	24050162	24052139	AndroPIF_intact_15	P+1	GGGCCCGTTTG	TIR_perfect	GGCCCCGTTTG	TIR_mismatch_1	SANT1_peak_pair_22
CMiso1.1chr01	25730570	25731890	AndroPIF_intact_16	P+2	GCGCCCGTTTT	TIR_mismatch_2	GGGCTCGTTTG	TIR_mismatch_1	SANT1_peak_pair_23
CMiso1.1chr01	26487170	26488796	AndroPIF_intact_17	perfect_2_TIR	GGGCCCGTTTG	TIR_perfect	GGGCCCGTTTG	TIR_perfect	SANT1_peak_pair_24
CMiso1.1chr01	32749354	32750618	AndroPIF_intact_18	P+2	GGGTTCGTTTG	TIR_mismatch_2	GGGCTCGTTTG	TIR_mismatch_1	SANT1_peak_pair_27
CMiso1.1chr01	32915576	32916252	AndroPIF_intact_19	P+1	GGGCTCGTTTG	TIR_mismatch_1	GGGTCCGTTTG	TIR_mismatch_1	SANT1_peak_pair_28
CMiso1.1chr01	34765739	34766958	AndroPIF_intact_20	P+1	GGGCCTGTTTG	TIR_mismatch_1	GGGCACGTTTG	TIR_mismatch_1	SANT1_peak_pair_30
CMiso1.1chr01	35635159	35635950	AndroPIF_intact_21	P+1	GGGCCCGTTTG	TIR_perfect	GGGTCCGTTTG	TIR_mismatch_1	SANT1_peak_pair_31
CMiso1.1chr02	4585065	4586313	AndroPIF_intact_22	P+1	GGGCCCGTTTG	TIR_perfect	GAACCCGTTTG	TIR_mismatch_2	SANT1_peak_pair_33
CMiso1.1chr02	7320748	7321874	AndroPIF_intact_23	P+2	TGGACCGTTTG	TIR_mismatch_2	GGGTCCGTTTG	TIR_mismatch_1	SANT1_peak_pair_34
CMiso1.1chr02	8832654	8834090	AndroPIF_intact_24	P+2	GGGTCCATTTG	TIR_mismatch_2	GGGCTTGTTTG	TIR_mismatch_2	SANT1_peak_pair_35
CMiso1.1chr02	9607352	9611039	AndroPIF_intact_25	perfect_2_TIR	GGGCCCGTTTG	TIR_perfect	GGGCCCGTTTG	TIR_perfect	SANT1_peak_pair_36
CMiso1.1chr02	10897061	10898278	AndroPIF_intact_26	P+2	GGGCCCATTTG	TIR_mismatch_1	GGGCTCATTTG	TIR_mismatch_2	SANT1_peak_pair_37
CMiso1.1chr02	11512468	11513689	AndroPIF_intact_27	P+1	GGGCCCGTTTG	TIR_perfect	GGGCCTGTTTG	TIR_mismatch_1	SANT1_peak_pair_38
CMiso1.1chr02	12871623	12872630	AndroPIF_intact_28	P+1	GGGCCTGTTTG	TIR_mismatch_1	GGGCCCGTTTG	TIR_perfect	SANT1_peak_pair_39
CMiso1.1chr02	13107619	13108828	AndroPIF_intact_29	P+1	GGGCCTGTTTG	TIR_mismatch_1	GGGCCCGTTTG	TIR_perfect	SANT1_peak_pair_40
CMiso1.1chr02	14707830	14709047	AndroPIF_intact_30	P+2	AGGCCCGTTTC	TIR_mismatch_2	GAGCCTGTTTG	TIR_mismatch_2	SANT1_peak_pair_43
CMiso1.1chr02	16773948	16776911	AndroPIF_intact_31	P+2	GGGCTCATTTG	TIR_mismatch_2	GGGCCCGTTTG	TIR_perfect	SANT1_peak_pair_46
CMiso1.1chr02	19270240	19271459	AndroPIF_intact_32	P+2	GGGCCCGTTTG	TIR_perfect	GGGTCTGTTTG	TIR_mismatch_2	SANT1_peak_pair_47
CMiso1.1chr02	19329688	19330842	AndroPIF_intact_33	perfect_2_TIR	GGGCCCGTTTG	TIR_perfect	GGGCCCGTTTG	TIR_perfect	SANT1_peak_pair_48
CMiso1.1chr02	21369454	21370672	AndroPIF_intact_34	P+1	GGGCCTGTTTG	TIR_mismatch_1	GGGCCCGTTTG	TIR_perfect	SANT1_peak_pair_50
CMiso1.1chr03	421882	423191	AndroPIF_intact_35	P+2	GGGCCCGTTTA	TIR_mismatch_1	GGGCCCATTTA	TIR_mismatch_2	SANT1_peak_pair_52
CMiso1.1chr03	1366928	1368279	AndroPIF_intact_36	P+2	AGGTCCGTTTG	TIR_mismatch_2	AGGCCCGTTTG	TIR_mismatch_1	SANT1_peak_pair_53
CMiso1.1chr03	5744260	5745480	AndroPIF_intact_37	perfect_2_TIR	GGGCCCGTTTG	TIR_perfect	GGGCCCGTTTG	TIR_perfect	SANT1_peak_pair_55
CMiso1.1chr03	5941536	5942644	AndroPIF_intact_38	perfect_2_TIR	GGGCCCGTTTG	TIR_perfect	GGGCCCGTTTG	TIR_perfect	SANT1_peak_pair_56
CMiso1.1chr03	9089609	9091051	AndroPIF_intact_39	P+2	GGGTCCGTTTG	TIR_mismatch_1	GGACCCATTTG	TIR_mismatch_2	SANT1_peak_pair_58
CMiso1.1chr03	10662657	10664277	AndroPIF_intact_40	P+2	AGGTCCGTTTG	TIR_mismatch_2	GGGTCCGTTTG	TIR_mismatch_1	SANT1_peak_pair_60
CMiso1.1chr03	11144919	11146154	AndroPIF_intact_41	P+1	GGGCCTGTTTG	TIR_mismatch_1	GGGCCAGTTTG	TIR_mismatch_1	SANT1_peak_pair_61
CMiso1.1chr03	13499553	13500772	AndroPIF_intact_42	P+2	GGGCCCGTTTG	TIR_perfect	GAGCCCATTTG	TIR_mismatch_2	SANT1_peak_pair_62
CMiso1.1chr03	14593055	14594935	AndroPIF_intact_43	P+2	CGGCTCGTTTG	TIR_mismatch_2	GGGCCTATTTG	TIR_mismatch_2	SANT1_peak_pair_64
CMiso1.1chr03	15227080	15232527	AndroPIF_intact_44	perfect_2_TIR	GGGCCCGTTTG	TIR_perfect	GGGCCCGTTTG	TIR_perfect	SANT1_peak_pair_65
CMiso1.1chr03	21684448	21689845	AndroPIF_intact_45	P+2	AGGGCCGTTTG	TIR_mismatch_2	AGGCTCGTTTG	TIR_mismatch_2	SANT1_peak_pair_69
CMiso1.1chr03	24308142	24309364	AndroPIF_intact_46	P+1	GGACCCGTTTG	TIR_mismatch_1	AGGCCCGTTTG	TIR_mismatch_1	SANT1_peak_pair_70
CMiso1.1chr03	24500563	24502555	AndroPIF_intact_47	P+1	GGGCCCGTTTG	TIR_perfect	GGGTCCGTTTG	TIR_mismatch_1	SANT1_peak_pair_71
CMiso1.1chr03	24941705	24942918	AndroPIF_intact_48	perfect_2_TIR	GGGCCCGTTTG	TIR_perfect	GGGCCCGTTTG	TIR_perfect	SANT1_peak_pair_72
CMiso1.1chr03	25282818	25284043	AndroPIF_intact_49	P+2	GGACACGTTTG	TIR_mismatch_2	GGGCCCGTTTG	TIR_perfect	SANT1_peak_pair_73
CMiso1.1chr03	29792408	29794394	AndroPIF_intact_50	perfect_2_TIR	GGGCCCGTTTG	TIR_perfect	GGGCCCGTTTG	TIR_perfect	SANT1_peak_pair_75
CMiso1.1chr04	234651	235669	AndroPIF_intact_51	P+2	GGGTCCGTTTG	TIR_mismatch_1	GGGTTCGTTTG	TIR_mismatch_2	SANT1_peak_pair_76
CMiso1.1chr04	638408	639629	AndroPIF_intact_52	perfect_2_TIR	GGGCCCGTTTG	TIR_perfect	GGGCCCGTTTG	TIR_perfect	SANT1_peak_pair_77
CMiso1.1chr04	8881792	8883058	AndroPIF_intact_53	perfect_2_TIR	GGGCCCGTTTG	TIR_perfect	GGGCCCGTTTG	TIR_perfect	SANT1_peak_pair_81
CMiso1.1chr04	9335903	9337130	AndroPIF_intact_54	P+2	GGGCCCGTTTG	TIR_perfect	GGGTCTGTTTG	TIR_mismatch_2	SANT1_peak_pair_82
CMiso1.1chr04	9607997	9609214	AndroPIF_intact_55	P+1	GGGCCTGTTTG	TIR_mismatch_1	GGGCCCGTTTG	TIR_perfect	SANT1_peak_pair_84
CMiso1.1chr04	12733454	12734674	AndroPIF_intact_56	perfect_2_TIR	GGGCCCGTTTG	TIR_perfect	GGGCCCGTTTG	TIR_perfect	SANT1_peak_pair_87
CMiso1.1chr04	16150136	16151439	AndroPIF_intact_57	P+1	GGACCCGTTTG	TIR_mismatch_1	GGGCTCGTTTG	TIR_mismatch_1	SANT1_peak_pair_90
CMiso1.1chr04	17279536	17280800	AndroPIF_intact_58	P+2	GGGTCCGCTTG	TIR_mismatch_2	GGGCCCGTTTC	TIR_mismatch_1	SANT1_peak_pair_91
CMiso1.1chr04	19024234	19026222	AndroPIF_intact_59	perfect_2_TIR	GGGCCCGTTTG	TIR_perfect	GGGCCCGTTTG	TIR_perfect	SANT1_peak_pair_92
CMiso1.1chr04	19361661	19363678	AndroPIF_intact_60	P+1	GTGCCCGTTTG	TIR_mismatch_1	GGGCCTGTTTG	TIR_mismatch_1	SANT1_peak_pair_93
CMiso1.1chr04	24900810	24901918	AndroPIF_intact_61	perfect_2_TIR	GGGCCCGTTTG	TIR_perfect	GGGCCCGTTTG	TIR_perfect	SANT1_peak_pair_100
CMiso1.1chr04	25901614	25902834	AndroPIF_intact_62	perfect_2_TIR	GGGCCCGTTTG	TIR_perfect	GGGCCCGTTTG	TIR_perfect	SANT1_peak_pair_101
CMiso1.1chr04	26803808	26805177	AndroPIF_intact_63	P+2	AGGCCCGTTCG	TIR_mismatch_2	GGGCCCGTTTG	TIR_perfect	SANT1_peak_pair_102
CMiso1.1chr04	28260011	28265051	AndroPIF_intact_64	perfect_2_TIR	GGGCCCGTTTG	TIR_perfect	GGGCCCGTTTG	TIR_perfect	SANT1_peak_pair_103
CMiso1.1chr04	28629193	28630416	AndroPIF_intact_65	perfect_2_TIR	GGGCCCGTTTG	TIR_perfect	GGGCCCGTTTG	TIR_perfect	SANT1_peak_pair_104
CMiso1.1chr04	30413683	30414880	AndroPIF_intact_66	perfect_2_TIR	GGGCCCGTTTG	TIR_perfect	GGGCCCGTTTG	TIR_perfect	SANT1_peak_pair_106
CMiso1.1chr04	32244102	32245322	AndroPIF_intact_67	perfect_2_TIR	GGGCCCGTTTG	TIR_perfect	GGGCCCGTTTG	TIR_perfect	SANT1_peak_pair_107
CMiso1.1chr04	33305392	33306611	AndroPIF_intact_68	P+2	GGGTCTGTTTG	TIR_mismatch_2	GGGCCCGTTTG	TIR_perfect	SANT1_peak_pair_108
CMiso1.1chr05	3045664	3046883	AndroPIF_intact_69	P+1	GGGCCCGTTTG	TIR_perfect	AGGCCCGTTTG	TIR_mismatch_1	SANT1_peak_pair_111
CMiso1.1chr05	3841691	3847013	AndroPIF_intact_70	P+1	GGGCCCGTTTG	TIR_perfect	GGACCCGTTTG	TIR_mismatch_1	SANT1_peak_pair_112
CMiso1.1chr05	6420804	6424317	AndroPIF_intact_71	P+2	AGACCCGTTTG	TIR_mismatch_2	TGGCCCATTTG	TIR_mismatch_2	SANT1_peak_pair_113
CMiso1.1chr05	7008216	7009433	AndroPIF_intact_72	perfect_2_TIR	GGGCCCGTTTG	TIR_perfect	GGGCCCGTTTG	TIR_perfect	SANT1_peak_pair_115
CMiso1.1chr05	9207933	9212086	AndroPIF_intact_73	P+1	GGACCCGTTTG	TIR_mismatch_1	GGACCCGTTTG	TIR_mismatch_1	SANT1_peak_pair_116
CMiso1.1chr05	9480979	9482166	AndroPIF_intact_74	perfect_2_TIR	GGGCCCGTTTG	TIR_perfect	GGGCCCGTTTG	TIR_perfect	SANT1_peak_pair_117
CMiso1.1chr05	14613493	14618274	AndroPIF_intact_75	P+2	GGGCCCGTTTG	TIR_perfect	GGGATCGTTTG	TIR_mismatch_2	SANT1_peak_pair_121
CMiso1.1chr05	14926346	14927626	AndroPIF_intact_76	P+2	AGGCCCGTTTG	TIR_mismatch_1	AGGCCCATTTG	TIR_mismatch_2	SANT1_peak_pair_122
CMiso1.1chr05	15841494	15842713	AndroPIF_intact_77	perfect_2_TIR	GGGCCCGTTTG	TIR_perfect	GGGCCCGTTTG	TIR_perfect	SANT1_peak_pair_123
CMiso1.1chr05	16946452	16947712	AndroPIF_intact_78	P+2	GGGCCCGTTTG	TIR_perfect	GAGCCCGATTG	TIR_mismatch_2	SANT1_peak_pair_124
CMiso1.1chr05	17012411	17013718	AndroPIF_intact_79	P+2	GGGCTCATTTG	TIR_mismatch_2	AGGTCCGTTTG	TIR_mismatch_2	SANT1_peak_pair_125
CMiso1.1chr05	19477549	19478765	AndroPIF_intact_80	perfect_2_TIR	GGGCCCGTTTG	TIR_perfect	GGGCCCGTTTG	TIR_perfect	SANT1_peak_pair_127
CMiso1.1chr05	20254638	20255727	AndroPIF_intact_81	perfect_2_TIR	GGGCCCGTTTG	TIR_perfect	GGGCCCGTTTG	TIR_perfect	SANT1_peak_pair_129
CMiso1.1chr05	20458112	20463103	AndroPIF_intact_82	perfect_2_TIR	GGGCCCGTTTG	TIR_perfect	GGGCCCGTTTG	TIR_perfect	SANT1_peak_pair_130
CMiso1.1chr05	25543508	25545360	AndroPIF_intact_83	perfect_2_TIR	GGGCCCGTTTG	TIR_perfect	GGGCCCGTTTG	TIR_perfect	SANT1_peak_pair_134
CMiso1.1chr05	27033097	27034290	AndroPIF_intact_84	P+1	GGGCCCGTTTG	TIR_perfect	GGGCCTGTTTG	TIR_mismatch_1	SANT1_peak_pair_135
CMiso1.1chr05	28431435	28432630	AndroPIF_intact_85	perfect_2_TIR	GGGCCCGTTTG	TIR_perfect	GGGCCCGTTTG	TIR_perfect	SANT1_peak_pair_136
CMiso1.1chr05	29082498	29083716	AndroPIF_intact_86	perfect_2_TIR	GGGCCCGTTTG	TIR_perfect	GGGCCCGTTTG	TIR_perfect	SANT1_peak_pair_137
CMiso1.1chr06	137461	138682	AndroPIF_intact_87	perfect_2_TIR	GGGCCCGTTTG	TIR_perfect	GGGCCCGTTTG	TIR_perfect	SANT1_peak_pair_139
CMiso1.1chr06	1037142	1038300	AndroPIF_intact_88	P+1	AGGCCCGTTTG	TIR_mismatch_1	GGGCCCGTTTG	TIR_perfect	SANT1_peak_pair_140
CMiso1.1chr06	3313718	3314984	AndroPIF_intact_89	P+2	GGGTCTGTTTG	TIR_mismatch_2	GGACTCGTTTG	TIR_mismatch_2	SANT1_peak_pair_141
CMiso1.1chr06	4444136	4449126	AndroPIF_intact_90	perfect_2_TIR	GGGCCCGTTTG	TIR_perfect	GGGCCCGTTTG	TIR_perfect	SANT1_peak_pair_142
CMiso1.1chr06	6988394	6991540	AndroPIF_intact_91	P+2	GGGCTTGTTTG	TIR_mismatch_2	GGGTCCGTTTG	TIR_mismatch_1	SANT1_peak_pair_144
CMiso1.1chr06	10100172	10101522	AndroPIF_intact_92	P+2	GGGCCTGTTTG	TIR_mismatch_1	TGACCCGTTTG	TIR_mismatch_2	SANT1_peak_pair_147
CMiso1.1chr06	11017455	11018524	AndroPIF_intact_93	P+2	GGGTCCGTTTG	TIR_mismatch_1	GGGTCCATTTG	TIR_mismatch_2	SANT1_peak_pair_148
CMiso1.1chr06	14792016	14793278	AndroPIF_intact_94	P+1	AGGCCCGTTTG	TIR_mismatch_1	GGGCCCGTTTG	TIR_perfect	SANT1_peak_pair_152
CMiso1.1chr06	17019840	17021060	AndroPIF_intact_95	P+1	GGGCCCGTTTG	TIR_perfect	GGGCCTGTTTG	TIR_mismatch_1	SANT1_peak_pair_154
CMiso1.1chr06	18732505	18733716	AndroPIF_intact_96	P+1	GGGCCCGTTTG	TIR_perfect	GGGCCCATTTG	TIR_mismatch_1	SANT1_peak_pair_155
CMiso1.1chr06	19972764	19974079	AndroPIF_intact_97	P+1	GGGTCCGTTTG	TIR_mismatch_1	GGGCCCGTTTG	TIR_perfect	SANT1_peak_pair_156
CMiso1.1chr06	22070580	22071910	AndroPIF_intact_98	P+2	GGGTCTGTTTG	TIR_mismatch_2	GGGCTCTTTTG	TIR_mismatch_2	SANT1_peak_pair_158
CMiso1.1chr06	30107387	30108580	AndroPIF_intact_99	P+1	GGGCCTGTTTG	TIR_mismatch_1	GGGCCCGTTTG	TIR_perfect	SANT1_peak_pair_164
CMiso1.1chr06	31655960	31660408	AndroPIF_intact_100	P+2	GGGTTCGTTTG	TIR_mismatch_2	GGGTCCGTTTG	TIR_mismatch_1	SANT1_peak_pair_165
CMiso1.1chr06	31903019	31904417	AndroPIF_intact_101	P+2	GAACCCGTTTG	TIR_mismatch_2	AGGCCCGTTTG	TIR_mismatch_1	SANT1_peak_pair_166
CMiso1.1chr06	33078650	33079883	AndroPIF_intact_102	P+2	AGGCCCGTTTG	TIR_mismatch_1	GAACCCGTTTG	TIR_mismatch_2	SANT1_peak_pair_167
CMiso1.1chr07	4849111	4850333	AndroPIF_intact_103	P+2	AGGCCCATTTG	TIR_mismatch_2	GGGCCCGTTTG	TIR_perfect	SANT1_peak_pair_168
CMiso1.1chr07	6287399	6288618	AndroPIF_intact_104	P+1	GGGCCCGTTTG	TIR_perfect	GGGTCCGTTTG	TIR_mismatch_1	SANT1_peak_pair_169
CMiso1.1chr07	10738636	10739855	AndroPIF_intact_105	P+2	GGGTCCGCTTG	TIR_mismatch_2	GGGGCTGTTTG	TIR_mismatch_2	SANT1_peak_pair_172
CMiso1.1chr07	12496560	12497760	AndroPIF_intact_106	P+1	GGGCCCGTTTG	TIR_perfect	GGGTCCGTTTG	TIR_mismatch_1	SANT1_peak_pair_173
CMiso1.1chr07	13760393	13761723	AndroPIF_intact_107	P+2	TGGCCCGTTTG	TIR_mismatch_1	GGGTCCATTTG	TIR_mismatch_2	SANT1_peak_pair_175
CMiso1.1chr07	14174646	14175866	AndroPIF_intact_108	perfect_2_TIR	GGGCCCGTTTG	TIR_perfect	GGGCCCGTTTG	TIR_perfect	SANT1_peak_pair_176
CMiso1.1chr07	14399798	14401158	AndroPIF_intact_109	P+1	GGGCCCGTTTG	TIR_perfect	AGGCCCGTTTG	TIR_mismatch_1	SANT1_peak_pair_177
CMiso1.1chr07	14414924	14416138	AndroPIF_intact_110	P+1	GGGGCCGTTTG	TIR_mismatch_1	GGGCCCGTTTG	TIR_perfect	SANT1_peak_pair_178
CMiso1.1chr07	20726424	20727603	AndroPIF_intact_111	P+1	GGGCCCGTTTG	TIR_perfect	AGGCCCGTTTG	TIR_mismatch_1	SANT1_peak_pair_179
CMiso1.1chr07	25358542	25359763	AndroPIF_intact_112	perfect_2_TIR	GGGCCCGTTTG	TIR_perfect	GGGCCCGTTTG	TIR_perfect	SANT1_peak_pair_180
CMiso1.1chr07	25962296	25963467	AndroPIF_intact_113	P+1	GGGCCCGTTTG	TIR_perfect	TGGCCCGTTTG	TIR_mismatch_1	SANT1_peak_pair_181
CMiso1.1chr08	3912531	3913752	AndroPIF_intact_114	perfect_2_TIR	GGGCCCGTTTG	TIR_perfect	GGGCCCGTTTG	TIR_perfect	SANT1_peak_pair_182
CMiso1.1chr08	5747205	5748395	AndroPIF_intact_115	P+1	GAGCCCGTTTG	TIR_mismatch_1	GGGCCCGTTTG	TIR_perfect	SANT1_peak_pair_184
CMiso1.1chr08	7636810	7638138	AndroPIF_intact_116	P+1	GGGTCCGTTTG	TIR_mismatch_1	GGGCCCATTTG	TIR_mismatch_1	SANT1_peak_pair_185
CMiso1.1chr08	12901320	12903364	AndroPIF_intact_117	P+1	GGGTCCGTTTG	TIR_mismatch_1	AGGCCCGTTTG	TIR_mismatch_1	SANT1_peak_pair_189
CMiso1.1chr08	13108735	13109960	AndroPIF_intact_118	perfect_2_TIR	GGGCCCGTTTG	TIR_perfect	GGGCCCGTTTG	TIR_perfect	SANT1_peak_pair_191
CMiso1.1chr08	15691708	15692934	AndroPIF_intact_119	perfect_2_TIR	GGGCCCGTTTG	TIR_perfect	GGGCCCGTTTG	TIR_perfect	SANT1_peak_pair_192
CMiso1.1chr08	15982975	15984325	AndroPIF_intact_120	P+2	GGGTCCGCTTG	TIR_mismatch_2	AGGCCCATTTG	TIR_mismatch_2	SANT1_peak_pair_193
CMiso1.1chr08	19635675	19636936	AndroPIF_intact_121	P+1	GGGCCCGTTTG	TIR_perfect	GGGCTCGTTTG	TIR_mismatch_1	SANT1_peak_pair_197
CMiso1.1chr08	20662338	20663643	AndroPIF_intact_122	P+1	GGGCACGTTTG	TIR_mismatch_1	GGGCCTGTTTG	TIR_mismatch_1	SANT1_peak_pair_198
CMiso1.1chr08	21161156	21162378	AndroPIF_intact_123	P+1	GGGCCTGTTTG	TIR_mismatch_1	GGGCACGTTTG	TIR_mismatch_1	SANT1_peak_pair_199
CMiso1.1chr08	25009587	25010778	AndroPIF_intact_124	perfect_2_TIR	GGGCCCGTTTG	TIR_perfect	GGGCCCGTTTG	TIR_perfect	SANT1_peak_pair_200
CMiso1.1chr08	25015308	25016785	AndroPIF_intact_125	P+2	GGGTCCGTTTG	TIR_mismatch_1	GGGTCCATTTG	TIR_mismatch_2	SANT1_peak_pair_201
CMiso1.1chr08	29574654	29579205	AndroPIF_intact_126	P+2	AGGCCCGTTTG	TIR_mismatch_1	GGCCCCATTTG	TIR_mismatch_2	SANT1_peak_pair_203
CMiso1.1chr09	1764827	1766009	AndroPIF_intact_127	P+2	GGGCCTCTTTG	TIR_mismatch_2	GGGCCCGTTTG	TIR_perfect	SANT1_peak_pair_205
CMiso1.1chr09	3944172	3945343	AndroPIF_intact_128	P+2	AGGCCCATTTG	TIR_mismatch_2	GGGCCCATTTG	TIR_mismatch_1	SANT1_peak_pair_206
CMiso1.1chr09	8218183	8219450	AndroPIF_intact_129	P+1	GGGCCCGTTTG	TIR_perfect	AGGCCCGTTTG	TIR_mismatch_1	SANT1_peak_pair_208
CMiso1.1chr09	8420947	8422237	AndroPIF_intact_130	P+1	GGGTCCGTTTG	TIR_mismatch_1	GGGCCCGTTTG	TIR_perfect	SANT1_peak_pair_210
CMiso1.1chr09	9387752	9388997	AndroPIF_intact_131	P+2	GGGCCCGTTTG	TIR_perfect	GAGCCCATTTG	TIR_mismatch_2	SANT1_peak_pair_211
CMiso1.1chr09	9941512	9942592	AndroPIF_intact_132	P+2	AGGCTCGTTTG	TIR_mismatch_2	GGGCCCATTTG	TIR_mismatch_1	SANT1_peak_pair_213
CMiso1.1chr09	10005853	10007071	AndroPIF_intact_133	perfect_2_TIR	GGGCCCGTTTG	TIR_perfect	GGGCCCGTTTG	TIR_perfect	SANT1_peak_pair_214
CMiso1.1chr09	10190424	10191643	AndroPIF_intact_134	perfect_2_TIR	GGGCCCGTTTG	TIR_perfect	GGGCCCGTTTG	TIR_perfect	SANT1_peak_pair_215
CMiso1.1chr09	11749442	11750662	AndroPIF_intact_135	perfect_2_TIR	GGGCCCGTTTG	TIR_perfect	GGGCCCGTTTG	TIR_perfect	SANT1_peak_pair_216
CMiso1.1chr09	14886770	14888323	AndroPIF_intact_136	P+1	GGGCTCGTTTG	TIR_mismatch_1	AGGCCCGTTTG	TIR_mismatch_1	SANT1_peak_pair_222
CMiso1.1chr09	15175937	15177290	AndroPIF_intact_137	perfect_2_TIR	GGGCCCGTTTG	TIR_perfect	GGGCCCGTTTG	TIR_perfect	SANT1_peak_pair_223
CMiso1.1chr09	17305102	17306349	AndroPIF_intact_138	P+1	GGGCCCGTTTG	TIR_perfect	GAGCCCGTTTG	TIR_mismatch_1	SANT1_peak_pair_227
CMiso1.1chr09	18015702	18016877	AndroPIF_intact_139	P+1	GGGCCCGTTTG	TIR_perfect	GGGTCCGTTTG	TIR_mismatch_1	SANT1_peak_pair_228
CMiso1.1chr09	21094656	21095842	AndroPIF_intact_140	perfect_2_TIR	GGGCCCGTTTG	TIR_perfect	GGGCCCGTTTG	TIR_perfect	SANT1_peak_pair_230
CMiso1.1chr09	22504708	22505926	AndroPIF_intact_141	perfect_2_TIR	GGGCCCGTTTG	TIR_perfect	GGGCCCGTTTG	TIR_perfect	SANT1_peak_pair_231
CMiso1.1chr10	3345812	3347012	AndroPIF_intact_142	P+1	GGGCCCGTTTG	TIR_perfect	GGACCCGTTTG	TIR_mismatch_1	SANT1_peak_pair_232
CMiso1.1chr10	4579767	4580977	AndroPIF_intact_143	P+2	GGGCCTGTTTG	TIR_mismatch_1	GGCCCCGTTTC	TIR_mismatch_2	SANT1_peak_pair_233
CMiso1.1chr10	6678457	6679748	AndroPIF_intact_144	P+2	GGGTCCGTTTG	TIR_mismatch_1	GGACCCGTTCG	TIR_mismatch_2	SANT1_peak_pair_235
CMiso1.1chr10	7148814	7153373	AndroPIF_intact_145	P+2	GGGCCCGTTTG	TIR_perfect	GCGCCCGTTTG	TIR_mismatch_1	SANT1_peak_pair_236
CMiso1.1chr10	9696728	9697931	AndroPIF_intact_146	P+2	GCGCCTGTTTG	TIR_mismatch_2	GGGTCTGTTTG	TIR_mismatch_2	SANT1_peak_pair_240
CMiso1.1chr10	12163568	12164791	AndroPIF_intact_147	P+2	GGGCCCATTTG	TIR_mismatch_1	GGGTCTGTTTG	TIR_mismatch_2	SANT1_peak_pair_241
CMiso1.1chr10	15933239	15934444	AndroPIF_intact_148	perfect_2_TIR	GGGCCCGTTTG	TIR_perfect	GGGCCCGTTTG	TIR_perfect	SANT1_peak_pair_245
CMiso1.1chr10	16418643	16420414	AndroPIF_intact_149	P+1	GGGCCCGTTTG	TIR_perfect	GGGCTCGTTTG	TIR_mismatch_1	SANT1_peak_pair_247
CMiso1.1chr10	21836390	21837608	AndroPIF_intact_150	P+2	AGGGCCGTTTG	TIR_mismatch_2	AGGCCCGTTTT	TIR_mismatch_2	SANT1_peak_pair_248
CMiso1.1chr11	3152405	3156931	AndroPIF_intact_151	P+1	GGGCCTGTTTG	TIR_mismatch_1	GAGCCCGTTTG	TIR_mismatch_1	SANT1_peak_pair_254
CMiso1.1chr11	4233731	4234950	AndroPIF_intact_152	perfect_2_TIR	GGGCCCGTTTG	TIR_perfect	GGGCCCGTTTG	TIR_perfect	SANT1_peak_pair_255
CMiso1.1chr11	4243695	4244877	AndroPIF_intact_153	P+1	TGGCCCGTTTG	TIR_mismatch_1	GGGCCCGTTTG	TIR_perfect	SANT1_peak_pair_256
CMiso1.1chr11	5709767	5711047	AndroPIF_intact_154	P+1	GGGCCTGTTTG	TIR_mismatch_1	GGGCACGTTTG	TIR_mismatch_1	SANT1_peak_pair_258
CMiso1.1chr11	9296422	9297719	AndroPIF_intact_155	P+1	GGACCCGTTTG	TIR_mismatch_1	GGGCCCGTTTG	TIR_perfect	SANT1_peak_pair_261
CMiso1.1chr11	12999948	13001152	AndroPIF_intact_156	P+1	GGGCCCGTTTG	TIR_perfect	GGGCCTGTTTG	TIR_mismatch_1	SANT1_peak_pair_263
CMiso1.1chr11	15666540	15667630	AndroPIF_intact_157	P+1	GGGTCCGTTTG	TIR_mismatch_1	GGGCCCGTTTG	TIR_perfect	SANT1_peak_pair_264
CMiso1.1chr11	17263750	17267665	AndroPIF_intact_158	P+1	GGGCTCGTTTG	TIR_mismatch_1	GGGCCTGTTTG	TIR_mismatch_1	SANT1_peak_pair_265
CMiso1.1chr11	18369064	18370382	AndroPIF_intact_159	P+2	GGACCCGTTTG	TIR_mismatch_1	AGGACCGTTTG	TIR_mismatch_2	SANT1_peak_pair_266
CMiso1.1chr11	18820016	18821315	AndroPIF_intact_160	P+2	GGATCCGTTTG	TIR_mismatch_2	GGACCCATTTG	TIR_mismatch_2	SANT1_peak_pair_268
CMiso1.1chr11	20943257	20944468	AndroPIF_intact_161	P+1	GGTCCCGTTTG	TIR_mismatch_1	GGGCCCGTTTG	TIR_perfect	SANT1_peak_pair_269
CMiso1.1chr11	22359275	22360497	AndroPIF_intact_162	P+2	GGGCCCGTTTG	TIR_perfect	GGGTCTGTTTG	TIR_mismatch_2	SANT1_peak_pair_271
CMiso1.1chr11	23271897	23273182	AndroPIF_intact_163	P+2	GGGTCCGTTTG	TIR_mismatch_1	GGACCCATTTG	TIR_mismatch_2	SANT1_peak_pair_272
CMiso1.1chr11	23364811	23369503	AndroPIF_intact_164	P+2	GGACCCGTTTG	TIR_mismatch_1	GGGTCTGTTTG	TIR_mismatch_2	SANT1_peak_pair_273
CMiso1.1chr11	23570691	23572132	AndroPIF_intact_165	perfect_2_TIR	GGGCCCGTTTG	TIR_perfect	GGGCCCGTTTG	TIR_perfect	SANT1_peak_pair_274
CMiso1.1chr11	25062267	25063559	AndroPIF_intact_166	perfect_2_TIR	GGGCCCGTTTG	TIR_perfect	GGGCCCGTTTG	TIR_perfect	SANT1_peak_pair_275
CMiso1.1chr11	25198165	25199465	AndroPIF_intact_167	P+1	GGGCCCGTTTG	TIR_perfect	GGGCTCGTTTG	TIR_mismatch_1	SANT1_peak_pair_276
CMiso1.1chr11	25736765	25737919	AndroPIF_intact_168	P+1	GGACCCGTTTG	TIR_mismatch_1	GGGCCCGTTTG	TIR_perfect	SANT1_peak_pair_277
CMiso1.1chr11	30134971	30136104	AndroPIF_intact_169	P+1	GGGTCCGTTTG	TIR_mismatch_1	GGGCCCGTTTG	TIR_perfect	SANT1_peak_pair_279
CMiso1.1chr11	32702322	32703560	AndroPIF_intact_170	P+1	GGGCCCGTTTG	TIR_perfect	GGGTCCGTTTG	TIR_mismatch_1	SANT1_peak_pair_280
CMiso1.1chr11	33439868	33441060	AndroPIF_intact_171	P+2	TGGCCCATTTG	TIR_mismatch_2	GGGCCCATTTC	TIR_mismatch_2	SANT1_peak_pair_281
CMiso1.1chr12	776757	777975	AndroPIF_intact_172	P+1	GGGCCTGTTTG	TIR_mismatch_1	GGGCCCGTTTG	TIR_perfect	SANT1_peak_pair_282
CMiso1.1chr12	5077436	5078730	AndroPIF_intact_173	P+1	GGGCCCGTTTG	TIR_perfect	GGGCCCATTTG	TIR_mismatch_1	SANT1_peak_pair_286
CMiso1.1chr12	10193599	10197520	AndroPIF_intact_174	P+1	GGACCCGTTTG	TIR_mismatch_1	GAGCCCGTTTG	TIR_mismatch_1	SANT1_peak_pair_288
CMiso1.1chr12	11311928	11313215	AndroPIF_intact_175	perfect_2_TIR	GGGCCCGTTTG	TIR_perfect	GGGCCCGTTTG	TIR_perfect	SANT1_peak_pair_289
CMiso1.1chr12	11422412	11423597	AndroPIF_intact_176	P+1	GGGTCCGTTTG	TIR_mismatch_1	GAGCCCGTTTG	TIR_mismatch_1	SANT1_peak_pair_290
CMiso1.1chr12	13531630	13533049	AndroPIF_intact_177	P+1	CGGCCCGTTTG	TIR_mismatch_1	GGGCCTGTTTG	TIR_mismatch_1	SANT1_peak_pair_292
CMiso1.1chr12	15886498	15887719	AndroPIF_intact_178	perfect_2_TIR	GGGCCCGTTTG	TIR_perfect	GGGCCCGTTTG	TIR_perfect	SANT1_peak_pair_293
CMiso1.1chr12	18965533	18967778	AndroPIF_intact_179	P+2	TGGTCCGTTTG	TIR_mismatch_2	GGGCCCGTTTG	TIR_perfect	SANT1_peak_pair_295
CMiso1.1chr12	20838434	20839628	AndroPIF_intact_180	P+2	GGGCCCGTTTG	TIR_perfect	GGACCCGCTTG	TIR_mismatch_2	SANT1_peak_pair_297
CMiso1.1chr12	21710952	21712170	AndroPIF_intact_181	perfect_2_TIR	GGGCCCGTTTG	TIR_perfect	GGGCCCGTTTG	TIR_perfect	SANT1_peak_pair_299
CMiso1.1chr12	23123236	23124388	AndroPIF_intact_182	perfect_2_TIR	GGGCCCGTTTG	TIR_perfect	GGGCCCGTTTG	TIR_perfect	SANT1_peak_pair_300
CMiso1.1chr12	24484113	24485297	AndroPIF_intact_183	P+1	GGGCCTGTTTG	TIR_mismatch_1	AGGCCCGTTTG	TIR_mismatch_1	SANT1_peak_pair_301
