# Supplementary material for: Harbinger transposon insertion in ethylene signaling gene leads to emergence of new sexual forms in cucurbits
Source: Nat Commun. 2024 Jun 7;15:4877. doi: 10.1038/s41467-024-49250-9 (PMC11161486; doi:10.1038/s41467-024-49250-9)
Supplement: Supplementary file 9 — Supplementary Data 6 [file 41467_2024_49250_MOESM9_ESM.xlsx]

## Sheet: DATASET6
Dataset 6 Summary of the sampled collection of melon accessions used for AndroPIF insertion prediction
ID	Group	species	Type	Reference Insertion	Non-reference Insertion	Count_new_insertion
MS-10	CA	agresis	cultivated	84	8	0
MS-1000	CA	agresis	cultivated	107	13	0
MS-1001	CA	agresis	cultivated	106	13	0
MS-1004	WA	agresis	wild	107	9	2
MS-1005	CM	melo	cultivated	146	24	15
MS-1006	CA	agresis	cultivated	109	12	0
MS-1007	CM	melo	cultivated	123	11	7
MS-1008	WA	agresis	wild	102	3	0
MS-1009	CM	melo	cultivated	126	15	1
MS-1010	WA	agresis	wild	105	15	4
MS-1011	WA	agresis	wild	115	15	5
MS-1012	WA	agresis	wild	103	13	4
MS-1013	WA	agresis	wild	105	4	1
MS-1015	WA	agresis	wild	105	6	3
MS-1016	CA	agresis	cultivated	105	14	0
MS-1017	CM	melo	cultivated	163	11	3
MS-1018	WM	melo	wild	116	15	1
MS-1019	WM	melo	wild	130	22	3
MS-1020	CA	agresis	cultivated	111	18	0
MS-1021	CA	agresis	cultivated	108	13	0
MS-1022	CM	melo	cultivated	131	29	14
MS-1023	CM	melo	cultivated	133	12	1
MS-1024	WA	agresis	wild	96	10	1
MS-1025	CA	agresis	cultivated	110	16	1
MS-1026	CA	agresis	cultivated	102	13	0
MS-1027	CM	melo	cultivated	135	23	5
MS-1028	CA	agresis	cultivated	104	11	0
MS-1029	WA	agresis	wild	100	6	2
MS-1030	WA	agresis	wild	108	11	3
MS-1031	CM	melo	cultivated	129	12	1
MS-1032	CM	melo	cultivated	134	9	2
MS-1033	CM	melo	cultivated	127	9	4
MS-1034	CM	melo	cultivated	117	7	2
MS-1035	WA	agresis	wild	105	13	6
MS-1036	WAF			87	10	3
MS-1037	WA	agresis	wild	102	5	0
MS-1038	CA	agresis	cultivated	128	9	0
MS-1039	WA	agresis	wild	101	6	0
MS-1040	WA	agresis	wild	99	8	0
MS-1041	WA	agresis	wild	100	5	1
MS-1042	WA	agresis	wild	99	3	0
MS-1043	WA	agresis	wild	102	5	0
MS-1044	CM	melo	cultivated	126	15	5
MS-1045	CM	melo	cultivated	133	13	0
MS-1046	CM	melo	cultivated	117	8	4
MS-1047	CA	agresis	cultivated	102	8	0
MS-1048	WAF			86	8	6
MS-1049	WA	agresis	wild	101	4	0
MS-105	CA	agresis	cultivated	52	3	1
MS-1050	CM	melo	cultivated	134	17	1
MS-1051	CM	melo	cultivated	124	13	1
MS-1053	CM	melo	cultivated	126	16	3
MS-1054	CA	agresis	cultivated	107	10	1
MS-1055	CA	agresis	cultivated	103	9	0
MS-1056	CM	melo	cultivated	117	12	2
MS-1057	WA	agresis	wild	96	5	1
MS-1058	CA	agresis	cultivated	103	11	0
MS-1059	CM	melo	cultivated	118	15	3
MS-106	CA	agresis	cultivated	91	6	0
MS-1060	WM	melo	wild	145	20	7
MS-1062	WA	agresis	wild	102	5	1
MS-1063	WA	agresis	wild	94	6	2
MS-1064	WA	agresis	wild	92	5	0
MS-1065	WA	agresis	wild	99	7	1
MS-1066	CM	melo	cultivated	126	6	3
MS-1067	CM	melo	cultivated	128	11	1
MS-1068	CA	agresis	cultivated	106	9	1
MS-1069	CA	agresis	cultivated	98	8	0
MS-107	CA	agresis	cultivated	68	2	0
MS-1070	WA	agresis	wild	94	3	0
MS-1071	CM	melo	cultivated	129	10	1
MS-1072	CM	melo	cultivated	122	6	2
MS-1073	CM	melo	cultivated	119	5	1
MS-1074	CM	melo	cultivated	132	23	7
MS-1075	CA	agresis	cultivated	110	12	0
MS-1076	CM	melo	cultivated	133	26	8
MS-1077	CM	melo	cultivated	136	14	1
MS-1078	CM	melo	cultivated	135	21	9
MS-108	CA	agresis	cultivated	89	3	0
MS-1080	CM	melo	cultivated	148	31	4
MS-1081	WM	melo	wild	133	10	0
MS-1082	WA	agresis	wild	108	9	1
MS-1083	WA	agresis	wild	106	12	1
MS-1084	WA	agresis	wild	111	12	1
MS-1086	CM	melo	cultivated	102	11	0
MS-109	CA	agresis	cultivated	98	5	1
MS-1091	CM	melo	cultivated	113	14	10
MS-1093	CM	melo	cultivated	135	11	5
MS-1094	CM	melo	cultivated	110	7	0
MS-1098	CM	melo	cultivated	120	8	2
MS-1099	CM	melo	cultivated	134	10	1
MS-11	CA	agresis	cultivated	87	3	0
MS-110	CA	agresis	cultivated	88	4	0
MS-1101	CM	melo	cultivated	145	4	0
MS-1102	CM	melo	cultivated	129	23	5
MS-1105	CM	melo	cultivated	119	9	1
MS-1107	CM	melo	cultivated	113	6	1
MS-1108	CM	melo	cultivated	107	7	0
MS-1109	CAF			88	7	5
MS-1111	WM	melo	wild	94	4	0
MS-1112	CM	melo	cultivated	121	5	1
MS-1116	WA	agresis	wild	89	3	0
MS-1118	CM	melo	cultivated	115	10	3
MS-1119	CM	melo	cultivated	110	7	0
MS-1122	CM	melo	cultivated	122	7	2
MS-1123	CM	melo	cultivated	118	4	1
MS-1128	CM	melo	cultivated	125	9	1
MS-1129	CM	melo	cultivated	118	13	1
MS-1130	WA	agresis	wild	101	8	1
MS-1131	CM	melo	cultivated	125	19	1
MS-1132	CM	melo	cultivated	119	11	4
MS-1133	CM	melo	cultivated	133	8	0
MS-1134	CM	melo	cultivated	130	16	7
MS-1135	CM	melo	cultivated	118	12	2
MS-1136	CM	melo	cultivated	114	9	1
MS-1137	CM	melo	cultivated	121	12	0
MS-1138	WA	agresis	wild	106	12	3
MS-1139	CA	agresis	cultivated	86	5	0
MS-1140	CM	melo	cultivated	131	14	10
MS-1141	WA	agresis	wild	102	5	3
MS-1142	CM	melo	cultivated	145	18	4
MS-1143	CM	melo	cultivated	114	12	4
MS-1144	CM	melo	cultivated	125	16	2
MS-1145	WAF			86	14	13
MS-1146	CM	melo	cultivated	124	13	2
MS-1147	CAF			86	15	9
MS-1149	CM	melo	cultivated	123	8	0
MS-115	CA	agresis	cultivated	95	5	0
MS-1150	CM	melo	cultivated	118	15	4
MS-1151	CM	melo	cultivated	124	8	2
MS-1152	CM	melo	cultivated	154	8	4
MS-1153	CM	melo	cultivated	129	18	4
MS-1154	WA	agresis	wild	104	13	2
MS-1155	WM	melo	wild	118	16	1
MS-1156	WA	agresis	wild	93	7	0
MS-1157	WA	agresis	wild	94	4	0
MS-1158	WA	agresis	wild	87	2	0
MS-1159	CM	melo	cultivated	126	10	3
MS-1160	WA	agresis	wild	96	3	1
MS-1161	WA	agresis	wild	98	2	0
MS-1162	WM	melo	wild	95	4	1
MS-1163	WM	melo	wild	92	7	0
MS-1164	WM	melo	wild	116	4	0
MS-1165	WM	melo	wild	99	5	1
MS-1166	WM	melo	wild	98	2	1
MS-1167	WA	agresis	wild	96	4	2
MS-1168	WA	agresis	wild	98	3	1
MS-1169	WA	agresis	wild	97	3	1
MS-1171	WA	agresis	wild	108	4	1
MS-1172	WA	agresis	wild	116	7	1
MS-1173	WM	melo	wild	98	5	2
MS-1174	WA	agresis	wild	104	1	0
MS-1175	WA	agresis	wild	99	2	2
MS-1176	WA	agresis	wild	89	6	0
MS-1178	WA	agresis	wild	81	2	0
MS-1179	WM	melo	wild	96	5	2
MS-1180	WM	melo	wild	110	1	0
MS-1182	WM	melo	wild	102	7	1
MS-1183	WM	melo	wild	94	4	0
MS-1184	WA	agresis	wild	94	4	1
MS-119	CA	agresis	cultivated	102	6	0
MS-122	CA	agresis	cultivated	84	11	0
MS-125	CA	agresis	cultivated	83	4	0
MS-126	CA	agresis	cultivated	77	5	0
MS-129	CA	agresis	cultivated	90	4	0
MS-131	CA	agresis	cultivated	100	8	0
MS-132	CA	agresis	cultivated	96	6	0
MS-133	CA	agresis	cultivated	86	7	0
MS-134	CA	agresis	cultivated	82	7	0
MS-137	CM	melo	cultivated	133	8	0
MS-139	CA	agresis	cultivated	98	10	0
MS-141	CM	melo	cultivated	110	13	2
MS-144	CA	agresis	cultivated	54	1	0
MS-15	CA	agresis	cultivated	73	2	0
MS-153	CA	agresis	cultivated	93	7	1
MS-157	CA	agresis	cultivated	89	4	0
MS-158	CA	agresis	cultivated	90	7	0
MS-159	CA	agresis	cultivated	94	4	1
MS-16	CA	agresis	cultivated	93	6	1
MS-161	CA	agresis	cultivated	97	5	0
MS-163	CA	agresis	cultivated	95	9	1
MS-167	CA	agresis	cultivated	94	3	0
MS-174	CA	agresis	cultivated	88	8	1
MS-177	CA	agresis	cultivated	95	9	0
MS-18	CA	agresis	cultivated	77	4	0
MS-180	CM	melo	cultivated	125	18	8
MS-181	CA	agresis	cultivated	93	2	0
MS-183	CA	agresis	cultivated	88	5	1
MS-184	CM	melo	cultivated	77	2	0
MS-185	CA	agresis	cultivated	98	5	0
MS-188	CM	melo	cultivated	101	12	5
MS-189	CM	melo	cultivated	118	2	0
MS-190	CA	agresis	cultivated	104	10	0
MS-194	CA	agresis	cultivated	94	9	0
MS-196	CA	agresis	cultivated	90	7	0
MS-198	CA	agresis	cultivated	87	3	0
MS-200	CA	agresis	cultivated	66	4	0
MS-202	CM	melo	cultivated	136	11	3
MS-204	CA	agresis	cultivated	87	5	0
MS-205	CA	agresis	cultivated	88	4	0
MS-208	CA	agresis	cultivated	97	5	0
MS-210	CA	agresis	cultivated	88	8	0
MS-211	CA	agresis	cultivated	97	7	0
MS-213	CA	agresis	cultivated	77	7	0
MS-214	CA	agresis	cultivated	87	10	0
MS-216	CM	melo	cultivated	114	15	1
MS-217	CA	agresis	cultivated	98	10	0
MS-218	CA	agresis	cultivated	95	6	0
MS-22	CA	agresis	cultivated	89	9	0
MS-220	CA	agresis	cultivated	83	8	1
MS-221	CA	agresis	cultivated	101	10	1
MS-223	CM	melo	cultivated	136	20	3
MS-226	CA	agresis	cultivated	77	1	0
MS-227	CA	agresis	cultivated	58	0	0
MS-229	CA	agresis	cultivated	91	10	0
MS-230	CA	agresis	cultivated	90	8	1
MS-231	CM	melo	cultivated	100	11	0
MS-233	CA	agresis	cultivated	90	6	0
MS-234	CA	agresis	cultivated	90	8	0
MS-24	CA	agresis	cultivated	102	11	0
MS-240	CA	agresis	cultivated	92	7	0
MS-242	CA	agresis	cultivated	52	1	0
MS-244	CM	melo	cultivated	124	17	7
MS-245	CM	melo	cultivated	104	6	1
MS-246	CA	agresis	cultivated	94	5	0
MS-247	CM	melo	cultivated	130	11	3
MS-249	CA	agresis	cultivated	88	7	0
MS-250	CA	agresis	cultivated	85	2	0
MS-251	CA	agresis	cultivated	79	6	0
MS-254	CA	agresis	cultivated	87	8	0
MS-255	CM	melo	cultivated	95	3	1
MS-26	CA	agresis	cultivated	82	8	0
MS-265	CA	agresis	cultivated	93	11	0
MS-268	CA	agresis	cultivated	100	9	0
MS-27	CA	agresis	cultivated	94	7	0
MS-271	CM	melo	cultivated	88	4	0
MS-273	CM	melo	cultivated	80	3	0
MS-274	CA	agresis	cultivated	82	9	0
MS-275	CM	melo	cultivated	122	16	1
MS-278	CA	agresis	cultivated	84	5	0
MS-28	CA	agresis	cultivated	92	9	0
MS-280	CA	agresis	cultivated	85	3	0
MS-283	CA	agresis	cultivated	94	10	0
MS-284	CA	agresis	cultivated	101	7	0
MS-288	CA	agresis	cultivated	93	6	0
MS-290	CA	agresis	cultivated	99	6	0
MS-291	CM	melo	cultivated	55	1	0
MS-293	CA	agresis	cultivated	97	8	0
MS-294	CA	agresis	cultivated	83	6	0
MS-295	CA	agresis	cultivated	74	3	0
MS-296	CA	agresis	cultivated	98	12	0
MS-298	CM	melo	cultivated	113	10	2
MS-3	CA	agresis	cultivated	98	9	3
MS-30	CA	agresis	cultivated	87	7	2
MS-301	CA	agresis	cultivated	69	0	0
MS-303	CA	agresis	cultivated	103	7	0
MS-305	CA	agresis	cultivated	82	5	0
MS-307	CA	agresis	cultivated	101	5	1
MS-308	CM	melo	cultivated	115	7	0
MS-31	CA	agresis	cultivated	102	10	1
MS-310	CM	melo	cultivated	117	13	1
MS-311	CM	melo	cultivated	110	4	0
MS-312	CM	melo	cultivated	131	3	0
MS-318	CM	melo	cultivated	113	7	0
MS-32	CA	agresis	cultivated	82	3	0
MS-327	CM	melo	cultivated	115	7	0
MS-33	CA	agresis	cultivated	72	4	0
MS-330	CM	melo	cultivated	47	1	1
MS-331	CM	melo	cultivated	120	5	0
MS-334	CM	melo	cultivated	115	12	0
MS-335	CM	melo	cultivated	120	13	3
MS-339	CM	melo	cultivated	96	6	2
MS-341	CM	melo	cultivated	132	7	0
MS-349	CM	melo	cultivated	122	9	0
MS-350	CM	melo	cultivated	110	4	0
MS-351	CM	melo	cultivated	122	7	0
MS-354	CM	melo	cultivated	96	7	0
MS-355	CM	melo	cultivated	125	13	2
MS-36	CA	agresis	cultivated	75	4	0
MS-360	CM	melo	cultivated	104	11	4
MS-363	CM	melo	cultivated	105	11	1
MS-364	CM	melo	cultivated	110	4	0
MS-365	CM	melo	cultivated	115	9	0
MS-367	CM	melo	cultivated	110	8	1
MS-368	CM	melo	cultivated	117	8	1
MS-373	CM	melo	cultivated	116	5	0
MS-374	CM	melo	cultivated	116	9	0
MS-378	CM	melo	cultivated	118	7	0
MS-38	CA	agresis	cultivated	84	6	0
MS-386	CM	melo	cultivated	121	8	0
MS-387	CM	melo	cultivated	121	6	1
MS-389	CM	melo	cultivated	58	3	0
MS-39	CA	agresis	cultivated	83	6	0
MS-390	CM	melo	cultivated	111	7	1
MS-393	CM	melo	cultivated	119	11	0
MS-394	CM	melo	cultivated	116	8	0
MS-395	CA	agresis	cultivated	110	14	0
MS-397	CA	agresis	cultivated	90	8	0
MS-40	CA	agresis	cultivated	98	7	0
MS-402	CM	melo	cultivated	119	5	0
MS-404	CM	melo	cultivated	103	7	0
MS-407	CM	melo	cultivated	115	4	0
MS-408	CM	melo	cultivated	104	5	0
MS-409	CM	melo	cultivated	122	7	3
MS-410	CM	melo	cultivated	115	8	0
MS-411	CM	melo	cultivated	128	10	2
MS-413	CM	melo	cultivated	114	16	3
MS-414	CM	melo	cultivated	115	3	1
MS-415	CM	melo	cultivated	115	7	0
MS-417	CM	melo	cultivated	117	4	0
MS-422	CA	agresis	cultivated	97	10	0
MS-425	CM	melo	cultivated	127	12	2
MS-426	CM	melo	cultivated	125	7	1
MS-427	CM	melo	cultivated	128	11	3
MS-432	CM	melo	cultivated	119	5	0
MS-433	CM	melo	cultivated	97	1	0
MS-434	CM	melo	cultivated	121	7	0
MS-435	CM	melo	cultivated	121	7	0
MS-438	CM	melo	cultivated	124	8	1
MS-439	CM	melo	cultivated	111	7	0
MS-440	CM	melo	cultivated	89	5	1
MS-443	CM	melo	cultivated	129	13	1
MS-450	CM	melo	cultivated	122	8	0
MS-454	CM	melo	cultivated	124	14	0
MS-457	CM	melo	cultivated	106	6	1
MS-46	CA	agresis	cultivated	75	1	0
MS-460	CM	melo	cultivated	119	9	0
MS-462	CM	melo	cultivated	112	7	0
MS-463	CM	melo	cultivated	110	6	0
MS-465	CM	melo	cultivated	110	6	0
MS-466	CM	melo	cultivated	104	9	0
MS-469	CM	melo	cultivated	59	0	0
MS-472	CA	agresis	cultivated	90	6	0
MS-473	CA	agresis	cultivated	91	11	0
MS-474	CM	melo	cultivated	124	8	0
MS-477	CM	melo	cultivated	123	11	0
MS-479	CM	melo	cultivated	112	6	0
MS-483	CM	melo	cultivated	111	12	0
MS-486	CM	melo	cultivated	121	14	0
MS-487	CM	melo	cultivated	121	12	0
MS-489	CM	melo	cultivated	102	9	0
MS-49	CA	agresis	cultivated	95	5	0
MS-492	CM	melo	cultivated	101	4	0
MS-497	CM	melo	cultivated	97	9	1
MS-498	CM	melo	cultivated	112	7	0
MS-500	CM	melo	cultivated	97	7	1
MS-506	CM	melo	cultivated	121	5	0
MS-507	CM	melo	cultivated	122	5	0
MS-509	CM	melo	cultivated	103	3	0
MS-512	CM	melo	cultivated	118	9	1
MS-514	CM	melo	cultivated	127	11	2
MS-515	CM	melo	cultivated	113	4	1
MS-516	CM	melo	cultivated	125	8	0
MS-523	CA	agresis	cultivated	93	8	0
MS-525	CA	agresis	cultivated	50	0	0
MS-526	CA	agresis	cultivated	97	5	0
MS-528	CA	agresis	cultivated	67	2	0
MS-529	CM	melo	cultivated	127	7	0
MS-530	CM	melo	cultivated	112	17	3
MS-536	CM	melo	cultivated	125	10	0
MS-538	CM	melo	cultivated	71	0	0
MS-541	CM	melo	cultivated	79	4	0
MS-545	CM	melo	cultivated	114	5	1
MS-547	CM	melo	cultivated	107	8	4
MS-552	CM	melo	cultivated	124	6	0
MS-553	CM	melo	cultivated	145	4	0
MS-559	CM	melo	cultivated	120	1	0
MS-56	CA	agresis	cultivated	90	7	1
MS-561	CM	melo	cultivated	101	2	0
MS-562	CM	melo	cultivated	138	3	1
MS-566	CM	melo	cultivated	115	3	0
MS-567	CM	melo	cultivated	110	8	0
MS-570	CM	melo	cultivated	121	11	4
MS-572	CM	melo	cultivated	122	8	2
MS-573	CM	melo	cultivated	107	8	3
MS-576	CM	melo	cultivated	116	6	0
MS-579	CM	melo	cultivated	128	9	1
MS-581	CM	melo	cultivated	123	6	0
MS-583	CM	melo	cultivated	120	12	6
MS-590	CM	melo	cultivated	127	10	4
MS-592	CM	melo	cultivated	116	10	3
MS-593	CA	agresis	cultivated	95	8	0
MS-596	CM	melo	cultivated	123	11	2
MS-601	CA	agresis	cultivated	92	9	0
MS-603	CM	melo	cultivated	120	6	0
MS-604	CM	melo	cultivated	128	10	1
MS-605	CM	melo	cultivated	127	16	2
MS-610	CM	melo	cultivated	122	13	1
MS-611	CM	melo	cultivated	97	6	1
MS-612	CM	melo	cultivated	126	15	1
MS-613	CM	melo	cultivated	124	8	0
MS-615	CM	melo	cultivated	100	10	5
MS-619	CM	melo	cultivated	101	8	2
MS-622	CA	agresis	cultivated	86	5	0
MS-624	CM	melo	cultivated	70	2	0
MS-626	CM	melo	cultivated	126	13	1
MS-628	CA	agresis	cultivated	94	13	0
MS-629	CA	agresis	cultivated	104	12	0
MS-63	CA	agresis	cultivated	98	7	0
MS-630	CM	melo	cultivated	132	6	0
MS-631	CM	melo	cultivated	116	10	0
MS-632	CM	melo	cultivated	123	13	0
MS-635	CM	melo	cultivated	120	9	0
MS-637	CA	agresis	cultivated	98	9	0
MS-638	CM	melo	cultivated	99	13	1
MS-639	CA	agresis	cultivated	98	13	0
MS-641	CM	melo	cultivated	87	2	1
MS-651	CM	melo	cultivated	125	18	3
MS-655	CM	melo	cultivated	131	7	3
MS-656	CM	melo	cultivated	114	8	0
MS-658	CM	melo	cultivated	88	6	0
MS-662	CM	melo	cultivated	125	11	1
MS-665	CA	agresis	cultivated	111	17	0
MS-669	CA	agresis	cultivated	86	4	0
MS-670	CM	melo	cultivated	122	7	0
MS-672	CA	agresis	cultivated	97	6	0
MS-675	CM	melo	cultivated	100	4	2
MS-677	CM	melo	cultivated	120	6	1
MS-678	CM	melo	cultivated	97	8	3
MS-679	CM	melo	cultivated	119	12	0
MS-680	CM	melo	cultivated	127	13	0
MS-681	CM	melo	cultivated	110	5	0
MS-682	CM	melo	cultivated	119	8	0
MS-687	CM	melo	cultivated	118	12	0
MS-689	CM	melo	cultivated	124	8	3
MS-690	CM	melo	cultivated	123	9	0
MS-693	CM	melo	cultivated	114	8	0
MS-695	CM	melo	cultivated	113	13	1
MS-696	CM	melo	cultivated	87	3	0
MS-697	CM	melo	cultivated	119	5	0
MS-698	CM	melo	cultivated	73	3	0
MS-699	CM	melo	cultivated	103	9	0
MS-702	CM	melo	cultivated	63	0	0
MS-703	CM	melo	cultivated	120	5	0
MS-705	CM	melo	cultivated	114	11	0
MS-706	CM	melo	cultivated	110	6	2
MS-708	CM	melo	cultivated	91	1	0
MS-71	CA	agresis	cultivated	90	8	0
MS-712	CM	melo	cultivated	108	6	0
MS-714	CM	melo	cultivated	112	5	1
MS-715	CM	melo	cultivated	101	5	0
MS-72	CA	agresis	cultivated	83	3	0
MS-720	CM	melo	cultivated	112	5	0
MS-723	CM	melo	cultivated	127	2	0
MS-726	CM	melo	cultivated	117	4	0
MS-73	CA	agresis	cultivated	80	3	0
MS-730	CM	melo	cultivated	115	2	0
MS-731	CM	melo	cultivated	110	6	0
MS-732	CM	melo	cultivated	98	6	1
MS-736	CM	melo	cultivated	133	15	3
MS-737	CM	melo	cultivated	110	3	1
MS-74	CA	agresis	cultivated	89	7	0
MS-740	CM	melo	cultivated	117	6	1
MS-742	CM	melo	cultivated	125	12	2
MS-744	CM	melo	cultivated	122	11	2
MS-745	CM	melo	cultivated	127	9	4
MS-746	CM	melo	cultivated	59	0	0
MS-749	CM	melo	cultivated	128	9	0
MS-751	CA	agresis	cultivated	87	8	0
MS-752	CM	melo	cultivated	79	1	0
MS-753	CM	melo	cultivated	97	2	0
MS-756	CA	agresis	cultivated	110	7	0
MS-757	CM	melo	cultivated	110	6	0
MS-761	CM	melo	cultivated	97	7	1
MS-766	CM	melo	cultivated	127	10	1
MS-767	CM	melo	cultivated	82	7	2
MS-768	CM	melo	cultivated	108	3	0
MS-77	CA	agresis	cultivated	96	4	0
MS-771	CM	melo	cultivated	92	2	1
MS-774	CM	melo	cultivated	60	0	0
MS-776	CM	melo	cultivated	99	6	0
MS-777	CM	melo	cultivated	110	8	1
MS-780	CM	melo	cultivated	115	6	0
MS-781	CM	melo	cultivated	114	8	1
MS-784	CM	melo	cultivated	124	10	1
MS-787	CM	melo	cultivated	117	6	0
MS-79	CA	agresis	cultivated	86	4	1
MS-790	CM	melo	cultivated	95	5	0
MS-796	CM	melo	cultivated	100	4	0
MS-797	CM	melo	cultivated	101	2	1
MS-801	WM	melo	wild	102	6	0
MS-807	CM	melo	cultivated	93	4	0
MS-808	CM	melo	cultivated	96	5	0
MS-81	CA	agresis	cultivated	87	8	0
MS-811	CM	melo	cultivated	110	7	1
MS-816	CM	melo	cultivated	113	11	3
MS-82	CA	agresis	cultivated	95	10	0
MS-821	CM	melo	cultivated	105	4	1
MS-823	WM	melo	wild	103	8	1
MS-829	WM	melo	wild	88	5	0
MS-83	CA	agresis	cultivated	89	7	0
MS-830	CM	melo	cultivated	124	13	4
MS-831	CM	melo	cultivated	108	8	1
MS-832	WM	melo	wild	109	12	2
MS-833	CM	melo	cultivated	97	4	0
MS-834	CM	melo	cultivated	126	23	8
MS-835	CM	melo	cultivated	121	3	0
MS-836	CM	melo	cultivated	126	12	3
MS-837	WA	agresis	wild	74	1	1
MS-838	WA	agresis	wild	99	7	1
MS-842	WM	melo	wild	101	4	0
MS-845	CA	agresis	cultivated	84	9	1
MS-849	CM	melo	cultivated	104	0	0
MS-852	CM	melo	cultivated	93	4	0
MS-853	CM	melo	cultivated	106	9	0
MS-855	CM	melo	cultivated	93	7	1
MS-856	CM	melo	cultivated	110	8	1
MS-857	CM	melo	cultivated	110	7	1
MS-860	CM	melo	cultivated	119	4	0
MS-862	CM	melo	cultivated	113	9	0
MS-863	CM	melo	cultivated	130	27	13
MS-864	CM	melo	cultivated	132	11	5
MS-866	CM	melo	cultivated	122	10	0
MS-867	CM	melo	cultivated	117	9	0
MS-87	CA	agresis	cultivated	101	10	0
MS-873	CM	melo	cultivated	95	9	1
MS-876	CM	melo	cultivated	112	12	1
MS-879	CM	melo	cultivated	121	11	0
MS-88	CA	agresis	cultivated	88	1	0
MS-882	CM	melo	cultivated	150	2	0
MS-883	WM	melo	wild	114	5	0
MS-885	WA	agresis	wild	94	1	0
MS-886	CM	melo	cultivated	117	10	1
MS-89	CA	agresis	cultivated	98	10	0
MS-890	CM	melo	cultivated	107	5	0
MS-891	CM	melo	cultivated	145	11	3
MS-893	Outgroup			1	0	0
MS-894	Outgroup			0	1	1
MS-895	Outgroup			1	0	0
MS-896	Outgroup			1	0	0
MS-898	Outgroup			1	0	0
MS-899	WA	agresis	wild	82	4	2
MS-9	CA	agresis	cultivated	92	6	0
MS-901	Outgroup			1	0	0
MS-903	CA	agresis	cultivated	76	5	0
MS-91	CA	agresis	cultivated	73	3	0
MS-913	WA	agresis	wild	89	1	1
MS-914	WA	agresis	wild	92	3	2
MS-923	WA	agresis	wild	93	1	0
MS-926	WA	agresis	wild	80	1	1
MS-927	WA	agresis	wild	85	3	0
MS-935	CA	agresis	cultivated	82	3	0
MS-939	CA	agresis	cultivated	98	6	0
MS-943	CA	agresis	cultivated	95	6	1
MS-944	CA	agresis	cultivated	102	5	1
MS-945	CA	agresis	cultivated	85	8	0
MS-948	CA	agresis	cultivated	89	8	1
MS-949	CA	agresis	cultivated	97	10	1
MS-951	CA	agresis	cultivated	87	3	1
MS-952	CA	agresis	cultivated	95	7	0
MS-956	CA	agresis	cultivated	105	5	1
MS-958	CA	agresis	cultivated	80	5	0
MS-959	CA	agresis	cultivated	92	8	0
MS-96	CA	agresis	cultivated	84	3	0
MS-960	CA	agresis	cultivated	86	2	0
MS-961	CA	agresis	cultivated	67	5	0
MS-962	CA	agresis	cultivated	76	1	0
MS-964	CA	agresis	cultivated	92	8	0
MS-967	CA	agresis	cultivated	96	3	0
MS-969	CA	agresis	cultivated	101	10	0
MS-970	CA	agresis	cultivated	89	8	0
MS-972	CA	agresis	cultivated	87	9	0
MS-98	CA	agresis	cultivated	92	5	0
MS-982	CM	melo	cultivated	117	12	1
MS-983	CA	agresis	cultivated	111	15	0
MS-984	CM	melo	cultivated	139	21	5
MS-985	WM	melo	wild	118	17	0
MS-986	WA	agresis	wild	102	7	2
MS-994	WA	agresis	wild	97	4	3
MS-995	Outgroup			0	1	1
MS-996	CA	agresis	cultivated	106	16	1
MS-998	CA	agresis	cultivated	107	8	0
MS-999	CA	agresis	cultivated	107	12	0
