# Supplementary material for: Harbinger transposon insertion in ethylene signaling gene leads to emergence of new sexual forms in cucurbits
Source: Nat Commun. 2024 Jun 7;15:4877. doi: 10.1038/s41467-024-49250-9 (PMC11161486; doi:10.1038/s41467-024-49250-9)
Supplement: Supplementary file 11 — Source Data [file 41467_2024_49250_MOESM11_ESM.xlsx]

## Sheet: Fig1.d
	CAM_WT	CAM_WT			CAM_106	CAM_106
repeat	male MS wt	herma LB wt		repeat	male MS 106	Male LB 106
1	6.1	0.8		1	15	15
2	6.9	0.5		2	20	17
3	11	1		3	14	12
4	9	0.5		4	11	15
5	5	0.7		5	13	20
6	4.1	0.8		6	17	15
7	3.3	0.7		7	16	16
8	4	0.9		8	15	13

## Sheet: Fig1.g
repeat	CAM_WT	CAM106	CAM_WT-H	CAM_WT-M	CAM106-M
1	0.420846	0.00342748	1.02909	0.796288	0.0285842
2	0.403702	0.00278398	0.927464	0.802946	0.0445436
3	0.38995	0.00226129	1.04345	0.722647	0.0427291

## Sheet: Fig2.d
	Relative ratio of hermaphrodite flowers
Repeat	Mono_WT	ein2_SP1(-/-)	ein2_SP2(-/-)	ein2_SP1(+/-)	ein2_SP2(+/-)
1	0	0	0	0.206897	0.234043
2	0	0	0	0.465116	0.272727
3	0	0	0	0.363636	0.24
	Relative ratio of female flowers
Repeat	Mono_WT	ein2_SP1(-/-)	ein2_SP2(-/-)	ein2_SP1(+/-)	ein2_SP2(+/-)
1	1	0	0	0.793103	0.765957
2	1	0	0	0.534884	0.727273
3	1	0	0	0.636364	0.76

## Sheet: Fig3.d
	WIP1	wip1	WIP1	wip1	wip1	wip1
	ACS7	ACS7	acs7	acs7	ACS7	acs7
Repeat	EIN2	EIN2	EIN2	EIN2	ein2	ein2
1	3	2.375	1.75	1.8	1.66667	0.916667
2	2.33333	1.70238	1.23864	1	1.34921	1.11628
3	2.435	1.5534	1.39726	0.875	1.27273	1.04444
4	2.875	1.6	1.2	0.875	1.5	1
5	2.503	2	1.83333	1.42857	1.2	1
6		2	1.28571	1.28571	1.33333	1.16667
7		1.88889		1.625		1.14286
8				1.33333

## Sheet: Fig3.e
	WIP1	wip1	WIP1	wip1	wip1	wip1
	ACS7	ACS7	acs7	acs7	ACS7	acs7
Repeat	EIN2	EIN2	EIN2	EIN2	ein2	ein2
1	1.60398	1.4359	1.02925	0.793665	1.07042	0.68546
2	1.64706	1.33333	0.864299	0.856	1.15672	0.837521
3	1.54348	1.34848	0.902439	0.836735	1.10256	0.761755
4						0.785714
5						0.666667

## Sheet: Fig3.b
	ACS11
repeat	Mono_Female	Mono_Male	CAM106_M-LB	CAM106_M-MS
1	0.975728	0.010922	1.29344	0.093507
2	0.912621	0.008447	1.08014	0.087852
3	1.11165	0.009175	1.24075	0.092219
	ACS7
repeat	Mono_Female	Mono_Male	CAM106_M-LB	CAM106_M-MS
1	1.15933	0.000703	0.033337	0.002377
2	0.825471	0.001579	0.023902	0.021542
3	1.0152	0.008451	0.034038	0.025618
	WIP1
repeat	Mono_Female	Mono_Male	CAM106_M-LB	CAM106_M-MS
1	0.212588	1.15775	0.532675	0.35634
2	0.172836	0.908355	0.470194	0.4065
3	0.164021	0.933892	0.486775	0.389941

## Sheet: Fig3.c
	ACS7
repeat	wip1/EIN2	wip1/ein2
1	1.06465	1.0573
2	1.02128	1.25734
3	0.914071	1.0573
	EIN2
repeat	wip1/EIN2	wip1/ein2
1	1.10393	0.00357622
2	1.11547	0.002054
3	0.780598	0.00224768

## Sheet: Fig4.k
	Fig k
	0h				2h
repeat	Control	Heat		repeat	Control	Heat
1	1.03064	0.612821		1	0.820264	6.65372
2	1.05961	0.718738		2	0.962034	5.67319
3	0.909748	0.74926		3	1.2177	4.29947
	Fig l
	0h				2h
repeat	Control	Heat		repeat	Control	Heat
1	0.680176	0.289971		1	0.878786	8.77612
2	1.16795	0.533655		2	0.96165	8.07568
3	1.15187	0.643486		3	1.15956	7.53487

## Sheet: Fig 6S
	PI					bHLH091
repeat	M	H	F		repeat	M	H	F
1	1.05682	1.01167	0.909857		1	0.808511	0.914168	0.782691
2	0.956464	0.953339	0.869767		2	1.02328	0.983175	0.718458
3	0.986718	0.996757	0.903868		3	1.16821	1.0626	0.736142
	ERF1					EBF1
repeat	M	H	F		repeat	M	H	F
1	0.659734	0.495384	1.01167		1	0.71013	0.712632	0.978137
2	0.278793	0.583059	0.989599		2	0.370173	0.693795	1.00775
3	0.557653	0.549121	0.998729		3	0.677416	0.752169	1.01411
	STK					CRC
repeat	M	H	F		repeat	M	H	F
1	0.567174	0.891774	1.05208		1	0.540437	0.769882	1.01782
2	0.644624	0.960037	0.942289		2	0.559541	0.890459	0.980633
3	0.796681	1.06317	1.00563		3	0.614651	0.935415	1.00154
	ABF3					CYP707A1
repeat	M	H	F		repeat	M	H	F
1	1.02012	0.92592	0.82124		1	1.07303	0.795423	0.707559
2	0.985121	0.881424	0.899274		2	1.01945	0.775881	0.842949
3	0.994757	0.890877	0.743931		3	0.907519	0.672734	0.630032
